# Supplementary material for: Systematic age‐, organ‐, and diet‐associated ionome remodeling and the development of ionomic aging clocks
Source: Aging Cell. 2020 Apr 23;19(5):e13119. doi: 10.1111/acel.13119 (PMC7253066; doi:10.1111/acel.13119)
Supplement: Supplementary file 2 [file ACEL-19-e13119-s002.xlsx]

## Sheet: Sheet1
Tissue Type	Mouse Sample Origin	Age	Strain/Condition	Sex
Brain	M0301	3	C57BL/6	Male
Brain	M0302	3	C57BL/6	Male
Brain	M0303	3	C57BL/6	Male
Brain	M0306	3	C57BL/6	Male
Brain	M0401	4	C57BL/6	Male
Brain	M0404	4	C57BL/6	Male
Brain	M0407	4	C57BL/6	Male
Brain	M0410	4	C57BL/6	Male
Brain	M0601	6	C57BL/6	Male
Brain	M0603	6	C57BL/6	Male
Brain	M0604	6	C57BL/6	Male
Brain	M0608	6	C57BL/6	Male
Brain	M0610	6	C57BL/6	Male
Brain	M0804	8	C57BL/6	Male
Brain	M0805	8	C57BL/6	Male
Brain	M0808	8	C57BL/6	Male
Brain	M0810	8	C57BL/6	Male
Brain	CR1001	10	C57BL/6 (Calorie Restricted)	Male
Brain	CR1003	10	C57BL/6 (Calorie Restricted)	Male
Brain	CR1004	10	C57BL/6 (Calorie Restricted)	Male
Brain	CR1005	10	C57BL/6 (Calorie Restricted)	Male
Brain	M10_7501	10	C57BL/6	Male
Brain	M10_7502	10	C57BL/6	Male
Brain	M10_7507	10	C57BL/6	Male
Brain	M10_7508	10	C57BL/6	Male
Brain	M1201	12	C57BL/6	Male
Brain	M1202	12	C57BL/6	Male
Brain	M1205	12	C57BL/6	Male
Brain	M1208	12	C57BL/6	Male
Brain	M1601	16	C57BL/6	Male
Brain	M1602	16	C57BL/6	Male
Brain	M1603	16	C57BL/6	Male
Brain	M1607	16	C57BL/6	Male
Brain	CR1801	18	C57BL/6 (Calorie Restricted)	Male
Brain	CR1802	18	C57BL/6 (Calorie Restricted)	Male
Brain	CR1803	18	C57BL/6 (Calorie Restricted)	Male
Brain	CR1805	18	C57BL/6 (Calorie Restricted)	Male
Brain	M2007	20	C57BL/6	Male
Brain	M2008	20	C57BL/6	Male
Brain	M2009	20	C57BL/6	Male
Brain	M2010	20	C57BL/6	Male
Brain	M2202	22	C57BL/6	Male
Brain	M2206	22	C57BL/6	Male
Brain	M2208	22	C57BL/6	Male
Brain	M2209	22	C57BL/6	Male
Brain	CR2301	23	C57BL/6 (Calorie Restricted)	Male
Brain	CR2302	23	C57BL/6 (Calorie Restricted)	Male
Brain	CR2304	23	C57BL/6 (Calorie Restricted)	Male
Brain	CR2305	23	C57BL/6 (Calorie Restricted)	Male
Brain	M2401	24	C57BL/6	Male
Brain	M2405	24	C57BL/6	Male
Brain	M2409	24	C57BL/6	Male
Brain	M2411	24	C57BL/6	Male
Brain	M2603	26	C57BL/6	Male
Brain	M2604	26	C57BL/6	Male
Brain	M2606	26	C57BL/6	Male
Brain	M2607	26	C57BL/6	Male
Brain	CR2702	27	C57BL/6 (Calorie Restricted)	Male
Brain	CR2703	27	C57BL/6 (Calorie Restricted)	Male
Brain	CR2704	27	C57BL/6 (Calorie Restricted)	Male
Brain	CR2705	27	C57BL/6 (Calorie Restricted)	Male
Brain	M2801	28	C57BL/6	Male
Brain	M2805	28	C57BL/6	Male
Brain	M2807	28	C57BL/6	Male
Brain	M2809	28	C57BL/6	Male
Brain	M3004	30	C57BL/6	Male
Brain	M3006	30	C57BL/6	Male
Brain	M3007	30	C57BL/6	Male
Brain	M3010	30	C57BL/6	Male
Brain	M3204	32	C57BL/6	Male
Brain	M3207	32	C57BL/6	Male
Brain	M3209	32	C57BL/6	Male
Brain	M3210	32	C57BL/6	Male
Brain	M3401	34	C57BL/6	Male
Brain	M3404	34	C57BL/6	Male
Brain	M3405	34	C57BL/6	Male
Brain	M3406	34	C57BL/6	Male
Brain	M3501R	35	C57BL/6	Male
Brain	M3502	35	C57BL/6	Male
Brain	M3503	35	C57BL/6	Male
Brain	M3503R	35	C57BL/6	Male
Heart	M0303	3	C57BL/6	Male
Heart	M0301	3	C57BL/6	Male
Heart	M0306	3	C57BL/6	Male
Heart	M0302	3	C57BL/6	Male
Heart	M0404	4	C57BL/6	Male
Heart	M0410	4	C57BL/6	Male
Heart	M0407	4	C57BL/6	Male
Heart	M0403	4	C57BL/6	Male
Heart	M0603	6	C57BL/6	Male
Heart	M0610	6	C57BL/6	Male
Heart	M0601	6	C57BL/6	Male
Heart	M0608	6	C57BL/6	Male
Heart	M0604	6	C57BL/6	Male
Heart	M0805	8	C57BL/6	Male
Heart	M0804	8	C57BL/6	Male
Heart	M0808	8	C57BL/6	Male
Heart	M0810	8	C57BL/6	Male
Heart	CR1004	10	C57BL/6 (Calorie Restricted)	Male
Heart	M10_7501	10	C57BL/6	Male
Heart	CR1003	10	C57BL/6 (Calorie Restricted)	Male
Heart	CR1001	10	C57BL/6 (Calorie Restricted)	Male
Heart	CR1005	10	C57BL/6 (Calorie Restricted)	Male
Heart	M10_7507	10	C57BL/6	Male
Heart	M10_7502	10	C57BL/6	Male
Heart	M10_7508	10	C57BL/6	Male
Heart	M1202	12	C57BL/6	Male
Heart	M1205	12	C57BL/6	Male
Heart	M1201	12	C57BL/6	Male
Heart	M1208	12	C57BL/6	Male
Heart	M1601	16	C57BL/6	Male
Heart	M1602	16	C57BL/6	Male
Heart	M1603	16	C57BL/6	Male
Heart	M1607	16	C57BL/6	Male
Heart	CR1802	18	C57BL/6 (Calorie Restricted)	Male
Heart	CR1801	18	C57BL/6 (Calorie Restricted)	Male
Heart	CR1805	18	C57BL/6 (Calorie Restricted)	Male
Heart	CR1803	18	C57BL/6 (Calorie Restricted)	Male
Heart	M2010	20	C57BL/6	Male
Heart	M2005	20	C57BL/6	Male
Heart	M2007	20	C57BL/6	Male
Heart	M2009	20	C57BL/6	Male
Heart	M2202	22	C57BL/6	Male
Heart	M2206	22	C57BL/6	Male
Heart	M2208	22	C57BL/6	Male
Heart	M2209	22	C57BL/6	Male
Heart	CR2305	23	C57BL/6 (Calorie Restricted)	Male
Heart	CR2302	23	C57BL/6 (Calorie Restricted)	Male
Heart	CR2304	23	C57BL/6 (Calorie Restricted)	Male
Heart	CR2301	23	C57BL/6 (Calorie Restricted)	Male
Heart	M2401	24	C57BL/6	Male
Heart	M2409	24	C57BL/6	Male
Heart	M2411	24	C57BL/6	Male
Heart	M2405	24	C57BL/6	Male
Heart	M2607	26	C57BL/6	Male
Heart	M2603	26	C57BL/6	Male
Heart	M2604	26	C57BL/6	Male
Heart	M2606	26	C57BL/6	Male
Heart	CR2704	27	C57BL/6 (Calorie Restricted)	Male
Heart	CR2702	27	C57BL/6 (Calorie Restricted)	Male
Heart	CR2705	27	C57BL/6 (Calorie Restricted)	Male
Heart	CR2703	27	C57BL/6 (Calorie Restricted)	Male
Heart	M2801	28	C57BL/6	Male
Heart	M2807	28	C57BL/6	Male
Heart	M2809	28	C57BL/6	Male
Heart	M2804	28	C57BL/6	Male
Heart	M3004	30	C57BL/6	Male
Heart	M3007	30	C57BL/6	Male
Heart	M3009	30	C57BL/6	Male
Heart	M3006	30	C57BL/6	Male
Heart	M3204	32	C57BL/6	Male
Heart	M3207	32	C57BL/6	Male
Heart	M3209	32	C57BL/6	Male
Heart	M3210	32	C57BL/6	Male
Heart	M3406	34	C57BL/6	Male
Heart	M3401	34	C57BL/6	Male
Heart	M3404	34	C57BL/6	Male
Heart	M3405	34	C57BL/6	Male
Heart	M3503R	35	C57BL/6	Male
Heart	M3501R	35	C57BL/6	Male
Heart	M3503	35	C57BL/6	Male
Heart	M3502	35	C57BL/6	Male
Kidney	M0303	3	C57BL/6	Male
Kidney	M0301	3	C57BL/6	Male
Kidney	M0306	3	C57BL/6	Male
Kidney	M0302	3	C57BL/6	Male
Kidney	M0404	4	C57BL/6	Male
Kidney	M0410	4	C57BL/6	Male
Kidney	M0407	4	C57BL/6	Male
Kidney	M0401	4	C57BL/6	Male
Kidney	M0603	6	C57BL/6	Male
Kidney	M0610	6	C57BL/6	Male
Kidney	M0601	6	C57BL/6	Male
Kidney	M0608	6	C57BL/6	Male
Kidney	M0604	6	C57BL/6	Male
Kidney	M0805	8	C57BL/6	Male
Kidney	M0804	8	C57BL/6	Male
Kidney	M0808	8	C57BL/6	Male
Kidney	M0810	8	C57BL/6	Male
Kidney	CR1004	10	C57BL/6 (Calorie Restricted)	Male
Kidney	M10_7501	10	C57BL/6	Male
Kidney	CR1003	10	C57BL/6 (Calorie Restricted)	Male
Kidney	CR1001	10	C57BL/6 (Calorie Restricted)	Male
Kidney	CR1005	10	C57BL/6 (Calorie Restricted)	Male
Kidney	M10_7507	10	C57BL/6	Male
Kidney	M10_7502	10	C57BL/6	Male
Kidney	M10_7508	10	C57BL/6	Male
Kidney	M1202	12	C57BL/6	Male
Kidney	M1205	12	C57BL/6	Male
Kidney	M1201	12	C57BL/6	Male
Kidney	M1208	12	C57BL/6	Male
Kidney	M1601	16	C57BL/6	Male
Kidney	M1602	16	C57BL/6	Male
Kidney	M1603	16	C57BL/6	Male
Kidney	M1607	16	C57BL/6	Male
Kidney	CR1802	18	C57BL/6 (Calorie Restricted)	Male
Kidney	CR1801	18	C57BL/6 (Calorie Restricted)	Male
Kidney	CR1805	18	C57BL/6 (Calorie Restricted)	Male
Kidney	CR1803	18	C57BL/6 (Calorie Restricted)	Male
Kidney	M2010	20	C57BL/6	Male
Kidney	M2008	20	C57BL/6	Male
Kidney	M2007	20	C57BL/6	Male
Kidney	M2009	20	C57BL/6	Male
Kidney	M2202	22	C57BL/6	Male
Kidney	M2206	22	C57BL/6	Male
Kidney	M2208	22	C57BL/6	Male
Kidney	M2209	22	C57BL/6	Male
Kidney	CR2305	23	C57BL/6 (Calorie Restricted)	Male
Kidney	CR2302	23	C57BL/6 (Calorie Restricted)	Male
Kidney	CR2304	23	C57BL/6 (Calorie Restricted)	Male
Kidney	CR2301	23	C57BL/6 (Calorie Restricted)	Male
Kidney	M2401	24	C57BL/6	Male
Kidney	M2409	24	C57BL/6	Male
Kidney	M2411	24	C57BL/6	Male
Kidney	M2405	24	C57BL/6	Male
Kidney	M2607	26	C57BL/6	Male
Kidney	M2603	26	C57BL/6	Male
Kidney	M2604	26	C57BL/6	Male
Kidney	M2606	26	C57BL/6	Male
Kidney	CR2704	27	C57BL/6 (Calorie Restricted)	Male
Kidney	CR2702	27	C57BL/6 (Calorie Restricted)	Male
Kidney	CR2705	27	C57BL/6 (Calorie Restricted)	Male
Kidney	CR2703	27	C57BL/6 (Calorie Restricted)	Male
Kidney	M2801	28	C57BL/6	Male
Kidney	M2807	28	C57BL/6	Male
Kidney	M2809	28	C57BL/6	Male
Kidney	M2805	28	C57BL/6	Male
Kidney	M3004	30	C57BL/6	Male
Kidney	M3007	30	C57BL/6	Male
Kidney	M3010	30	C57BL/6	Male
Kidney	M3006	30	C57BL/6	Male
Kidney	M3204	32	C57BL/6	Male
Kidney	M3207	32	C57BL/6	Male
Kidney	M3209	32	C57BL/6	Male
Kidney	M3210	32	C57BL/6	Male
Kidney	M3406	34	C57BL/6	Male
Kidney	M3401	34	C57BL/6	Male
Kidney	M3404	34	C57BL/6	Male
Kidney	M3405	34	C57BL/6	Male
Kidney	M3503R	35	C57BL/6	Male
Kidney	M3501R	35	C57BL/6	Male
Kidney	M3503	35	C57BL/6	Male
Kidney	M3502	35	C57BL/6	Male
Liver	M0303	3	C57BL/6	Male
Liver	M0301	3	C57BL/6	Male
Liver	M0306	3	C57BL/6	Male
Liver	M0302	3	C57BL/6	Male
Liver	M0404	4	C57BL/6	Male
Liver	M0410	4	C57BL/6	Male
Liver	M0407	4	C57BL/6	Male
Liver	M0401	4	C57BL/6	Male
Liver	M0603	6	C57BL/6	Male
Liver	M0610	6	C57BL/6	Male
Liver	M0601	6	C57BL/6	Male
Liver	M0608	6	C57BL/6	Male
Liver	M0805	8	C57BL/6	Male
Liver	M0804	8	C57BL/6	Male
Liver	M0808	8	C57BL/6	Male
Liver	M0810	8	C57BL/6	Male
Liver	CR1004	10	C57BL/6 (Calorie Restricted)	Male
Liver	M10_7501	10	C57BL/6	Male
Liver	CR1003	10	C57BL/6 (Calorie Restricted)	Male
Liver	CR1001	10	C57BL/6 (Calorie Restricted)	Male
Liver	CR1005	10	C57BL/6 (Calorie Restricted)	Male
Liver	M10_7507	10	C57BL/6	Male
Liver	M10_7502	10	C57BL/6	Male
Liver	M10_7508	10	C57BL/6	Male
Liver	M1202	12	C57BL/6	Male
Liver	M1205	12	C57BL/6	Male
Liver	M1201	12	C57BL/6	Male
Liver	M1208	12	C57BL/6	Male
Liver	M1601	16	C57BL/6	Male
Liver	M1602	16	C57BL/6	Male
Liver	M1603	16	C57BL/6	Male
Liver	M1607	16	C57BL/6	Male
Liver	CR1802	18	C57BL/6 (Calorie Restricted)	Male
Liver	CR1801	18	C57BL/6 (Calorie Restricted)	Male
Liver	CR1805	18	C57BL/6 (Calorie Restricted)	Male
Liver	CR1803	18	C57BL/6 (Calorie Restricted)	Male
Liver	M2010	20	C57BL/6	Male
Liver	M2008	20	C57BL/6	Male
Liver	M2007	20	C57BL/6	Male
Liver	M2009	20	C57BL/6	Male
Liver	M2202	22	C57BL/6	Male
Liver	M2206	22	C57BL/6	Male
Liver	M2208	22	C57BL/6	Male
Liver	M2209	22	C57BL/6	Male
Liver	CR2305	23	C57BL/6 (Calorie Restricted)	Male
Liver	CR2302	23	C57BL/6 (Calorie Restricted)	Male
Liver	CR2304	23	C57BL/6 (Calorie Restricted)	Male
Liver	CR2301	23	C57BL/6 (Calorie Restricted)	Male
Liver	M2401	24	C57BL/6	Male
Liver	M2409	24	C57BL/6	Male
Liver	M2411	24	C57BL/6	Male
Liver	M2405	24	C57BL/6	Male
Liver	M2607	26	C57BL/6	Male
Liver	M2603	26	C57BL/6	Male
Liver	M2604	26	C57BL/6	Male
Liver	M2606	26	C57BL/6	Male
Liver	CR2704	27	C57BL/6 (Calorie Restricted)	Male
Liver	CR2702	27	C57BL/6 (Calorie Restricted)	Male
Liver	CR2705	27	C57BL/6 (Calorie Restricted)	Male
Liver	CR2703	27	C57BL/6 (Calorie Restricted)	Male
Liver	M2801	28	C57BL/6	Male
Liver	M2807	28	C57BL/6	Male
Liver	M2809	28	C57BL/6	Male
Liver	M2805	28	C57BL/6	Male
Liver	M3004	30	C57BL/6	Male
Liver	M3007	30	C57BL/6	Male
Liver	M3010	30	C57BL/6	Male
Liver	M3006	30	C57BL/6	Male
Liver	M3204	32	C57BL/6	Male
Liver	M3207	32	C57BL/6	Male
Liver	M3209	32	C57BL/6	Male
Liver	M3210	32	C57BL/6	Male
Liver	M3406	34	C57BL/6	Male
Liver	M3401	34	C57BL/6	Male
Liver	M3404	34	C57BL/6	Male
Liver	M3405	34	C57BL/6	Male
Liver	M3503R	35	C57BL/6	Male
Liver	M3501R	35	C57BL/6	Male
Liver	M3503	35	C57BL/6	Male
Liver	M3502	35	C57BL/6	Male
Lung	M0303	3	C57BL/6	Male
Lung	M0301	3	C57BL/6	Male
Lung	M0306	3	C57BL/6	Male
Lung	M0302	3	C57BL/6	Male
Lung	M0404	4	C57BL/6	Male
Lung	M0410	4	C57BL/6	Male
Lung	M0407	4	C57BL/6	Male
Lung	M0403	4	C57BL/6	Male
Lung	M0401	4	C57BL/6	Male
Lung	M0603	6	C57BL/6	Male
Lung	M0610	6	C57BL/6	Male
Lung	M0601	6	C57BL/6	Male
Lung	M0607	6	C57BL/6	Male
Lung	M0805	8	C57BL/6	Male
Lung	M0804	8	C57BL/6	Male
Lung	M0807	8	C57BL/6	Male
Lung	M0810	8	C57BL/6	Male
Lung	CR1004	10	C57BL/6 (Calorie Restricted)	Male
Lung	M10_7501	10	C57BL/6	Male
Lung	CR1003	10	C57BL/6 (Calorie Restricted)	Male
Lung	CR1001	10	C57BL/6 (Calorie Restricted)	Male
Lung	CR1005	10	C57BL/6 (Calorie Restricted)	Male
Lung	M10_7507	10	C57BL/6	Male
Lung	M10_7502	10	C57BL/6	Male
Lung	M10_7508	10	C57BL/6	Male
Lung	M1202	12	C57BL/6	Male
Lung	M1205	12	C57BL/6	Male
Lung	M1201	12	C57BL/6	Male
Lung	M1208	12	C57BL/6	Male
Lung	M1601	16	C57BL/6	Male
Lung	M1602	16	C57BL/6	Male
Lung	M1603	16	C57BL/6	Male
Lung	M1607	16	C57BL/6	Male
Lung	M1605	16	C57BL/6	Male
Lung	M1608	16	C57BL/6	Male
Lung	CR1802	18	C57BL/6 (Calorie Restricted)	Male
Lung	CR1801	18	C57BL/6 (Calorie Restricted)	Male
Lung	CR1805	18	C57BL/6 (Calorie Restricted)	Male
Lung	CR1803	18	C57BL/6 (Calorie Restricted)	Male
Lung	M2010	20	C57BL/6	Male
Lung	M2005	20	C57BL/6	Male
Lung	M2007	20	C57BL/6	Male
Lung	M2009	20	C57BL/6	Male
Lung	M2008	20	C57BL/6	Male
Lung	M2202	22	C57BL/6	Male
Lung	M2206	22	C57BL/6	Male
Lung	M2210	22	C57BL/6	Male
Lung	M2209	22	C57BL/6	Male
Lung	M2208	22	C57BL/6	Male
Lung	CR2305	23	C57BL/6 (Calorie Restricted)	Male
Lung	CR2302	23	C57BL/6 (Calorie Restricted)	Male
Lung	CR2304	23	C57BL/6 (Calorie Restricted)	Male
Lung	CR2301	23	C57BL/6 (Calorie Restricted)	Male
Lung	M2401	24	C57BL/6	Male
Lung	M2409	24	C57BL/6	Male
Lung	M2411	24	C57BL/6	Male
Lung	M2405	24	C57BL/6	Male
Lung	M2607	26	C57BL/6	Male
Lung	M2603	26	C57BL/6	Male
Lung	M2604	26	C57BL/6	Male
Lung	M2606	26	C57BL/6	Male
Lung	CR2704	27	C57BL/6 (Calorie Restricted)	Male
Lung	CR2702	27	C57BL/6 (Calorie Restricted)	Male
Lung	CR2701	27	C57BL/6 (Calorie Restricted)	Male
Lung	CR2703	27	C57BL/6 (Calorie Restricted)	Male
Lung	M2801	28	C57BL/6	Male
Lung	M2807	28	C57BL/6	Male
Lung	M2810	28	C57BL/6	Male
Lung	M2804	28	C57BL/6	Male
Lung	M2805	28	C57BL/6	Male
Lung	M3004	30	C57BL/6	Male
Lung	M3007	30	C57BL/6	Male
Lung	M3009	30	C57BL/6	Male
Lung	M3006	30	C57BL/6	Male
Lung	M3010	30	C57BL/6	Male
Lung	M3204	32	C57BL/6	Male
Lung	M3207	32	C57BL/6	Male
Lung	M3209	32	C57BL/6	Male
Lung	M3210	32	C57BL/6	Male
Lung	M3406	34	C57BL/6	Male
Lung	M3401	34	C57BL/6	Male
Lung	M3404	34	C57BL/6	Male
Lung	M3405	34	C57BL/6	Male
Lung	M3503R	35	C57BL/6	Male
Lung	M3501R	35	C57BL/6	Male
Lung	M3503	35	C57BL/6	Male
Lung	M3502	35	C57BL/6	Male
Muscle	M0303	3	C57BL/6	Male
Muscle	M0301	3	C57BL/6	Male
Muscle	M0306	3	C57BL/6	Male
Muscle	M0302	3	C57BL/6	Male
Muscle	M0404	4	C57BL/6	Male
Muscle	M0410	4	C57BL/6	Male
Muscle	M0407	4	C57BL/6	Male
Muscle	M0401	4	C57BL/6	Male
Muscle	M0603	6	C57BL/6	Male
Muscle	M0610	6	C57BL/6	Male
Muscle	M0601	6	C57BL/6	Male
Muscle	M0608	6	C57BL/6	Male
Muscle	M0604	6	C57BL/6	Male
Muscle	M0805	8	C57BL/6	Male
Muscle	M0804	8	C57BL/6	Male
Muscle	M0808	8	C57BL/6	Male
Muscle	M0810	8	C57BL/6	Male
Muscle	CR1004	10	C57BL/6 (Calorie Restricted)	Male
Muscle	M10_7501	10	C57BL/6	Male
Muscle	CR1003	10	C57BL/6 (Calorie Restricted)	Male
Muscle	CR1001	10	C57BL/6 (Calorie Restricted)	Male
Muscle	CR1005	10	C57BL/6 (Calorie Restricted)	Male
Muscle	M10_7507	10	C57BL/6	Male
Muscle	M10_7502	10	C57BL/6	Male
Muscle	M10_7508	10	C57BL/6	Male
Muscle	M1202	12	C57BL/6	Male
Muscle	M1205	12	C57BL/6	Male
Muscle	M1201	12	C57BL/6	Male
Muscle	M1208	12	C57BL/6	Male
Muscle	M1601	16	C57BL/6	Male
Muscle	M1602	16	C57BL/6	Male
Muscle	M1603	16	C57BL/6	Male
Muscle	M1607	16	C57BL/6	Male
Muscle	CR1802	18	C57BL/6 (Calorie Restricted)	Male
Muscle	CR1801	18	C57BL/6 (Calorie Restricted)	Male
Muscle	CR1805	18	C57BL/6 (Calorie Restricted)	Male
Muscle	CR1803	18	C57BL/6 (Calorie Restricted)	Male
Muscle	M2010	20	C57BL/6	Male
Muscle	M2008	20	C57BL/6	Male
Muscle	M2007	20	C57BL/6	Male
Muscle	M2009	20	C57BL/6	Male
Muscle	M2202	22	C57BL/6	Male
Muscle	M2206	22	C57BL/6	Male
Muscle	M2208	22	C57BL/6	Male
Muscle	M2209	22	C57BL/6	Male
Muscle	CR2305	23	C57BL/6 (Calorie Restricted)	Male
Muscle	CR2302	23	C57BL/6 (Calorie Restricted)	Male
Muscle	CR2304	23	C57BL/6 (Calorie Restricted)	Male
Muscle	CR2301	23	C57BL/6 (Calorie Restricted)	Male
Muscle	M2401	24	C57BL/6	Male
Muscle	M2409	24	C57BL/6	Male
Muscle	M2411	24	C57BL/6	Male
Muscle	M2405	24	C57BL/6	Male
Muscle	M2607	26	C57BL/6	Male
Muscle	M2603	26	C57BL/6	Male
Muscle	M2604	26	C57BL/6	Male
Muscle	M2606	26	C57BL/6	Male
Muscle	CR2704	27	C57BL/6 (Calorie Restricted)	Male
Muscle	CR2702	27	C57BL/6 (Calorie Restricted)	Male
Muscle	CR2705	27	C57BL/6 (Calorie Restricted)	Male
Muscle	CR2703	27	C57BL/6 (Calorie Restricted)	Male
Muscle	M2801	28	C57BL/6	Male
Muscle	M2807	28	C57BL/6	Male
Muscle	M2809	28	C57BL/6	Male
Muscle	M2805	28	C57BL/6	Male
Muscle	M3004	30	C57BL/6	Male
Muscle	M3007	30	C57BL/6	Male
Muscle	M3010	30	C57BL/6	Male
Muscle	M3006	30	C57BL/6	Male
Muscle	M3204	32	C57BL/6	Male
Muscle	M3207	32	C57BL/6	Male
Muscle	M3209	32	C57BL/6	Male
Muscle	M3210	32	C57BL/6	Male
Muscle	M3406	34	C57BL/6	Male
Muscle	M3401	34	C57BL/6	Male
Muscle	M3404	34	C57BL/6	Male
Muscle	M3405	34	C57BL/6	Male
Muscle	M3503R	35	C57BL/6	Male
Muscle	M3501R	35	C57BL/6	Male
Muscle	M3503	35	C57BL/6	Male
Muscle	M3502	35	C57BL/6	Male
Pancreas	M0303	3	C57BL/6	Male
Pancreas	M0301	3	C57BL/6	Male
Pancreas	M0306	3	C57BL/6	Male
Pancreas	M0302	3	C57BL/6	Male
Pancreas	M0404	4	C57BL/6	Male
Pancreas	M0410	4	C57BL/6	Male
Pancreas	M0407	4	C57BL/6	Male
Pancreas	M0401	4	C57BL/6	Male
Pancreas	M0603	6	C57BL/6	Male
Pancreas	M0610	6	C57BL/6	Male
Pancreas	M0601	6	C57BL/6	Male
Pancreas	M0608	6	C57BL/6	Male
Pancreas	M0604	6	C57BL/6	Male
Pancreas	M0805	8	C57BL/6	Male
Pancreas	M0804	8	C57BL/6	Male
Pancreas	M0808	8	C57BL/6	Male
Pancreas	M0810	8	C57BL/6	Male
Pancreas	CR1004	10	C57BL/6 (Calorie Restricted)	Male
Pancreas	M10_7501	10	C57BL/6	Male
Pancreas	CR1003	10	C57BL/6 (Calorie Restricted)	Male
Pancreas	CR1001	10	C57BL/6 (Calorie Restricted)	Male
Pancreas	CR1005	10	C57BL/6 (Calorie Restricted)	Male
Pancreas	M10_7507	10	C57BL/6	Male
Pancreas	M10_7502	10	C57BL/6	Male
Pancreas	M10_7508	10	C57BL/6	Male
Pancreas	M1202	12	C57BL/6	Male
Pancreas	M1205	12	C57BL/6	Male
Pancreas	M1201	12	C57BL/6	Male
Pancreas	M1208	12	C57BL/6	Male
Pancreas	M1601	16	C57BL/6	Male
Pancreas	M1602	16	C57BL/6	Male
Pancreas	M1603	16	C57BL/6	Male
Pancreas	M1607	16	C57BL/6	Male
Pancreas	CR1802	18	C57BL/6 (Calorie Restricted)	Male
Pancreas	CR1801	18	C57BL/6 (Calorie Restricted)	Male
Pancreas	CR1805	18	C57BL/6 (Calorie Restricted)	Male
Pancreas	CR1803	18	C57BL/6 (Calorie Restricted)	Male
Pancreas	M2010	20	C57BL/6	Male
Pancreas	M2008	20	C57BL/6	Male
Pancreas	M2007	20	C57BL/6	Male
Pancreas	M2009	20	C57BL/6	Male
Pancreas	M2202	22	C57BL/6	Male
Pancreas	M2206	22	C57BL/6	Male
Pancreas	M2208	22	C57BL/6	Male
Pancreas	M2209	22	C57BL/6	Male
Pancreas	CR2305	23	C57BL/6 (Calorie Restricted)	Male
Pancreas	CR2302	23	C57BL/6 (Calorie Restricted)	Male
Pancreas	CR2304	23	C57BL/6 (Calorie Restricted)	Male
Pancreas	CR2301	23	C57BL/6 (Calorie Restricted)	Male
Pancreas	M2401	24	C57BL/6	Male
Pancreas	M2409	24	C57BL/6	Male
Pancreas	M2411	24	C57BL/6	Male
Pancreas	M2405	24	C57BL/6	Male
Pancreas	M2607	26	C57BL/6	Male
Pancreas	M2603	26	C57BL/6	Male
Pancreas	M2604	26	C57BL/6	Male
Pancreas	M2606	26	C57BL/6	Male
Pancreas	CR2704	27	C57BL/6 (Calorie Restricted)	Male
Pancreas	CR2702	27	C57BL/6 (Calorie Restricted)	Male
Pancreas	CR2705	27	C57BL/6 (Calorie Restricted)	Male
Pancreas	CR2703	27	C57BL/6 (Calorie Restricted)	Male
Pancreas	M2801	28	C57BL/6	Male
Pancreas	M2807	28	C57BL/6	Male
Pancreas	M2809	28	C57BL/6	Male
Pancreas	M2805	28	C57BL/6	Male
Pancreas	M3004	30	C57BL/6	Male
Pancreas	M3007	30	C57BL/6	Male
Pancreas	M3010	30	C57BL/6	Male
Pancreas	M3006	30	C57BL/6	Male
Pancreas	M3204	32	C57BL/6	Male
Pancreas	M3207	32	C57BL/6	Male
Pancreas	M3209	32	C57BL/6	Male
Pancreas	M3210	32	C57BL/6	Male
Pancreas	M3406	34	C57BL/6	Male
Pancreas	M3401	34	C57BL/6	Male
Pancreas	M3404	34	C57BL/6	Male
Pancreas	M3405	34	C57BL/6	Male
Pancreas	M3503R	35	C57BL/6	Male
Pancreas	M3501R	35	C57BL/6	Male
Pancreas	M3503	35	C57BL/6	Male
Pancreas	M3502	35	C57BL/6	Male
Testis	M0303	3	C57BL/6	Male
Testis	M0301	3	C57BL/6	Male
Testis	M0306	3	C57BL/6	Male
Testis	M0302	3	C57BL/6	Male
Testis	M0404	4	C57BL/6	Male
Testis	M0410	4	C57BL/6	Male
Testis	M0407	4	C57BL/6	Male
Testis	M0401	4	C57BL/6	Male
Testis	M0603	6	C57BL/6	Male
Testis	M0610	6	C57BL/6	Male
Testis	M0601	6	C57BL/6	Male
Testis	M0608	6	C57BL/6	Male
Testis	M0805	8	C57BL/6	Male
Testis	M0804	8	C57BL/6	Male
Testis	M0808	8	C57BL/6	Male
Testis	M0810	8	C57BL/6	Male
Testis	CR1004	10	C57BL/6 (Calorie Restricted)	Male
Testis	M10_7501	10	C57BL/6	Male
Testis	CR1003	10	C57BL/6 (Calorie Restricted)	Male
Testis	CR1001	10	C57BL/6 (Calorie Restricted)	Male
Testis	CR1005	10	C57BL/6 (Calorie Restricted)	Male
Testis	M10_7507	10	C57BL/6	Male
Testis	M10_7502	10	C57BL/6	Male
Testis	M10_7508	10	C57BL/6	Male
Testis	M1202	12	C57BL/6	Male
Testis	M1205	12	C57BL/6	Male
Testis	M1201	12	C57BL/6	Male
Testis	M1208	12	C57BL/6	Male
Testis	M1601	16	C57BL/6	Male
Testis	M1602	16	C57BL/6	Male
Testis	M1603	16	C57BL/6	Male
Testis	M1607	16	C57BL/6	Male
Testis	CR1802	18	C57BL/6 (Calorie Restricted)	Male
Testis	CR1801	18	C57BL/6 (Calorie Restricted)	Male
Testis	CR1805	18	C57BL/6 (Calorie Restricted)	Male
Testis	CR1803	18	C57BL/6 (Calorie Restricted)	Male
Testis	M2010	20	C57BL/6	Male
Testis	M2007	20	C57BL/6	Male
Testis	M2008	20	C57BL/6	Male
Testis	M2009	20	C57BL/6	Male
Testis	M2202	22	C57BL/6	Male
Testis	M2206	22	C57BL/6	Male
Testis	M2208	22	C57BL/6	Male
Testis	M2209	22	C57BL/6	Male
Testis	CR2305	23	C57BL/6 (Calorie Restricted)	Male
Testis	CR2302	23	C57BL/6 (Calorie Restricted)	Male
Testis	CR2304	23	C57BL/6 (Calorie Restricted)	Male
Testis	CR2301	23	C57BL/6 (Calorie Restricted)	Male
Testis	M2401	24	C57BL/6	Male
Testis	M2409	24	C57BL/6	Male
Testis	M2411	24	C57BL/6	Male
Testis	M2405	24	C57BL/6	Male
Testis	M2607	26	C57BL/6	Male
Testis	M2603	26	C57BL/6	Male
Testis	M2604	26	C57BL/6	Male
Testis	M2606	26	C57BL/6	Male
Testis	CR2704	27	C57BL/6 (Calorie Restricted)	Male
Testis	CR2702	27	C57BL/6 (Calorie Restricted)	Male
Testis	CR2705	27	C57BL/6 (Calorie Restricted)	Male
Testis	CR2703	27	C57BL/6 (Calorie Restricted)	Male
Testis	M2801	28	C57BL/6	Male
Testis	M2807	28	C57BL/6	Male
Testis	M2809	28	C57BL/6	Male
Testis	M2805	28	C57BL/6	Male
Testis	M3004	30	C57BL/6	Male
Testis	M3007	30	C57BL/6	Male
Testis	M3010	30	C57BL/6	Male
Testis	M3006	30	C57BL/6	Male
Testis	M3204	32	C57BL/6	Male
Testis	M3207	32	C57BL/6	Male
Testis	M3209	32	C57BL/6	Male
Testis	M3210	32	C57BL/6	Male
Testis	M3406	34	C57BL/6	Male
Testis	M3401	34	C57BL/6	Male
Testis	M3404	34	C57BL/6	Male
Testis	M3409	34	C57BL/6	Male
Testis	M3405	34	C57BL/6	Male
Testis	M3503R	35	C57BL/6	Male
Testis	M3501R	35	C57BL/6	Male
Testis	M3503	35	C57BL/6	Male
Testis	M3502	35	C57BL/6	Male
