# Supplementary material for: Systematic age‐, organ‐, and diet‐associated ionome remodeling and the development of ionomic aging clocks
Source: Aging Cell. 2020 Apr 23;19(5):e13119. doi: 10.1111/acel.13119 (PMC7253066; doi:10.1111/acel.13119)
Supplement: Supplementary file 3 [file ACEL-19-e13119-s003.xlsx]

## Sheet: Full element data
Tissue	Type	Age	Sample	Na 23 mg/g	Mg 24 ug/g	P 31 mg/g	S 34 mg/g	K 39 mg/g	Ca 40 ug/g	Ca 44 ug/g	Mn 55 ng/g	Fe 56 ug/g	Fe 57 ug/g	Co 59 ng/g	Cu 63 ug/g	Zn 64 ug/g	Cu 65 ug/g	Zn 66 ug/g	Se 78 ng/g	Se 82 ng/g	Mo 95 ng/g	Mo 98 ng/g	Cd 111 ng/g	Cd 112 ng/g	As 75 ng/g	B 11 ng/g	Batch
Brain	Normal	3	M0302	0.95	145	2.73	1.51	3.47	40.53	39.85	384.53	17.78	17.3	-11.26	3.62	11.15	3.86	11.32	166.19	202.15	50.18	51.25					0
Brain	Normal	3	M0306	0.91	144.2	2.32	1.48	3.34	35.38	34.84	386.53	21.22	20.65	-10.98	4.97	12.24	5.22	12.37	153.59	168.95	72.69	68.01					0
Brain	Normal	3	M0303	0.84	139.1	2.39	1.47	3.42	36.75	36.21	279.93	16.02	15.57	-9.78	3.52	13.09	3.71	13.17	145.89	161.75	46.53	47.24					0
Brain	Normal	3	M0301	1.09	142.9	2.61	1.48	3.45	38.48	37.78	383.93	17.31	16.82	-12.17	3.69	12.7	3.94	12.96	170.99	175.55	43.32	47.4					0
Brain	Normal	3	M0303	0.888	144.366	2.178	1.52	3.427	37.268	36.977	290.04	15.996	15.85	-9.94	3.118	13.34	3.275	13.446	152.481	161.116	45.16	43.297					1
Brain	Normal	3	M0301	1.106	144.766	2.379	1.475	3.376	38.668	38.277	394.44	17.226	16.85	-12.532	3.327	12.78	3.551	12.976	154.981	187.516	39.66	41.177					1
Brain	Normal	3	M0306	0.893	141.366	2.126	1.438	3.237	34.728	34.117	384.54	20.836	20.57	-11.658	4.65	11.88	4.886	11.976	164.481	194.116	64.36	62.997					1
Brain	Normal	3	M0302	0.897	137.266	2.443	1.414	3.291	38.418	38.077	381.74	17.426	17.11	-11.889	3.526	10.76	3.707	10.946	157.781	193.216	49.33	41.637					1
Brain	Normal	4	M0404	1.1	156.7	2.89	1.62	3.75	45.68	45.21	416.03	21.8	21.18	-7.51	4.58	11.92	4.88	12.11	193.29	236.55	58.28	59.58					0
Brain	Normal	4	M0401	1	151.2	2.68	1.63	3.76	52.21	51.72	364.13	19.99	19.49	-8.43	4.12	13.7	4.34	13.8	179.99	212.65	59.78	56.06					0
Brain	Normal	4	M0410	0.89	133.9	2.38	1.34	3.22	36.79	36.43	391.13	16.57	16.08	-12.7	4.37	11.2	4.61	11.42	157.59	169.35	43.76	43.62					0
Brain	Normal	4	M0407	1.07	163.2	2.87	1.62	3.98	224.35	230.69	402.13	19.07	19.01	-9.75	5.25	14.37	5.5	14.65	182.89	231.35	66.49	66.64					0
Brain	Normal	4	M0404	1.104	156.366	2.626	1.612	3.703	45.818	45.457	427.94	21.886	21.59	-8.18	4.285	11.96	4.588	12.126	201.081	239.516	47.53	48.787					1
Brain	Normal	4	M0410	0.909	136.566	2.284	1.36	3.235	37.478	36.947	397.24	16.676	16.37	-13.41	4.243	11.35	4.473	11.456	155.981	183.016	42.15	41.747					1
Brain	Normal	4	M0407	1.056	162.566	2.74	1.64	3.868	222.568	230.137	406.34	18.836	18.75	-8.57	5.113	14.45	5.416	14.656	183.081	258.216	66.88	60.977					1
Brain	Normal	4	M0401	0.99	149.366	2.582	1.592	3.702	52.478	52.367	367.94	19.896	19.55	-8.61	4.009	13.3	4.3	13.496	193.581	226.816	54.12	56.617					1
Brain	Normal	6	M0601	0.96	146.8	2.63	1.52	3.58	51.26	51.06	365.53	20.02	19.41	-8.62	6.19	13.89	6.49	14.11	171.49	177.65	59.7	61.73					0
Brain	Normal	6	M0608	0.99	155.6	2.8	1.66	3.85	42.19	41.87	364.73	23.39	22.94	-8.93	4.31	14.28	4.55	14.39	188.79	223.55	60.35	59.66					0
Brain	Normal	6	M0604	0.99	153.4	2.74	1.59	3.74	40.92	40.24	320.63	18.68	17.93	-9.55	4.23	14.39	4.43	14.54	182.69	207.55	61.26	59.9					0
Brain	Normal	6	M0610	1.01	154.4	2.81	1.69	3.87	46.77	45.87	346.13	21.93	21.58	-9.02	4.87	13.96	5.11	14.05	179.79	224.45	60.83	60.32					0
Brain	Normal	6	M0603	0.929	143.566	2.204	1.539	3.37	37.628	37.347	298.54	16.716	16.48	-10.52	3.34	13.28	3.599	13.446	163.481	184.216	49.55	45.567					1
Brain	Normal	6	M0610	1.112	172.566	2.575	1.83	3.987	48.968	48.077	371.24	23.246	22.78	-8.18	4.41	15.45	4.626	15.486	177.081	353.616	52.91	52.867					1
Brain	Normal	6	M0601	0.981	150.366	2.497	1.523	3.541	40.198	39.417	358.94	19.286	19.05	-11.867	4.188	13.87	4.497	14.066	175.681	191.216	55.67	54.277					1
Brain	Normal	6	M0608	0.998	155.266	2.659	1.673	3.847	42.418	41.887	381.64	23.746	23.47	-7.9	4.193	14.05	4.441	14.216	188.781	218.216	64.16	65.527					1
Brain	Normal	8	M0804	1.16	182.4	3.02	1.91	4.22	189.75	195.39	427.33	27.95	27.87	-6.28	4.56	17.26	4.86	17.48	211.89	259.95	71.09	77.33					0
Brain	Normal	8	M0810	0.99	149.8	2.77	1.58	3.57	40.62	40.05	394.33	20.26	20	-7.83	4.79	12.28	5.08	12.39	179.49	188.85	56.53	54.81					0
Brain	Normal	8	M0808	1.04	156.8	2.75	1.7	3.91	56.6	56.1	339.73	20.05	19.48	-8.51	4.38	15.81	4.7	16	185.09	216.55	75.15	73.04					0
Brain	Normal	8	M0805	1.02	153.1	2.67	1.63	3.83	42.17	41.42	357.03	23.69	23.25	-8.04	4.12	14.42	4.32	14.62	189.89	201.85	66.81	73.09					0
Brain	Normal	8	M0805	1.032	156.966	2.478	1.667	3.74	41.988	41.417	373.04	23.336	23.1	-7.69	3.678	14.68	3.846	14.856	188.881	226.316	66.3	64.187					1
Brain	Normal	8	M0804	1.202	181.366	2.982	1.944	4.376	189.668	195.937	427.24	27.596	27.43	-6.66	4.576	16.13	4.852	16.316	208.481	254.016	109.26	106.257					1
Brain	Normal	8	M0808	1.054	159.266	2.713	1.713	3.942	56.758	56.827	348.64	20.236	19.8	-9.82	4.346	15.73	4.596	15.976	201.681	208.316	74.53	72.517					1
Brain	Normal	8	M0810	0.966	143.166	2.653	1.541	3.567	39.678	39.377	386.04	20.046	19.55	-8.55	4.731	11.57	5.026	11.756	186.981	231.416	57.03	56.747					1
Brain	Normal	10	M10_7507	1.03	151	2.77	1.6	3.59	41.77	41.19	341.63	24.52	24.03	-8.42	4.6	12.53	4.88	12.57	163.59	178.25	74.5	75.41					0
Brain	Normal	10	M10_7508	0.88	136.7	2.29	1.47	3.3	39.66	39.1	249.63	16.55	16.19	-11.28	3.63	14.87	3.79	15.07	128.09	142.25	56.79	60.86					0
Brain	Normal	10	M10_7501	1.03	154.5	2.79	1.69	3.67	51.93	51.58	369.73	22.73	22.25	-8.49	4.25	14.35	4.46	14.47	180.49	208.35	64.6	61.72					0
Brain	Normal	10	M10_7502	1.25	177	3.33	1.91	4.37	50.23	49.61	464.43	24.65	24.04	-4.96	5.72	15.6	6.09	15.92	226.39	250.75	74.13	80.59					0
Brain	Normal	10	M10_7501	1.063	156.766	2.543	1.729	3.661	51.908	52.197	375.34	22.406	22.01	-8.12	3.792	14.12	3.986	14.256	163.681	209.816	52.98	51.597					1
Brain	Normal	10	M10_7507	0.981	143.866	2.461	1.515	3.427	39.608	39.277	335.64	23.756	23.52	-9.45	4.35	11.83	4.577	12.006	161.981	186.316	61.15	58.107					1
Brain	Normal	10	M10_7502	1.318	187.866	3.284	2.016	4.525	51.798	51.657	476.54	25.946	25.5	-6.31	5.693	16.67	6.095	16.846	228.581	285.116	83.05	81.617					1
Brain	Normal	10	M10_7508	0.85	133.366	2.129	1.403	3.21	37.208	36.957	247.14	16.526	16.18	-11.082	3.546	14.36	3.714	14.506	143.381	148.516	65.49	64.197					1
Brain	Normal	12	M1208	1.33	189.6	3.38	1.93	4.46	52.37	51.98	538.63	24.84	24.36	-0.36	5.68	17.14	5.99	17.34	246.39	258.75	93.39	97.45					0
Brain	Normal	12	M1201	0.91	133.9	2.32	1.4	3.24	67.68	68.17	279.53	18.58	18.17	-9.48	4.03	12.89	4.24	13.09	163.49	137.75	69.87	67.14					0
Brain	Normal	12	M1202	1.03	159.1	2.81	1.68	3.77	77.93	78.46	307.83	23.34	22.95	-7.77	4.52	16.39	4.82	16.66	192.09	232.95	63.95	70.88					0
Brain	Normal	12	M1205	1.08	163.2	2.84	1.76	4.08	45.36	44.76	362.43	30.73	30.21	4.06	4.02	15.94	4.24	16.15	186.59	222.95	79.38	85.24					0
Brain	Normal	12	M1202	1.051	161.866	2.448	1.706	3.689	77.438	79.037	310.94	22.696	22.63	-9.26	3.936	16.19	4.171	16.316	171.981	229.216	56.44	55.697					1
Brain	Normal	12	M1205	1.109	167.666	2.634	1.794	4.051	45.768	45.657	374.34	30.676	30.62	3.22	3.731	16.25	3.975	16.496	192.681	237.616	83.15	79.367					1
Brain	Normal	12	M1201	1.022	151.366	2.457	1.584	3.69	69.508	70.667	317.04	20.486	20.06	-9.03	4.064	14.4	4.316	14.616	178.281	183.816	74.21	74.967					1
Brain	Normal	12	M1208	1.224	171.866	2.948	1.769	4.112	47.698	47.437	500.64	23.186	22.75	-3.76	5.207	15.64	5.453	15.846	221.281	261.216	90.42	89.867					1
Brain	Normal	16	M1602	1.76	283.7	5.12	3.13	7.1	75.78	76.29	562.13	34.79	34.5	2.08	6.12	28.32	6.5	28.71	382.79	408.95	149.72	146.88					0
Brain	Normal	16	M1601	0.91	139.4	2.51	1.52	3.41	37.8	37.15	335.53	19.64	18.94	-8.91	3.79	12.34	4.02	12.5	184.99	192.75	71.46	72.55					0
Brain	Normal	16	M1603	0.98	148.1	2.53	1.62	3.64	48.98	48.72	290.23	21.74	21.04	-6.74	5.23	13.03	5.56	13.2	173.89	189.45	77.74	74.93					0
Brain	Normal	16	M1607	1.52	219.4	4.17	2.37	5.49	63.05	62.62	554.83	33.6	33.05	1.38	9.45	17.02	10	17.21	287.19	347.25	99.42	99.81					0
Brain	Normal	16	M1601	0.983	150.666	2.423	1.614	3.582	40.038	39.887	355.44	20.206	20.01	-8.57	3.647	13.75	3.817	13.926	183.581	202.116	62.56	62.907					1
Brain	Normal	16	M1602	1.957	311.966	5.252	3.397	7.777	81.578	82.907	614.64	37.866	38	2.54	6.381	30.57	6.887	31.006	414.781	497.216	164.79	150.207					1
Brain	Normal	16	M1603	1.015	154.966	2.475	1.68	3.676	50.348	50.227	310.14	22.266	21.86	-5.35	5.181	13.76	5.543	13.986	175.281	226.616	74.34	74.677					1
Brain	Normal	16	M1607	1.491	217.866	3.908	2.332	5.258	61.378	61.947	543.64	32.516	32.55	-1.26	8.956	17.04	9.511	17.356	290.381	372.916	90.76	89.887					1
Brain	Normal	20	M2010	0.91	143	2.49	1.54	3.41	37.81	37.33	276.43	19.06	18.74	-10.06	3.67	13.21	3.87	13.44	176.99	195.05	79.22	75.75					0
Brain	Normal	20	M2007	1.17	180.8	3.31	1.98	4.21	91.23	92.64	337.53	24.95	24.57	-2.88	9.64	15.29	10.07	15.45	227.69	266.25	113.02	111.68					0
Brain	Normal	20	M2009	1.5	223.7	3.88	2.4	5.47	64.57	64.35	512.53	42.48	42.42	15.47	5.31	22.93	5.56	23.31	289.49	309.35	166.42	169.38					0
Brain	Normal	20	M2008	1.66	261.5	4.6	2.89	6.41	76.35	76.7	568.23	44.54	44.26	4.6	6.89	22.27	7.29	22.55	367.49	397.15	156.32	149.58					0
Brain	Normal	20	M2010	0.943	146.666	2.26	1.572	3.421	38.138	37.897	287.84	19.046	18.75	-8.77	3.359	13.28	3.534	13.406	172.281	176.516	68.28	63.927					1
Brain	Normal	20	M2008	1.663	260.466	4.422	2.866	6.344	75.618	76.217	566.14	44.356	44.1	3.66	6.795	21.87	7.167	22.296	359.781	428.616	142.89	141.007					1
Brain	Normal	20	M2007	1.202	181.966	3.253	2.011	4.324	91.888	93.537	340.54	25.016	24.65	-5.09	9.561	14.78	10.125	14.946	231.381	295.616	112.29	106.617					1
Brain	Normal	20	M2009	1.051	156.066	2.668	1.672	3.847	44.468	44.177	322.34	27.026	26.64	3.74	3.696	15.81	3.904	16.136	200.881	248.516	97.68	89.497					1
Brain	Normal	22	M2202	1	150.4	2.65	1.64	3.57	41.23	40.66	291.43	19.13	18.76	-6.95	3.73	13.75	3.94	13.9	181.79	192.35	95.45	97.8					0
Brain	Normal	22	M2208	1.81	274	4.9	3.04	6.39	194.15	199.29	611.63	43.26	42.95	5.02	10.2	23.53	10.79	23.84	376.29	388.25	231.72	228.98					0
Brain	Normal	22	M2206	1.03	153.2	2.57	1.63	3.64	53.8	53.37	329.83	18.22	17.89	-5.43	4.3	16.84	4.54	17.1	181.99	192.05	125.22	118.98					0
Brain	Normal	22	M2209	2.05	294.2	5.82	3.24	7.06	275.35	284.29	729.93	46.15	46.14	7.46	8.44	24.71	8.91	25.07	438.69	484.65	144.42	152.08					0
Brain	Normal	22	M2202	1.024	152.766	2.339	1.646	3.545	41.778	41.547	305.64	19.426	19.13	-8.59	3.404	13.68	3.577	13.906	182.581	203.416	70.39	64.547					1
Brain	Normal	22	M2206	1.093	160.666	2.459	1.702	3.74	55.408	55.807	346.74	18.786	18.61	-4.17	4.01	17.32	4.213	17.436	184.981	216.516	105.57	110.207					1
Brain	Normal	22	M2208	1.784	264.166	4.708	2.98	6.364	190.368	195.937	601.34	42.786	43.05	4.63	10.206	22.55	10.755	22.896	369.281	419.216	229.39	235.707					1
Brain	Normal	22	M2209	2.002	283.566	5.476	3.14	6.88	266.768	274.737	704.94	44.506	44.75	7.09	8.012	23.01	8.534	23.326	440.681	483.416	144.59	147.107					1
Brain	Normal	24	M2411	0.9	131.2	2.24	1.39	3.16	45.12	44.38	309.03	20.64	20.28	-7.93	4.18	12.95	4.39	13.16	167.39	186.95	88.81	89.31					0
Brain	Normal	24	M2409	1.01	150.8	2.57	1.68	3.65	62.46	62.02	353.03	26.37	25.95	-6.32	4.51	12.9	4.75	13.03	199.39	220.15	91.3	85.26					0
Brain	Normal	24	M2405	0.92	143.1	2.38	1.52	3.47	42.51	41.84	293.73	17.97	17.29	-8.11	3.06	15.21	3.31	15.4	172.99	173.15	91.28	82.07					0
Brain	Normal	24	M2401	3.492	468.266	9.071	5.027	10.628	564.068	606.037	1217.14	77.086	79.34	54.47	12.896	36.51	13.755	36.796	820.481	919.316	214.89	205.807					1
Brain	Normal	24	M2409	0.991	149.866	2.365	1.643	3.474	60.538	60.967	350.24	25.676	25.39	-6.55	4.168	13.08	4.401	13.216	198.781	220.516	75.31	77.487					1
Brain	Normal	24	M2411	0.894	130.066	2.107	1.386	3.098	44.478	44.597	308.74	20.356	19.97	-8.35	3.969	12.85	4.19	13.086	157.081	181.616	86.18	89.037					1
Brain	Normal	24	M2405	0.949	147.366	2.419	1.559	3.557	43.388	42.797	306.24	18.216	17.98	-7.43	3.146	15.56	3.333	15.806	163.681	198.316	90.79	90.527					1
Brain	Normal	26	M2603	0.96	135.9	2.57	1.44	3.14	216.05	222.49	343.83	19.5	19.24	-6.8	5.37	10.89	5.66	11.04	180.39	175.45	73.85	74.57					0
Brain	Normal	26	M2604	0.99	136	2.58	1.49	3.22	41.27	40.95	354.73	20.67	20.21	-2.78	5.07	11.32	5.3	11.47	173.39	214.85	68.22	71.45					0
Brain	Normal	26	M2606	1.03	139.4	2.54	1.5	3.32	42.22	41.46	383.83	21.53	21.08	-4.91	5.68	12.07	5.97	12.25	168.89	194.85	85.29	82.18					0
Brain	Normal	26	M2607	0.92	138.8	2.46	1.54	3.38	38.06	37.15	319.93	20.17	19.64	-5.66	3.62	12.45	3.83	12.5	172.59	179.65	86.5	86.78					0
Brain	Normal	26	M2607	0.96	143.37	2.22	1.65	3.34	39.45	39.85	325.44	19.65	19.63	-8.18	3.27	12.91	3.45	13.13	169.78	191.02	71.18	73.71					1
Brain	Normal	26	M2603	0.971	137.966	2.418	1.457	3.115	218.068	226.137	356.94	19.566	19.49	-4.5	5.104	11.09	5.311	11.216	174.281	190.816	72.88	70.937					1
Brain	Normal	26	M2604	1.033	141.066	2.58	1.554	3.322	42.748	42.227	372.84	21.096	20.64	-1.91	5.035	11.53	5.281	11.646	176.981	220.816	73.44	75.097					1
Brain	Normal	26	M2606	1.015	137.066	2.448	1.472	3.243	41.208	40.847	379.74	20.986	20.72	-4.59	5.529	11.81	5.773	11.966	165.581	203.216	82.63	81.967					1
Brain	Normal	28	M2807	0.99	142.3	2.64	1.56	3.29	41.55	41.13	380.43	20.7	20.19	-4.83	3.9	11.27	4.12	11.45	193.49	202.95	70.2	71.09					0
Brain	Normal	28	M2801	0.97	138.3	2.47	1.52	3.25	42.41	42.18	355.33	20.44	19.79	-6.5	4.84	12.5	5.11	12.71	171.39	196.55	88.39	88.95					0
Brain	Normal	28	M2809	0.58	90.19	1.51	1	2.17	23.12	22.48	163.53	15.47	15.12	-9.66	2.16	7.3	2.33	7.4	102.29	118.15	55.56	60.07					0
Brain	Normal	28	M2805	1.2	176.6	3.2	1.95	4.31	54.76	54.26	437.73	25.36	24.67	-1.88	4.35	16.56	4.61	16.74	223.79	235.05	116.82	114.28					0
Brain	Normal	28	M2801	1.047	147.366	2.408	1.623	3.373	44.838	44.737	369.34	20.626	20.21	-4.83	4.672	13.22	4.908	13.416	186.981	208.216	77.37	81.617					1
Brain	Normal	28	M2807	0.936	134.666	2.372	1.475	3.125	39.578	39.057	371.24	19.946	19.74	-6.76	3.754	11.67	3.989	11.826	188.181	221.416	71.96	70.207					1
Brain	Normal	28	M2809	0.566	86.946	1.394	0.974	2.073	21.958	21.517	167.44	15.546	15.2	-11.033	2.047	7.141	2.182	7.217	103.681	112.216	60.89	56.797					1
Brain	Normal	28	M2805	1.203	178.866	3.142	1.973	4.295	54.698	54.597	450.04	25.406	24.97	-2.34	4.342	16.51	4.612	16.776	222.581	264.316	113.09	111.907					1
Brain	Normal	30	M3004	1.71	228.3	4.25	2.52	5.09	124.15	126.89	618.33	48.29	48.42	6.22	8.35	19.81	8.76	20.06	339.49	325.65	138.12	142.18					0
Brain	Normal	30	M3010	0.93	145	2.52	1.63	3.32	38.97	38.31	293.03	24.86	24.47	-6.25	4	12.13	4.25	12.3	199.99	196.95	79.87	88.98					0
Brain	Normal	30	M3007	1.04	153.4	2.56	1.71	3.5	51.63	51.53	374.33	36.16	35.65	-5.49	5.82	13.4	6.09	13.58	193.39	243.45	141.92	143.18					0
Brain	Normal	30	M3006	2.63	343	6.84	3.72	8	467.55	483.29	879.53	49.16	49.66	17.77	10.88	30.25	11.44	30.64	545.79	615.95	233.52	242.78					0
Brain	Normal	30	M3004	1.786	234.866	3.792	2.575	5.134	126.968	131.037	641.04	48.576	49.06	5.21	7.557	20.25	8.016	20.416	318.181	358.116	130.79	121.707					1
Brain	Normal	30	M3007	1.058	154.566	2.402	1.722	3.482	51.828	51.527	379.84	35.776	35.83	-5.63	5.504	13.25	5.805	13.436	188.481	223.016	134.69	129.707					1
Brain	Normal	30	M3010	0.93	144.566	2.346	1.617	3.293	38.508	38.317	304.84	24.936	24.51	-4.69	3.862	11.97	4.095	12.036	188.481	227.616	86.42	81.987					1
Brain	Normal	30	M3006	2.602	335.566	6.5	3.652	7.802	455.668	471.537	850.24	46.706	47.27	17.67	10.466	29.22	11.005	29.596	523.281	672.016	230.49	213.107					1
Brain	Normal	32	M3209	1	145.1	2.43	1.69	3.28	40.69	39.88	337.23	29.87	29.23	-2.74	4.81	12.96	4.99	13.14	203.49	219.25	92.34	98.08					0
Brain	Normal	32	M3210	0.72	105.1	1.9	1.15	2.48	29.72	29.21	245.03	15.53	15.16	-8.64	3.66	9.13	3.85	9.35	139.99	156.15	60.93	66.19					0
Brain	Normal	32	M3204	1.07	165.4	3.1	1.68	3.47	989.95	1070.39	398.53	28.69	29.28	-1.43	4.74	13.45	5.02	13.63	189.49	242.05	110.62	102.03					0
Brain	Normal	32	M3207	0.86	123	2.35	2.62	3.33	36.77	37.29	353.93	20.35	22.26	-10.69	3.86	13.81	4.07	14.44	307.79	1995.15	83.65	125.18					0
Brain	Normal	32	M3204	1.01	154.17	2.47	1.62	3.09	901.07	966.74	370.34	25.42	26.37	-4.19	3.78	12.68	4	12.71	176.08	221.12	84.43	90.83					1
Brain	Normal	32	M3207	0.922	142.466	2.152	1.586	3.305	39.148	38.917	294.14	20.736	20.43	-4.42	3.126	12.38	3.311	12.586	168.581	185.216	80.64	81.217					1
Brain	Normal	32	M3209	1.036	149.666	2.256	1.71	3.311	41.368	40.897	347.64	30.236	29.81	-2.94	4.51	13.1	4.686	13.326	198.081	201.316	94.89	93.427					1
Brain	Normal	32	M3210	0.747	108.166	1.789	1.188	2.508	30.678	30.267	256.34	15.806	15.56	-8.11	3.496	9.218	3.745	9.331	142.381	151.516	61.03	58.627					1
Brain	Normal	34	M3406	1.12	145.3	2.38	1.57	3.18	171.25	176.39	385.63	30.41	29.97	-4.96	7.1	13.8	7.53	13.95	163.59	187.65	119.62	122.68					0
Brain	Normal	34	M3401	1.07	159.5	3.07	1.53	3.19	1292.45	1383.39	380.03	27.01	28.14	-3.38	4.74	13.08	4.97	13.25	174.59	190.55	105.75	106.58					0
Brain	Normal	34	M3404	1.02	144.1	2.6	1.63	3.32	42.39	42.05	304.03	23.46	22.87	-3.41	3.86	13.47	4.07	13.68	167.69	208.75	92.12	92.12					0
Brain	Normal	34	M3405	1.02	144	2.54	1.6	3.42	40.97	40.12	284.33	19.76	19.4	-4.69	3.96	15.08	4.18	15.31	184.79	209.55	108.2	104.26					0
Brain	Normal	34	M3406	1.122	144.566	2.139	1.57	3.14	170.268	176.737	390.14	30.126	29.86	-5.69	6.603	13.63	6.869	13.776	158.581	206.616	102.07	99.467					1
Brain	Normal	34	M3401	1.042	154.566	2.832	1.496	3.1	1266.57	1352.54	380.74	26.726	27.67	-4.33	4.636	12.62	4.894	12.886	166.281	207.916	107.58	104.467					1
Brain	Normal	34	M3404	1.041	143.866	2.485	1.642	3.347	41.808	41.507	308.44	23.646	23.33	-4.59	3.769	13.15	3.94	13.356	173.081	218.716	86.18	88.447					1
Brain	Normal	34	M3405	0.996	140.766	2.411	1.561	3.346	39.778	39.197	278.14	19.306	18.98	-4.76	3.845	14.38	4.092	14.686	168.681	212.316	101.8	104.267					1
Brain	Normal	35	M3503R	2.1	320.4	6.01	3.65	7.51	88.71	88.7	625.33	43.29	42.33	13.36	9.13	29.81	9.78	30.09	456.79	535.35	197.22	201.48					0
Brain	Normal	35	M3503	1.01	143.7	2.58	1.6	3.33	41.67	40.93	341.33	25.26	24.72	-5.77	4.02	13.97	4.28	14.24	194.59	186.75	98.37	94.47					0
Brain	Normal	35	M3501R	1.1	137.3	2.62	1.59	3.27	55.17	54.89	360.23	25.9	25.43	-4.46	4.63	11.99	4.89	12.17	181.99	196.75	102.21	98.97					0
Brain	Normal	35	M3502	1.75	241.1	4.65	2.7	5.66	77.08	77.68	637.43	62.38	62.08	11.48	8.11	20.01	8.64	20.34	364.89	393.75	170.62	166.78					0
Brain	Normal	35	M3503R	2.32	356.266	5.556	4.033	7.917	97.308	96.237	663.74	46.326	44.83	15.92	8.573	33.14	8.909	33.676	469.781	794.516	182.19	176.607					1
Brain	Normal	35	M3501R	1.18	146.466	2.485	1.685	3.343	57.618	57.927	383.44	26.426	26.19	-4.14	4.27	12.73	4.538	12.796	192.881	205.416	83.02	88.767					1
Brain	Normal	35	M3503	1.022	143.166	2.522	1.62	3.357	42.348	42.187	345.14	25.066	24.83	-4.9	3.937	13.65	4.239	13.816	175.281	218.916	102.65	100.457					1
Brain	Normal	35	M3502	1.753	238.566	4.506	2.687	5.616	76.368	76.747	633.44	57.626	58.08	12.45	7.846	19.6	8.379	19.826	337.581	413.416	162.59	156.307					1
Brain	CR	10	CR1003	0.69	123.5	2	1.34	2.88	122.35	124.79	331.33	21.49	21.25	-1.46	3.48	10.04	3.63	10.17	152.79	133.35	50.26	62.27					0
Brain	CR	10	CR1001	0.83	132.9	2.22	1.46	3.15	68.35	68.35	437.53	26.98	26.55	-2.17	5.07	10.18	5.4	10.27	161.19	167.05	57.19	58.02					0
Brain	CR	10	CR1004	1.68	243.8	4.34	2.7	5.96	67.16	66.97	747.73	45.16	44.84	17.25	7.91	18.27	8.31	18.51	360.19	400.25	111.62	108.68					0
Brain	CR	10	CR1005	0.89	138.5	2.48	1.55	3.57	39.26	38.32	346.13	21.45	21.04	5.92	4.04	12.52	4.23	12.65	188.09	166.15	64.82	67.9					0
Brain	CR	10	CR1004	1.75	256.766	3.889	2.748	5.894	68.378	69.127	777.04	45.456	45.41	14.67	6.902	19.11	7.33	19.276	326.881	376.316	93.49	92.767					1
Brain	CR	10	CR1003	0.729	129.066	1.871	1.379	2.9	125.368	129.237	350.84	21.956	21.76	-0.97	3.211	10.56	3.417	10.636	138.381	157.416	54.33	52.437					1
Brain	CR	10	CR1001	0.847	135.866	2.055	1.467	3.072	69.008	69.837	448.44	26.726	26.45	-1.35	4.591	10.35	4.871	10.546	170.181	185.616	53.31	55.097					1
Brain	CR	10	CR1005	0.89	139.966	2.33	1.548	3.48	39.028	38.577	360.84	21.166	20.74	4.41	3.826	12.75	4.021	12.986	166.281	194.116	68.08	61.817					1
Brain	CR	18	CR1801	0.94	149	2.52	1.64	3.54	83.14	83.87	390.33	23.68	23.07	6.47	4.5	13.03	4.79	13.25	167.69	181.65	89.29	84.8					0
Brain	CR	18	CR1802	0.63	111.2	1.84	1.18	2.65	81.98	83	236.73	17.01	16.54	-2.15	2.31	9.75	2.46	9.85	132.39	133.45	65.39	72.65					0
Brain	CR	18	CR1805	0.75	134.2	2.13	1.47	3.05	32.82	32.04	360.93	30.6	29.57	7.12	4.34	11.1	4.61	11.23	173.09	174.35	74.85	77.05					0
Brain	CR	18	CR1803	0.82	127.7	2.38	1.38	2.92	73.39	74.31	377.93	26.4	25.76	6.13	5.02	8.53	5.35	8.64	165.79	163.55	57.61	55.59					0
Brain	CR	18	CR1802	0.619	108.266	1.708	1.171	2.587	79.888	81.517	237.84	16.996	16.54	-2.33	2.206	9.444	2.327	9.546	114.281	127.516	67.78	76.537					1
Brain	CR	18	CR1801	0.912	144.566	2.375	1.577	3.44	80.198	81.267	387.34	23.236	22.86	5.42	4.445	12.68	4.654	12.876	164.481	201.016	86.48	87.217					1
Brain	CR	18	CR1805	0.741	132.966	2.047	1.447	2.985	33.878	33.407	351.24	29.746	29.21	4.13	4.108	10.74	4.438	10.886	163.181	191.016	68.15	73.927					1
Brain	CR	18	CR1803	0.845	131.566	2.404	1.423	3	74.468	75.737	379.74	26.836	26.41	8.68	5.008	8.465	5.271	8.528	182.081	198.616	53.48	56.677					1
Brain	CR	23	CR2305	0.9	133.7	2.26	1.48	3.19	36.1	35.55	343.53	22.87	22.3	0.56	3.79	14.59	3.96	14.84	161.49	173.45	83.85	89.53					0
Brain	CR	23	CR2304	1.38	204.8	3.83	2.4	5.25	58.12	57.56	474.73	30.68	30.09	10.55	4.45	18.79	4.76	19.12	280.79	303.65	141.42	134.08					0
Brain	CR	23	CR2301	0.68	109.4	1.93	1.22	2.7	30.05	29.46	260.03	18.91	18.49	-3.13	2.77	9.87	2.92	10.01	133.09	137.55	72.91	72					0
Brain	CR	23	CR2302	0.88	124.5	2.32	1.38	3.12	36.12	35.72	352.33	24.07	23.11	5.31	4.96	9.75	5.19	9.92	150.69	176.95	77.57	78.92					0
Brain	CR	23	CR2305	0.969	142.266	2.066	1.554	3.29	38.418	37.967	365.04	23.596	23.29	0.32	3.516	15.26	3.776	15.356	164.381	192.716	78.13	77.777					1
Brain	CR	23	CR2302	0.907	129.466	2.2	1.416	3.128	36.178	36.077	363.44	24.236	23.71	3.87	4.642	10.021	4.938	10.176	164.581	198.016	70.81	66.797					1
Brain	CR	23	CR2304	1.418	211.366	3.695	2.423	5.27	59.288	59.457	484.84	30.696	30.66	10.86	4.354	19.31	4.696	19.546	294.481	334.116	123.49	128.907					1
Brain	CR	23	CR2301	0.684	108.966	1.854	1.23	2.688	29.888	29.207	263.14	18.756	18.43	-2.55	2.678	9.657	2.782	9.796	133.081	147.716	67.13	69.367					1
Brain	CR	27	CR2704	0.87	147.6	2.52	1.62	3.52	53.73	53.18	387.83	38.1	37.17	11.14	3.82	12.53	4.03	12.72	189.99	184.95	99.96	97.15					0
Brain	CR	27	CR2705	1.01	158.5	2.89	1.85	3.92	51.38	50.71	351.43	25.3	24.68	9.19	4.08	14.7	4.31	14.96	210.39	216.25	105.94	102.54					0
Brain	CR	27	CR2702	1.08	158	3.29	1.68	3.56	50.24	49.76	488.43	24.25	23.7	38.79	6.21	9.2	6.58	9.43	210.09	237.95	67.35	68.19					0
Brain	CR	27	CR2703	0.99	152.3	2.55	1.66	3.73	43.33	42.8	378.13	24.64	23.99	7.77	3.99	15.88	4.29	16.01	188.19	159.75	121.72	128.28					0
Brain	CR	27	CR2704	0.936	155.466	2.33	1.717	3.604	55.938	56.557	408.34	38.206	38.09	11.15	3.468	12.98	3.668	13.056	189.281	193.816	80	82.327					1
Brain	CR	27	CR2702	1.084	159.266	3.023	1.686	3.446	48.848	49.277	487.54	23.596	23.59	39.38	5.607	9.575	5.967	9.705	209.581	233.216	64.79	63.627					1
Brain	CR	27	CR2705	1.045	164.366	2.717	1.891	3.93	52.538	51.997	374.14	25.606	25.45	11.85	3.809	15.06	4.069	15.296	219.281	239.816	95.63	99.437					1
Brain	CR	27	CR2703	0.981	152.766	2.47	1.676	3.646	43.158	42.647	374.34	24.266	23.73	6.04	3.966	16.02	4.221	16.216	171.481	202.716	119.19	114.907					1
Heart	Normal	3	M0303	0.94	108.84	0.58	1.4	1.69	30.99	31.5	308.37	214.9	218.29	12.56	2.14	10.41	2.26	10.57	289.59	305.67	26.8	26.54					0
Heart	Normal	3	M0301	0.95	241.54	1.24	2.86	2.88	30.33	30.98	962.97	139.4	140.19	27.33	5.65	20.28	5.95	20.84	377.89	399.57	54.9	48.28					0
Heart	Normal	3	M0306	0.64	154.14	0.79	1.72	1.83	18.83	19.01	648.17	94.01	94.79	15.71	3.57	13.01	3.75	13.35	257.29	245.57	37.71	32.59					0
Heart	Normal	3	M0302	1.82	429.84	2.4	5.18	5.29	51.18	52.49	1686.07	202.3	204.69	52.06	10.2	34.96	10.71	35.77	818.19	940.57	118.25	114.36					0
Heart	Normal	3	M0302	1.85	432.89	2.44	5.27	5.26	49.11	49.92	1624.11	195	196.6	50.08	9.92	34.38	10.34	35.1	778.52	923	108.2	108.46					1
Heart	Normal	3	M0306	0.62	149.89	0.8	1.73	1.8	17.19	17.01	632.21	92.87	92.74	16.48	3.6	12.67	3.77	13.01	230.42	330.8	31.97	29.45					1
Heart	Normal	3	M0303	0.87	99.69	0.46	1.28	1.58	27.06	27.7	294.21	211.1	212.8	11.78	1.96	9.61	2.07	9.85	268.02	341.6	23.1	26.11					1
Heart	Normal	3	M0301	0.89	231.89	1.26	2.76	2.82	24.89	25.04	931.91	136.9	136.6	26.22	5.76	19.78	6.07	20.21	393.72	463.3	42.22	44.37					1
Heart	Normal	4	M0404	1.13	103.04	0.77	1.06	1.74	176.05	189.17	122.77	118.6	120.19	13.2	1.12	10.77	1.2	11.11	299.99	401.77	40.76	42.78					0
Heart	Normal	4	M0410	0.77	124.64	0.67	1.43	1.67	36.83	37.91	433.57	107.2	108.09	13.18	2.62	10.89	2.77	11.12	285.29	399.87	38.82	35.58					0
Heart	Normal	4	M0407	0.88	207.24	1.11	2.26	2.55	28.13	28.65	860.77	121.8	123.09	22.63	4.98	17.03	5.28	17.5	361.29	404.67	48.3	43.41					0
Heart	Normal	4	M0403	1.21	124.04	0.7	1.46	1.78	93.25	98.5	380.37	143.8	144.39	15.25	2.5	11.51	2.64	11.79	385.09	462.77	40.94	43.97					0
Heart	Normal	4	M0404	1.12	102.09	0.83	1.13	1.78	178.64	188.4	110.61	117	117.9	12.05	1.15	10.31	1.17	10.5	310.92	474.1	36.96	38.48					1
Heart	Normal	4	M0403	1.12	116.69	0.67	1.42	1.65	87.91	92.17	356.41	137.9	138.4	14.81	2.37	11.16	2.47	11.46	356.92	500.9	40.98	38.03					1
Heart	Normal	4	M0410	0.73	118.09	0.64	1.36	1.58	33.97	34.62	407.91	103.4	103.8	12.73	2.48	10.26	2.55	10.46	265.62	406.1	36.6	31.79					1
Heart	Normal	4	M0407	0.86	203.59	1.07	2.2	2.49	25.81	26.05	829.61	119.2	119.8	20.97	4.82	16.38	5.07	16.76	348.62	455.3	44.86	42.64					1
Heart	Normal	6	M0603	0.88	186.64	0.89	2.07	2.16	25.79	26.3	734.77	117	117.79	18.23	3.83	14.77	4.08	15.27	296.69	308.37	51.02	47.96					0
Heart	Normal	6	M0610	0.81	219.94	1.08	2.63	2.54	29.25	29.75	893.57	119.4	120.19	31.21	4.94	17.6	5.19	17.86	337.69	336.77	45.28	45.39					0
Heart	Normal	6	M0601	1.01	159.24	0.87	1.97	2.17	33.03	33.8	539.57	151	151.69	19.34	3.54	14.28	3.72	14.54	332.29	420.77	47.9	47.33					0
Heart	Normal	6	M0608	1.18	265.54	1.45	3.18	3.39	36.03	36.7	1153.07	180.4	181.69	32.83	6.28	21.01	6.63	21.49	498.89	557.37	61.86	66.44					0
Heart	Normal	6	M0601	0.96	154.09	0.85	1.92	2.08	29.59	29.93	512.11	141.6	141.5	18.23	3.47	13.49	3.6	13.89	330.82	467.5	44.46	44.09					1
Heart	Normal	6	M0608	1.09	168.59	0.96	2.11	2.23	42.44	43.7	668.41	122.1	121.9	28.98	3.7	15.22	3.91	15.62	335.12	425.3	68	66.01					1
Heart	Normal	6	M0604	0.84	180.09	0.95	1.99	2.18	23.58	23.7	720.51	117.4	117.4	18.02	4.16	14.45	4.39	14.79	295.52	400.5	39.13	40.03					1
Heart	Normal	6	M0610	0.75	209.29	1.12	2.52	2.51	26.79	26.8	877.71	118.3	118.9	30.66	5.2	16.55	5.46	16.96	331.52	402.8	41.75	43.52					1
Heart	Normal	8	M0805	0.9	160.64	0.81	1.91	1.96	28.83	29.46	560.07	113.7	114.79	19.36	3.43	13.2	3.59	13.57	321.19	331.97	41.58	37.92					0
Heart	Normal	8	M0804	1.04	242.74	1.31	2.82	3.03	33.69	34.36	932.07	148.2	149.69	28.44	5.58	18.6	5.84	19.09	467.79	515.37	68.59	63.25					0
Heart	Normal	8	M0808	0.89	199.64	1.12	2.38	2.67	27.38	27.7	795.77	144.2	144.19	22.17	4.81	16.35	5.07	16.8	365.09	425.57	49.14	47.14					0
Heart	Normal	8	M0810	0.88	213.44	1.16	2.5	2.66	32.25	32.42	875.77	125.8	125.19	24.97	5.04	17.06	5.33	17.38	394.99	474.07	51.2	40.86					0
Heart	Normal	8	M0804	1.09	256.49	1.39	3.05	3.11	33.95	33.98	964.81	153.8	154.7	32.56	5.71	19.31	6.08	19.7	441.42	603.4	56.35	60.43					1
Heart	Normal	8	M0810	0.93	229.09	1.25	2.76	2.81	32.25	32.65	919.01	130.7	131.5	26.32	5.25	17.41	5.49	17.85	395.32	488.6	39.73	44.58					1
Heart	Normal	8	M0808	0.84	190.79	1.07	2.31	2.54	24.55	24.82	775.41	141	141.2	20.38	4.61	16	4.77	16.36	355.32	465.7	41.21	37.26					1
Heart	Normal	8	M0805	0.84	153.19	0.81	1.83	1.93	26.29	26.69	542.31	113.2	113	18.69	3.57	12.65	3.7	12.95	303.82	393.4	40.87	36.03					1
Heart	Normal	10	M10_7501	1.15	248.24	1.28	2.91	3.02	33.79	34.46	978.27	175.3	177.19	30.66	5.53	17.96	5.86	18.37	405.39	411.37	62	60.25					0
Heart	Normal	10	M10_7507	0.69	155.74	0.8	1.86	1.86	20.67	20.82	525.07	96.69	97.57	16.76	3.62	13.25	3.83	13.47	231.69	236.67	34.94	31.56					0
Heart	Normal	10	M10_7502	0.86	191.94	1.04	2.29	2.44	27.72	28.23	769.57	133.6	134.69	20.57	4.6	16.56	4.9	17	331.79	358.97	43.48	39.61					0
Heart	Normal	10	M10_7508	0.79	155.24	0.8	1.81	2.05	29.73	30.24	396.07	149.7	150.79	15.45	3.24	12.78	3.39	13.01	253.39	284.17	49.74	46.26					0
Heart	Normal	10	M10_7507	0.7	158.39	0.85	1.97	1.89	18.93	18.86	512.71	94.95	95.31	15.89	3.62	13.12	3.78	13.37	225.92	317.6	32.39	30.87					1
Heart	Normal	10	M10_7508	0.77	153.79	0.81	1.86	2.01	27.77	28.12	386.21	148.2	148.6	15.8	3.2	12.49	3.37	12.82	261.72	343.7	41.79	42.73					1
Heart	Normal	10	M10_7501	1.11	246.39	1.37	2.93	3.06	32.22	32.36	973.81	175.6	176.9	32.18	5.86	17.56	6.13	17.93	391.52	519.4	58.97	59.5					1
Heart	Normal	10	M10_7502	0.83	188.89	1.03	2.27	2.4	25.68	25.97	765.71	133.8	133.4	21.68	4.61	16.27	4.82	16.67	330.52	415.6	41.52	40.31					1
Heart	Normal	12	M1202	0.7	146.94	0.72	1.7	1.81	21.17	21.76	385.27	81.63	82.52	15.59	2.96	11.94	3.07	12.2	240.19	209.77	38.53	34.96					0
Heart	Normal	12	M1205	1.05	162.54	0.84	1.94	2.03	40.8	41.97	516.57	111.7	112.69	20.23	3.38	13.72	3.57	14.01	315.99	380.87	45.89	47.42					0
Heart	Normal	12	M1201	0.98	121.64	0.65	1.42	1.65	32.29	33.19	369.47	88.54	88.86	12.82	2.41	10.88	2.56	11.18	240.39	292.77	36.9	33.11					0
Heart	Normal	12	M1208	0.96	164.84	0.87	1.86	1.99	32.75	33.58	752.57	94.15	95.31	19.31	3.75	14.28	3.9	14.63	289.39	343.47	51.16	52					0
Heart	Normal	12	M1208	0.94	164.69	0.87	1.89	1.93	31.6	32.25	737.11	91.74	91.56	20.77	3.61	13.89	3.8	14.16	289.22	370.6	44.76	44.35					1
Heart	Normal	12	M1201	0.91	114.19	0.63	1.38	1.58	29.41	29.79	344.61	84.38	84.44	12.4	2.34	10.07	2.44	10.34	227.22	345.2	30.61	29.56					1
Heart	Normal	12	M1202	0.58	123.19	0.67	1.43	1.57	16.26	16.19	324.71	71	70.84	12.55	2.73	10.25	2.89	10.53	198.92	263.7	25.2	25.14					1
Heart	Normal	12	M1205	1	157.79	0.85	1.9	2.03	38.29	39.18	500.31	110.6	110.9	19.67	3.46	13.36	3.66	13.71	312.92	457.2	43.69	47.42					1
Heart	Normal	16	M1601	0.86	155.54	0.79	1.85	1.89	28.26	28.81	599.07	99.8	101.19	20.09	3.4	13.06	3.59	13.42	304.79	305.27	41.54	40.99					0
Heart	Normal	16	M1602	0.78	173.74	0.92	2.06	2.19	24.93	25.34	662.77	116	117.09	21.47	4.05	14.09	4.24	14.42	307.59	341.17	44.04	39.17					0
Heart	Normal	16	M1603	0.84	164.74	0.86	2	2.07	24.56	25.19	596.97	131.9	132.79	19.4	3.79	13.38	3.95	13.72	294.09	321.07	38.71	36.65					0
Heart	Normal	16	M1607	1.1	171.44	0.9	2.04	2.15	39.01	40.28	520.57	120.4	121.39	20.36	3.58	14.23	3.77	14.5	321.59	430.37	52.57	51.05					0
Heart	Normal	16	M1602	0.74	169.39	0.92	2.06	2.14	21.8	21.6	632.41	114	114.2	21.36	3.99	13.21	4.15	13.57	306.62	417.9	38.64	36.5					1
Heart	Normal	16	M1601	0.85	154.09	0.84	1.88	1.94	26.94	27.18	607.61	101.9	102.4	20.47	3.66	12.71	3.82	13.01	285.02	368.2	42.47	40.76					1
Heart	Normal	16	M1603	0.78	154.99	0.82	1.9	1.97	22.29	22.22	571.31	128.2	128	18.32	3.7	12.8	3.84	13.06	280.02	367.2	37.01	36.01					1
Heart	Normal	16	M1607	1.07	167.69	0.87	1.98	2.12	37.02	37.73	514.11	120.8	120.7	20.01	3.6	13.84	3.8	14.19	339.92	467.2	48.1	50.3					1
Heart	Normal	20	M2010	0.73	138.74	0.71	1.72	1.76	24.14	24.47	462.97	84.29	84.58	16.23	2.88	13.15	3.05	13.41	241.19	202.87	36.39	36.48					0
Heart	Normal	20	M2005	0.9	215.34	1.18	2.59	2.77	29.76	30.43	785.17	135.5	136.59	29.77	4.88	17.65	5.13	18.01	389.49	450.97	56.39	59.01					0
Heart	Normal	20	M2007	1.12	201.24	1.11	2.33	2.54	32.88	33.37	643.37	122.1	122.39	25.3	4.49	15.41	4.71	15.77	370.69	427.27	51.55	49.29					0
Heart	Normal	20	M2009	1.05	212.14	1.19	2.88	2.78	36.29	37.14	756.57	132.6	132.99	39.72	5.77	20.24	6.04	20.65	436.19	479.67	59.7	63.58					0
Heart	Normal	20	M2010	0.63	121.49	0.68	1.56	1.58	19.46	19.38	400.61	74.82	74.5	14.2	2.64	11.37	2.81	11.56	207.92	251.3	32.36	29.15					1
Heart	Normal	20	M2007	1.11	203.59	1.12	2.39	2.51	31.1	31.6	643.01	122.1	122.2	25.09	4.49	15.53	4.76	16.02	370.42	475.5	46.79	49.09					1
Heart	Normal	20	M2009	1.03	213.49	1.2	2.92	2.72	34.46	34.93	755.81	131.4	132.5	29.27	5.73	20.52	6	21	444.62	530.8	58.19	57.41					1
Heart	Normal	20	M2005	0.89	217.89	1.2	2.63	2.75	28.46	28.82	788.61	138.2	138.5	29.65	5.01	18.18	5.28	18.52	393.32	509.4	56.65	61.62					1
Heart	Normal	22	M2202	0.85	177.04	0.92	2.15	2.2	41.45	42.93	624.47	103.4	103.99	26.05	3.83	15.99	4.08	16.42	305.19	312.47	54.72	52.63					0
Heart	Normal	22	M2206	0.69	146.14	0.74	1.68	1.77	25.57	26.02	490.87	80.57	81.18	17.26	3.22	12.54	3.42	12.83	242.49	219.67	40.88	38.84					0
Heart	Normal	22	M2208	0.67	139.74	0.79	1.88	1.85	25.29	25.6	537.27	77.12	77.29	19.49	3.7	13.61	3.81	13.93	276.69	275.27	39.2	38.86					0
Heart	Normal	22	M2209	0.92	192.94	1.07	2.2	2.41	33.15	33.28	683.07	95.68	95.74	26.49	4.42	16.66	4.71	16.99	322.09	409.47	56.19	57.83					0
Heart	Normal	22	M2202	0.84	173.39	1	2.19	2.24	32.19	32.64	600.41	100.5	101.3	26.35	3.98	14.9	4.13	15.16	307.92	366.6	50.53	53.19					1
Heart	Normal	22	M2208	0.62	131.79	0.75	1.85	1.7	21.62	21.79	497.11	70.82	71.26	17.97	3.36	12.68	3.52	12.99	258.52	322.7	33.88	31.55					1
Heart	Normal	22	M2206	0.64	137.29	0.76	1.63	1.71	18.39	18.48	462.91	77.34	77.13	16.75	3.19	11.41	3.33	11.61	226.62	296.1	32.8	34.74					1
Heart	Normal	22	M2209	0.88	184.79	1.04	2.16	2.3	30.04	30.47	659.61	93.49	93.87	23.7	4.34	16.21	4.54	16.61	318.62	428.1	50.14	45.99					1
Heart	Normal	24	M2401	0.63	160.74	0.85	1.88	2.03	22.69	22.77	583.57	85.23	85.76	24.91	3.55	13.18	3.76	13.47	284.39	293.17	39.75	43.29					0
Heart	Normal	24	M2409	0.99	211.14	1.12	2.54	2.6	34.41	35.36	834.47	131	133.19	27.47	4.81	17.54	5.04	18	408.19	422.27	50.45	48.4					0
Heart	Normal	24	M2411	0.77	146.04	0.76	1.62	1.71	27.4	27.88	605.07	69.74	69.86	18.42	3.24	12.72	3.39	13.11	241.39	239.97	47.12	42.19					0
Heart	Normal	24	M2405	0.78	162.54	0.88	1.89	2.17	27.66	27.83	625.57	101.4	101.79	21.84	4.05	14.37	4.2	14.73	296.99	310.17	50.62	45.88					0
Heart	Normal	24	M2411	0.75	142.99	0.75	1.61	1.68	25.22	25.52	600.51	69.46	69.4	18.54	3.25	12.5	3.37	12.84	239.32	315.3	38.97	42.84					1
Heart	Normal	24	M2401	0.57	150.79	0.83	1.77	1.96	19.63	19.6	558.91	82.7	82.67	21.9	3.58	12.28	3.77	12.61	278.52	362.9	40.39	41.85					1
Heart	Normal	24	M2409	1	213.99	1.16	2.57	2.69	33.83	34.37	861.81	137.8	138	28.25	5.06	17.65	5.3	18.08	430.42	523.1	51.5	50.19					1
Heart	Normal	24	M2405	0.73	153.49	0.83	1.82	2.04	24.43	24.61	598.81	97.4	97.5	21.9	3.83	13.7	4.02	14.11	297.82	360.8	42.29	41.56					1
Heart	Normal	26	M2607	0.83	149.34	0.7	1.78	1.84	29.62	30.52	559.07	91.24	91.8	21.08	3.17	12.32	3.3	12.6	225.89	211.07	47.66	46.62					0
Heart	Normal	26	M2603	2	300.74	1.65	3.73	3.99	76.86	81.04	1341.07	251.6	252.89	55.91	6.34	25.42	6.59	25.87	584.29	743.27	121.55	121.26					0
Heart	Normal	26	M2604	0.74	179.34	0.99	2.28	2.35	24.55	25.38	642.77	91.72	92.38	22.32	4.18	16.61	4.38	16.98	293.69	528.37	51.46	50.42					0
Heart	Normal	26	M2606	0.96	131.74	0.71	1.58	1.82	50.82	52.48	445.77	113.6	113.99	17.24	2.69	12.46	2.91	12.81	295.99	357.67	49.87	48.17					0
Heart	Normal	26	M2603	0.52	120.79	0.68	1.48	1.52	13.83	13.85	516.61	82.3	82.6	14.4	2.97	10.41	3.07	10.67	222.32	271.9	23.1	25.31					1
Heart	Normal	26	M2604	0.72	172.79	0.96	2.14	2.3	21.72	21.69	603.11	89.34	89.81	21.46	4.01	15.02	4.19	15.33	292.82	319	46.64	46.14					1
Heart	Normal	26	M2606	0.9	125.89	0.67	1.53	1.72	47.25	48.9	418.31	111.8	111.9	14.15	2.6	12.1	2.74	12.34	278.52	450.3	42.47	42.67					1
Heart	Normal	26	M2607	0.76	137.09	0.71	1.65	1.81	26.96	27.06	535.91	89.9	89.9	20.28	3.23	11.2	3.33	11.55	220.92	293.6	31.34	31.36					1
Heart	Normal	28	M2801	0.83	153.04	0.76	1.86	1.78	35.29	36.25	611.47	76.89	77.02	21.61	3.32	12.66	3.53	13.07	243.79	280.27	48.11	46.47					0
Heart	Normal	28	M2807	0.7	155.44	0.83	1.87	1.93	25.06	25.44	596.57	91.06	91.78	20.92	3.68	13.33	3.84	13.66	275.29	295.57	40.91	36.01					0
Heart	Normal	28	M2809	1.26	99.07	0.64	1.25	1.46	276.35	296.07	123.77	150	151.29	21.31	1.53	9.76	1.63	10.05	328.99	457.17	67.99	66.13					0
Heart	Normal	28	M2804	0.77	147.44	0.78	1.76	1.82	28.27	28.81	555.67	89.59	89.76	20.91	3.39	12.36	3.56	12.71	241.49	278.47	39.09	40.81					0
Heart	Normal	28	M2807	0.71	160.09	0.85	1.96	1.92	23.35	23.6	589.71	90.06	90.16	19.39	3.58	13.05	3.81	13.33	260.62	354.6	33.6	31.37					1
Heart	Normal	28	M2801	0.82	151.99	0.79	1.86	1.81	33.88	34.54	621.11	78.56	78.51	21.07	3.5	12.52	3.65	12.83	252.42	340.4	44.59	44.27					1
Heart	Normal	28	M2809	1.2	94.56	0.61	1.24	1.41	271.54	288.7	116.81	148.8	149.9	21.51	1.49	9.31	1.56	9.54	310.12	511.7	66.09	60.35					1
Heart	Normal	28	M2804	0.75	146.09	0.77	1.77	1.82	27.57	27.8	562.51	90.45	90.76	20.64	3.4	12.37	3.56	12.64	252.82	357	37.68	37.36					1
Heart	Normal	30	M3004	0.95	133.34	0.63	1.64	1.64	58.42	61.47	391.77	74.15	74.6	21.47	2.51	11.58	2.65	11.78	239.39	245.37	54.84	52.64					0
Heart	Normal	30	M3007	0.66	166.14	0.87	1.96	2.03	23.79	24.28	629.07	89.66	90.12	22.89	3.85	14.18	4	14.45	267.89	261.27	44.66	40.93					0
Heart	Normal	30	M3009	1.34	262.24	1.38	3.12	3.09	46.92	48.37	764.67	136.7	137.49	40.59	6.02	21.06	6.35	21.58	502.19	656.47	95.27	90.73					0
Heart	Normal	30	M3006	0.77	134.54	0.79	1.73	1.77	28.85	29.66	575.47	137	138.19	46.89	2.91	12.31	3.11	12.62	348.19	326.37	41.23	38.65					0
Heart	Normal	30	M3004	0.91	129.69	0.69	1.64	1.64	56.56	59.08	375.71	72.21	72.01	22.45	2.65	11.04	2.76	11.34	235.52	348.2	47.43	51.46					1
Heart	Normal	30	M3009	1.31	261.29	1.41	3.14	3.06	44.89	46.16	746.81	135.2	135.1	42.15	6.09	20.62	6.44	21.11	509.52	710.2	90.85	88.25					1
Heart	Normal	30	M3007	0.54	137.09	0.73	1.63	1.69	17.78	17.88	522.61	74.3	74.33	18.63	3.26	11.86	3.39	12.12	220.52	258	28.88	30.26					1
Heart	Normal	30	M3006	0.94	201.99	1.16	2.41	2.58	33.65	34.17	759.51	119.8	120.1	30.21	4.58	18.59	4.8	19.07	409.62	502.6	73.5	66.35					1
Heart	Normal	32	M3204	0.68	158.54	0.76	1.86	1.84	26.41	26.95	604.07	83.93	84.59	22.64	3.37	13.03	3.52	13.34	242.39	217.57	82.2	74.21					0
Heart	Normal	32	M3207	0.75	183.24	0.87	2.21	2.12	25.77	26.06	633.17	88.25	88.28	27.08	3.9	16.23	4.08	16.63	260.49	273.27	49.28	44.97					0
Heart	Normal	32	M3209	0.65	143.14	0.73	1.78	1.73	24.26	24.79	498.77	66.3	66.72	20.52	3.21	13.62	3.4	13.97	254.09	234.07	44.96	40.15					0
Heart	Normal	32	M3210	0.75	145.34	0.75	1.76	1.77	26.03	26.68	498.47	71.67	72.09	20.66	3.24	11.97	3.39	12.25	254.39	261.37	42.06	37.37					0
Heart	Normal	32	M3209	0.67	149.99	0.81	1.91	1.86	24.07	24.17	521.11	70.43	70.3	21.62	3.55	14.4	3.79	14.77	262.42	337.1	40.14	44.75					1
Heart	Normal	32	M3210	0.7	138.99	0.75	1.72	1.74	23.8	23.94	488.41	70.69	70.63	20.43	3.24	11.8	3.34	12.07	271.52	331.8	38.93	36.96					1
Heart	Normal	32	M3204	0.66	152.79	0.81	1.83	1.87	36.82	37.71	595.21	85.71	85.62	23.26	3.89	12.78	4.09	13.11	237.32	307.2	43.47	48.03					1
Heart	Normal	32	M3207	0.68	168.19	0.85	2.05	2.05	22.37	22.56	603.21	84.85	85.06	23.35	3.91	14.78	4.09	15.1	248.12	276.6	46.25	43.65					1
Heart	Normal	34	M3406	0.79	143.64	0.72	1.69	1.65	31.18	32.1	566.37	75.04	75.57	17.09	3.19	12.96	3.31	13.23	240.99	240.37	46.54	41.39					0
Heart	Normal	34	M3401	0.66	151.64	0.83	1.8	1.89	32.68	33.25	655.57	86.61	87.44	19.49	3.83	13.9	4.08	14.28	248.29	260.77	50.75	50.65					0
Heart	Normal	34	M3404	1.25	214.54	1.18	2.63	2.84	39.65	40.8	707.97	126.9	127.29	32.26	5.01	17.69	5.29	18.03	362.79	393.17	79.89	80.07					0
Heart	Normal	34	M3405	1.31	191.64	1.03	2.27	2.5	40.39	41.21	651.97	103.2	103.49	29.55	4.59	16.55	4.85	16.94	324.59	342.77	70.15	67.79					0
Heart	Normal	34	M3406	0.95	171.79	0.94	2.13	2.03	36.28	36.78	662.01	88.41	88.79	18.72	3.9	14.77	4.07	15.1	290.92	363.4	54.91	49.57					1
Heart	Normal	34	M3401	0.66	152.79	0.84	1.86	1.87	30.95	31.32	645.31	85.37	86.09	18.42	3.83	13.48	3.98	13.75	241.92	311.2	48.61	48.12					1
Heart	Normal	34	M3404	1.18	202.89	1.15	2.59	2.71	36.32	37.03	680.91	122.1	122.7	31.45	4.85	16.83	5.12	17.24	351.12	461.4	72.21	70.81					1
Heart	Normal	34	M3405	1.23	184.19	1.01	2.22	2.37	37.12	37.85	627.41	100.4	100.3	27.06	4.48	16.1	4.67	16.45	301.32	414.5	61.42	60.47					1
Heart	Normal	35	M3503R	0.8	151.44	0.74	1.87	1.83	33.94	34.91	477.57	88.99	88.72	21	3.21	13.73	3.36	14.08	270.49	255.37	50.15	44.45					0
Heart	Normal	35	M3501R	1.11	253.84	1.3	3.07	3.18	37.77	38.86	878.57	145.1	146.59	30.76	5.66	20.49	5.9	20.94	443.39	459.27	84.85	80.74					0
Heart	Normal	35	M3503	0.76	150.54	0.78	1.83	1.86	29.92	30.64	539.97	91.73	91.55	18.06	3.38	14.24	3.57	14.6	252.09	260.17	45.05	44.23					0
Heart	Normal	35	M3502	1.34	178.04	0.97	2.21	2.51	63.7	66.07	389.97	209.6	210.79	24.15	3.63	15.21	3.83	15.51	403.49	509.77	85.45	91.21					0
Heart	Normal	35	M3503R	0.74	141.89	0.77	1.79	1.77	30.73	31.26	442.11	84.44	84.9	19.07	3.33	12.84	3.47	13.12	258.72	333.7	36.11	35.58					1
Heart	Normal	35	M3503	0.73	147.09	0.77	1.8	1.8	27.9	28.11	511.51	90.82	90.28	18.37	3.32	14.22	3.48	14.59	263.82	335.4	42.26	40.01					1
Heart	Normal	35	M3501R	1.08	248.59	1.37	3.07	3.27	36.41	37.11	882.31	146.6	148	31.43	5.99	19.93	6.25	20.42	421.62	518.3	81.45	81.47					1
Heart	Normal	35	M3502	1.25	168.59	0.73	2.05	2.3	58.71	61.38	383.31	209.4	210.1	23.38	3.18	14.98	3.34	15.32	390.72	505.7	85.85	80.98					1
Heart	CR	10	CR1004	0.93	95.62	0.53	1.27	1.35	90.09	94.89	325.87	124.5	125.49	28.89	1.83	8.67	1.95	8.92	293.99	342.67	48.28	49.15					0
Heart	CR	10	CR1003	0.89	272.94	1.37	3.21	3.31	30.18	30.68	1219.07	153.4	154.79	73.49	6.02	21.02	6.29	21.46	445.59	434.97	59.63	59.21					0
Heart	CR	10	CR1001	0.78	117.04	0.59	1.44	1.59	26.98	27.68	437.17	119.7	120.69	27.47	2.28	9.51	2.43	9.76	269.89	331.57	32.93	32.27					0
Heart	CR	10	CR1005	0.74	179.94	0.92	2.13	2.33	22.22	22.59	867.17	134.5	135.79	44.15	3.97	13.76	4.19	14.04	309.99	316.57	43.45	42.32					0
Heart	CR	10	CR1003	0.85	262.79	1.43	3.15	3.27	27.74	27.86	1186.11	151.7	152.2	71.63	6.2	20.24	6.54	20.75	439.72	528.2	58.67	58.19					1
Heart	CR	10	CR1001	0.73	108.79	0.59	1.38	1.53	24	24.27	413.01	117	116.8	27.72	2.31	8.75	2.39	8.9	256.22	398.6	28.16	30.9					1
Heart	CR	10	CR1004	0.89	91.83	0.56	1.24	1.36	89.09	94.49	315.51	126.5	126.5	27.76	1.89	8.38	2.03	8.59	304.52	392.6	48.94	51.09					1
Heart	CR	10	CR1005	0.72	179.19	0.94	2.12	2.36	20.61	20.45	873.31	138.8	139.1	42.69	4.11	13.77	4.29	14.15	307.32	368	39.45	41.54					1
Heart	CR	18	CR1802	0.63	148.54	0.78	1.75	1.84	19.96	20.26	647.57	105.3	106.69	46.69	3.44	11.45	3.61	11.71	254.79	261.37	42.53	39.27					0
Heart	CR	18	CR1801	0.76	133.44	0.78	1.72	1.76	28.58	29.4	568.47	135.8	136.89	45.85	2.89	12.24	3.03	12.57	344.99	354.87	44.53	39.4					0
Heart	CR	18	CR1805	0.61	152.24	0.76	1.79	1.9	18.97	19.08	666.87	113.7	113.89	50.03	3.49	10.57	3.68	10.84	240.99	246.57	36.94	33.68					0
Heart	CR	18	CR1803	0.82	208.44	1.09	2.44	2.51	28.99	29.09	842.17	132.3	131.29	62.63	4.67	15.8	5	16.26	364.29	436.27	45.84	47.82					0
Heart	CR	18	CR1801	0.75	132.89	0.78	1.78	1.71	26.89	27.09	558.11	134.2	135.8	44.95	2.87	11.86	3.03	12.08	327.32	409.4	36.32	36.82					1
Heart	CR	18	CR1802	0.62	147.09	0.78	1.78	1.79	17.9	17.87	628.71	103.8	104.2	47.01	3.36	10.98	3.52	11.25	255.92	321.9	39.12	38.85					1
Heart	CR	18	CR1805	0.55	141.39	0.72	1.7	1.77	16.41	16.25	643.71	110.6	110.9	48.69	3.35	10.27	3.51	10.57	232.22	298.8	32.1	30.84					1
Heart	CR	18	CR1803	0.76	194.29	1.02	2.32	2.34	23.08	22.97	786.51	124.3	123.9	57.55	4.37	14.8	4.61	15.16	342.72	408.4	42.88	40.02					1
Heart	CR	23	CR2305	1.06	113.64	0.57	1.52	1.55	48.09	49.78	398.37	147.6	149.59	39.08	2.01	10.43	2.15	10.75	290.59	326.27	64.8	59.28					0
Heart	CR	23	CR2302	0.91	134.44	0.68	1.72	1.85	33.37	34.21	526.87	145.8	146.89	42.66	2.79	10.5	2.99	10.79	289.69	322.47	38.69	37.05					0
Heart	CR	23	CR2304	0.85	144.64	0.77	1.84	1.93	26.69	27.21	615.17	134.9	135.69	44.76	3.22	11.68	3.43	11.92	310.99	304.87	36.79	35.59					0
Heart	CR	23	CR2301	0.82	126.94	0.68	1.57	1.76	30.5	30.99	495.27	117.8	118.09	40.82	2.63	10.54	2.79	10.76	267.79	298.97	65.54	63.07					0
Heart	CR	23	CR2305	1	107.49	0.59	1.49	1.52	44.73	45.97	375.11	145.1	145.9	39.19	2.07	9.72	2.2	9.93	282.52	396.8	61.85	59.8					1
Heart	CR	23	CR2304	0.8	138.49	0.75	1.78	1.86	23.94	24.19	591.91	131.1	131.6	44.41	3.21	11.12	3.38	11.36	295.72	387.7	37.32	35.92					1
Heart	CR	23	CR2301	0.78	122.49	0.67	1.55	1.7	27.94	28.07	481.01	115.8	115.4	40.71	2.6	10.33	2.72	10.62	261.22	354.3	56.27	59.73					1
Heart	CR	23	CR2302	0.86	129.29	0.68	1.67	1.83	31.04	31.43	517.11	146.3	146.1	41.98	2.8	10.11	2.95	10.41	293.82	385.5	38.04	38.26					1
Heart	CR	27	CR2704	0.71	173.44	0.84	2.07	2.05	27.21	27.58	671.77	103.2	104.29	53.97	3.57	14.29	3.76	14.65	275.79	273.37	46.45	44.01					0
Heart	CR	27	CR2702	0.95	185.84	0.93	2.21	2.34	43.02	44.3	678.77	136.1	137.09	60.57	3.78	15.35	3.96	15.68	338.19	355.47	48.57	49.31					0
Heart	CR	27	CR2705	0.79	139.34	0.7	1.73	1.76	46.82	48.3	464.67	72.63	73.36	44.19	2.7	12.72	2.85	12.99	245.69	262.97	49.72	47.56					0
Heart	CR	27	CR2703	0.75	166.94	0.88	2.01	2.07	24.42	24.81	653.17	103.3	103.99	57.16	3.7	13.21	3.88	13.64	263.99	256.57	53.78	53.92					0
Heart	CR	27	CR2704	0.63	156.19	0.83	1.89	1.91	22.94	23.02	611.81	96.89	96.8	49.52	3.49	12.95	3.7	13.23	273.62	318.5	40.71	39.55					1
Heart	CR	27	CR2705	0.76	134.29	0.72	1.7	1.74	45.86	47.44	454.71	72.03	72.06	45.55	2.76	12.44	2.89	12.73	240.92	311.9	46.74	47.09					1
Heart	CR	27	CR2702	0.91	181.79	0.93	2.13	2.31	41.16	41.85	673.21	136.7	137.1	60.06	3.84	14.85	3.99	15.25	336.22	413.2	48.58	47.84					1
Heart	CR	27	CR2703	0.75	169.39	0.87	2.03	2.1	23.33	23.66	677.71	106.6	106.9	58.66	3.8	13.08	4	13.4	272.22	323	55.94	57.17					1
Kidney	Normal	3	M0303	0.77	99.31	1.38	1.01	1.33	29.11	29.76	846.03	9.53	9.13	188.47	2.73	5.42	2.85	5.62	667.76	707.41	30.83	27.03	13.93	11.34	2.26		0
Kidney	Normal	3	M0301	0.72	95.21	1.31	0.97	1.27	30.07	30.35	843.03	5.78	5.56	186.77	2.53	4.79	2.61	4.96	676.76	727.41	32.33	24.33	9.05	10	7.19		0
Kidney	Normal	3	M0306	0.69	91.51	1.28	0.81	1.16	27.49	27.68	779.03	3.63	2.32	166.87	2.53	3.47	2.47	3.63	830.76	961.41	33.83	32.83	6.01	3.41	3.57		0
Kidney	Normal	3	M0302	0.65	86.61	1.26	0.8	1.18	26.56	26.7	748.03	10.29	9.54	191.77	2.44	4.05	2.46	4.2	657.76	821.41	70.03	47.53	8.6	10.12	2.11		0
Kidney	Normal	3	M0302	0.63	84.08	1	0.77	1.12	27.81	28.05	782.03	11.01	9.75	189.17	2.19	4.56	2.27	4.9	707.84	753.63	68.36	61.3	9.91	13.14	3.15		1
Kidney	Normal	3	M0306	0.66	87.98	1.1	0.75	1.09	26.61	26.66	772.03	2.98	1.95	152.47	2.31	3.56	2.37	3.67	833.84	1004.63	8.06	30.01	2.53	3.99	4.44		1
Kidney	Normal	3	M0303	0.78	103.28	1.38	0.91	1.34	29.48	29.4	847.03	11.03	10.14	188.77	2.75	5.6	2.83	6.02	717.84	807.63	61.26	38.11	10.01	12.27	1.44		1
Kidney	Normal	3	M0301	0.7	92.98	1.24	0.85	1.2	29.01	29.62	819.03	5.45	4.29	175.57	2.5	4.6	2.57	4.78	665.84	666.63	66.26	34.71	6.26	7.65	7.41		1
Kidney	Normal	4	M0404	0.77	100.21	1.37	1	1.38	31.05	31.79	452.43	3.41	3.06	128.57	2.75	5.29	2.84	5.51	828.76	930.41	77.13	70.53	10.64	11.51	5.86		0
Kidney	Normal	4	M0410	0.69	89.91	1.33	0.79	1.13	28.48	28.37	810.03	-8.06	-9.32	126.77	2.45	3.17	2.54	3.34	790.76	1046.41	32.53	21.53	2.1	1.71	2.4		0
Kidney	Normal	4	M0407	0.62	88.51	1.32	0.84	1.14	32.29	32.37	730.03	6.05	5.28	142.77	2.66	3.09	2.77	3.34	951.76	1142.41	98.33	90.33	2.53	3.29	5.7		0
Kidney	Normal	4	M0401	0.7	89.41	1.39	0.86	1.25	33.11	33.23	770.03	21.31	20.82	132.57	2.6	4.08	2.76	4.18	757.76	790.41	66.53	44.23	9.44	9.4	8.06		0
Kidney	Normal	4	M0404	0.71	91.58	1.07	0.84	1.23	29.68	29.72	426.93	1.62	0.41	119.27	2.46	5.09	2.54	5.3	818.84	936.63	64.96	73.91	9.85	9.16	3.11		1
Kidney	Normal	4	M0401	0.68	86.68	1.16	0.82	1.19	32.45	32.28	754.03	20.44	19.74	125.97	2.3	4.22	2.34	4.42	743.84	810.63	35.86	27.11	9.06	8.37	5.27		1
Kidney	Normal	4	M0410	0.73	96.38	1.34	0.82	1.2	30.25	29.95	850.03	-6.51	-7.81	127.07	2.61	3.7	2.77	3.98	818.84	971.63	57.86	66.91	1.78	3.34	4.99		1
Kidney	Normal	4	M0407	0.64	90.68	1.33	0.84	1.18	33.21	33.22	751.03	6.78	5.9	144.67	2.69	3.32	2.82	3.5	991.84	1148.63	107.76	113.11	2.77	3.95	7.47		1
Kidney	Normal	6	M0603	0.76	91.81	1.13	1.21	1.17	32.07	32.94	315.33	-4.76	-5.84	136.67	2.44	5.52	2.41	5.79	790.76	935.41	132.23	147.13	15.9	16.89	9.43		0
Kidney	Normal	6	M0610	0.64	77.71	1.05	0.96	1.08	27.45	28.63	714.03	6.29	6.16	135.47	2.19	3.72	2.3	3.87	607.76	702.41	18.53	-21.07	16.09	12.52	2.38		0
Kidney	Normal	6	M0601	0.54	61.31	0.85	0.57	0.82	23.7	23.96	349.53	-1	-1.56	118.07	1.74	3.15	1.74	3.3	602.76	633.41	-30.27	-42.07	8.99	8.58	-0.45		0
Kidney	Normal	6	M0608	0.82	82.71	1.31	0.86	1.2	29.1	28.98	709.03	25.65	25.38	143.97	2.35	3.74	2.42	3.92	655.76	874.41	48.53	27.43	12.56	12.45	1.44		0
Kidney	Normal	6	M0601	0.53	60.58	0.77	0.53	0.79	23.42	23.65	352.13	-0.11	-1.26	115.27	1.66	1.52	1.78	1.52	593.84	619.63	-4.24	-8	6.49	7.51	5.19		1
Kidney	Normal	6	M0608	0.77	77.48	1.09	0.76	1.08	27.31	27.19	665.03	23.35	22.92	135.67	2.09	3.43	2.1	3.68	623.84	762.63	16.56	6.9	13.31	13	1.02		1
Kidney	Normal	6	M0604	0.79	93.68	1.26	0.87	1.24	33.04	33.08	306.23	-4.64	-5.77	151.67	2.85	4.28	2.87	4.59	814.84	890.63	170.46	145.91	15.66	13.85	4.51		1
Kidney	Normal	6	M0610	0.66	81.18	1.15	0.76	1.12	27.97	28.05	686.03	7.12	5.47	134.87	2.16	3.19	2.2	3.3	662.84	758.63	27.96	31.01	14.79	13.8	0		1
Kidney	Normal	8	M0805	0.61	77.71	1.02	0.79	1.04	26.89	27.36	533.03	9.13	8.91	112.27	1.89	3.12	1.99	3.26	657.76	697.41	-45.97	-60.47	13.79	13.34	2.6		0
Kidney	Normal	8	M0804	0.75	88.11	1.32	0.83	1.19	32.37	32.95	626.03	16.15	15.24	140.97	2.32	7.12	2.41	7.35	898.76	1149.41	47.53	52.73	49.78	53.19	5.09		0
Kidney	Normal	8	M0808	0.56	49.41	0.76	0.4	0.72	21.63	21.78	329.23	1.73	1.13	61.62	1.25	-0.1	1.32	-0.04	481.76	594.41	-86.67	-90.77	9.83	9.99	5.51		0
Kidney	Normal	8	M0810	0.75	98.51	1.47	0.9	1.31	29.89	30.27	747.03	11.95	11.64	123.17	2.69	4.33	2.74	4.51	797.76	850.41	59.63	62.83	14.1	22.7	10.05		0
Kidney	Normal	8	M0804	0.7	82.08	0.94	0.76	1.07	31.55	32.2	615.03	14.56	14.09	132.37	1.99	7.35	2.08	7.68	886.84	1015.63	38.56	15.21	48.51	48.57	1.74		1
Kidney	Normal	8	M0810	0.72	95.48	1.11	0.88	1.21	29.75	30.2	767.03	13.21	12.03	118.87	2.34	5.05	2.36	5.2	802.84	873.63	18.96	15.91	16.63	24.71	9.13		1
Kidney	Normal	8	M0808	0.56	50.08	0.72	0.42	0.71	22.16	22.25	343.63	3.51	2.16	63.36	1.24	0.22	1.33	0.28	549.84	564.63	-86.64	-93.9	9.14	11.28	4.02		1
Kidney	Normal	8	M0805	0.61	77.88	1.09	0.66	1.01	26.43	26.45	525.03	9.46	8.39	106.67	1.99	2.93	2.02	3.03	708.84	766.63	-10.34	-17	12.87	12.27	0.17		1
Kidney	Normal	10	M10_7501	0.74	82.21	1.06	0.84	1.09	31.22	31.81	680.03	7.96	7.9	156.57	1.99	3.02	1.98	3.17	619.76	715.41	14.83	6.23	16.67	14	4.43		0
Kidney	Normal	10	M10_7507	0.85	103.31	1.49	1.07	1.41	37.06	38.01	574.03	16.06	15.41	145.57	2.86	5.6	2.94	5.79	1037.76	1142.41	96.13	93.73	22.78	22.22	1.82		0
Kidney	Normal	10	M10_7502	0.78	94.71	1.44	0.92	1.23	31.96	32.37	737.03	37.23	37.07	173.87	2.5	4.31	2.56	4.46	966.76	1087.41	116.43	104.53	23.68	24	3.82		0
Kidney	Normal	10	M10_7508	0.72	87.71	1.34	0.86	1.26	31.38	31.56	455.53	-0.56	-1.27	117.77	2.57	3.85	2.64	4.09	805.76	906.41	63.43	70.43	20.3	19.98	-0.7		0
Kidney	Normal	10	M10_7507	0.79	95.38	1.16	0.96	1.27	36.25	37.3	572.03	15.57	14.86	141.87	2.58	5.88	2.59	6.17	1030.84	1169.63	107.76	104.61	24.91	20.28	3.81		1
Kidney	Normal	10	M10_7508	0.69	83.98	1.03	0.8	1.16	30.41	30.77	437.73	-0.89	-2.25	113.47	2.24	4.1	2.25	4.31	742.84	862.63	46.76	49.71	20.37	19.14	2.87		1
Kidney	Normal	10	M10_7501	0.75	82.98	1.01	0.76	1.08	31.3	31.58	677.03	9.61	8.7	145.87	1.93	3.33	2.04	3.5	669.84	863.63	29.16	29.11	18.28	15.33	1.93		1
Kidney	Normal	10	M10_7502	0.83	100.68	1.46	0.96	1.32	34.73	34.64	828.03	42.9	42.17	178.67	2.66	5.01	2.68	5.31	1053.84	1189.63	189.46	155.91	24.73	22.04	1.74		1
Kidney	Normal	12	M1202	0.78	83.41	1.08	0.93	1.11	29.17	29.99	227.93	-4.04	-4.51	82.52	2.31	3.49	2.38	3.59	747.76	824.41	58.93	53.73	13.37	15.05	7.87		0
Kidney	Normal	12	M1205	0.79	91.71	1.24	0.91	1.22	33.18	33.51	528.03	11.01	10.33	118.27	2.36	3.73	2.46	3.87	780.76	904.41	46.43	31.83	23.97	25.94	10.85		0
Kidney	Normal	12	M1201	0.99	94.61	1.36	0.95	1.3	30.99	31.37	677.03	9.35	8.57	83.99	2.69	4.38	2.74	4.48	1129.76	1250.41	105.13	95.03	15.26	16.96	15.12		0
Kidney	Normal	12	M1208	0.84	89.91	1.27	0.82	1.12	33.22	33.72	1024.03	-9.01	-9.9	166.17	2.34	3.19	2.37	3.44	1034.76	1217.41	161.73	131.33	51.86	42.83	2.97		0
Kidney	Normal	12	M1208	0.78	85.48	0.96	0.76	1.01	33.29	33.1	1015.03	-9.44	-10.22	153.97	2.02	3.28	2.08	3.61	942.84	1136.63	109.76	91.3	43.28	40.55	5.26		1
Kidney	Normal	12	M1201	0.97	92.58	1.2	0.91	1.23	30.79	31.02	699.03	10.22	9.24	80.83	2.5	4.48	2.57	4.68	1122.84	1367.63	83.36	99.61	19.09	19.83	16.36		1
Kidney	Normal	12	M1202	0.78	84.38	1.09	0.75	1.11	29.54	29.87	213.63	-4.05	-5.2	73.37	2.18	3.11	2.35	3.24	714.84	826.63	70.46	75.2	11.66	17.72	7.81		1
Kidney	Normal	12	M1205	0.77	90.88	1.22	0.81	1.17	32.6	32.38	500.03	10.51	9.04	111.57	2.46	3.55	2.58	3.59	767.84	966.63	39.96	57.51	23.31	24.79	5.16		1
Kidney	Normal	16	M1601	0.77	86.51	1.16	0.93	1.18	32.76	32.96	708.03	10.08	9.75	129.37	2.29	10.42	2.34	10.87	859.76	1022.41	30.63	15.43	85.03	81.03	5.07		0
Kidney	Normal	16	M1602	0.81	92.51	1.3	0.93	1.25	34.93	35.65	684.03	17.45	16.95	140.27	2.47	4.13	2.49	4.24	949.76	1103.41	70.53	81.53	21.4	27.81	1.54		0
Kidney	Normal	16	M1603	0.85	87.31	1.18	0.79	1.12	34.6	34.75	570.03	-2.13	-3.04	91.57	2.11	4.62	2.19	4.82	688.76	936.41	20.53	23.03	37.7	36.95	3.05		0
Kidney	Normal	16	M1607	0.78	89.81	1.23	0.85	1.19	34.67	34.96	400.13	-1.17	-1.74	140.87	2.27	3.88	2.43	3.89	1033.76	1143.41	106.43	91.93	26.02	27.57	1.69		0
Kidney	Normal	16	M1602	0.81	94.98	1.14	0.91	1.25	36.25	36.44	718.03	19.8	19.89	146.47	2.41	4.73	2.5	4.98	991.84	1219.63	74.36	83.3	22.86	27.43	4.5		1
Kidney	Normal	16	M1601	0.74	83.58	1.06	0.79	1.09	31.18	31.71	676.03	9.36	8.47	128.87	2.19	10.34	2.26	10.78	884.84	966.63	26.46	29.11	92.35	83.43	4.28		1
Kidney	Normal	16	M1603	0.83	84.58	1.15	0.72	1.08	34.41	34.29	549.03	-2.94	-4.17	87.28	2.07	4.27	2.13	4.58	761.84	816.63	43.06	21.71	34.3	38.11	2.29		1
Kidney	Normal	16	M1607	0.79	90.88	1.26	0.82	1.2	35.38	35.22	400.33	-0.96	-2.09	143.27	2.32	3.74	2.43	3.96	1041.84	1116.63	122.66	107.91	26.86	30.34	1.37		1
Kidney	Normal	20	M2010	0.96	94.51	1.31	1.09	1.3	45.8	47.16	516.03	23.32	22.72	129.87	2.1	4.9	2.2	5.1	860.76	1056.41	56.93	32.83	32.45	30.52	6.65		0
Kidney	Normal	20	M2008	0.92	92.31	1.36	0.87	1.23	54.38	55.37	358.03	0.78	-0.7	123.37	2.13	3.73	2.22	3.93	786.76	995.41	34.43	32.23	26.5	28.31	2.81		0
Kidney	Normal	20	M2007	1.13	92.51	1.28	0.93	1.09	43.11	43.55	353.93	12.75	11.58	129.67	2.35	3.84	2.34	4.04	980.76	1210.41	75.53	77.73	27.27	26.08	4.88		0
Kidney	Normal	20	M2009	1.16	83.41	1.2	0.75	1.22	49.88	50.72	337.73	3.51	2.79	126.47	1.76	2.68	1.8	2.67	668.76	920.41	-11.87	-24.77	31.53	31.08	2.85		0
Kidney	Normal	20	M2010	0.8	76.48	0.94	0.75	1.01	36.59	37.47	414.73	14.9	13.86	106.87	1.63	3.42	1.71	3.62	717.84	873.63	-3.34	-2.2	25.64	25.7	3.41		1
Kidney	Normal	20	M2007	1.07	87.58	0.99	0.8	0.98	41.55	41.86	345.23	11.36	10.5	118.47	1.91	3.87	1.99	4.01	876.84	1055.63	12.56	25.11	25.69	23.1	1.65		1
Kidney	Normal	20	M2009	1.14	84.78	0.98	0.74	1.18	50.14	51.36	369.43	4.92	3.17	122.37	1.58	3.27	1.64	3.45	704.84	918.63	-32.94	-26.7	34.32	34.33	1.25		1
Kidney	Normal	20	M2008	0.91	91.48	1.17	0.84	1.17	53.95	54.88	368.43	0.62	-1.02	118.77	1.99	4.08	2.03	4.31	788.84	929.63	13.16	39.01	27.05	29.53	-1.66		1
Kidney	Normal	22	M2202	0.92	68.91	0.87	0.78	1	32.68	33.35	270.73	5.7	5.74	110.17	1.67	2.42	1.67	2.51	683.76	832.41	6.03	-28.47	17.7	25.29	10.31		0
Kidney	Normal	22	M2206	0.95	73.31	0.95	0.82	1	37.97	39.09	335.63	12.61	12.19	110.37	1.52	2.43	1.6	2.51	627.76	825.41	-16.67	-33.87	23.27	20.8	7.69		0
Kidney	Normal	22	M2208	0.83	75.91	1.08	0.69	1	36.6	37.27	311.93	5.51	4.42	114.07	1.73	1.96	1.77	2.05	765.76	866.41	18.23	-2.87	24.9	27.43	1.15		0
Kidney	Normal	22	M2209	0.89	68.21	0.97	0.6	0.95	35.34	35.38	292.53	-1.92	-3.24	94.07	1.49	1.31	1.51	1.38	606.76	725.41	-9.27	-25.17	18.88	18.84	3.96		0
Kidney	Normal	22	M2202	0.89	67.18	0.72	0.66	0.93	31.4	32.08	259.93	5.88	5.08	110.27	1.47	2.58	1.53	2.79	706.84	800.63	47.46	64.01	28.83	30.9	15.18		1
Kidney	Normal	22	M2208	0.84	81.48	0.89	0.76	1.04	38.73	39.82	368.03	8.82	7.7	111.47	1.69	3.23	1.73	3.4	838.84	931.63	4.96	10.41	28.17	27.64	4.25		1
Kidney	Normal	22	M2206	0.9	69.58	0.82	0.67	0.91	36.42	36.8	304.63	11.74	10.52	98.47	1.42	2.19	1.46	2.28	651.84	829.63	-15.84	-17.9	21.97	21.28	4.02		1
Kidney	Normal	22	M2209	0.85	67.68	0.79	0.57	0.87	35.37	35.16	295.43	-1.96	-3.55	95.07	1.29	1.54	1.39	1.69	667.84	605.63	-23.64	-43.6	14.33	16.35	6.54		1
Kidney	Normal	24	M2401	0.78	56.31	0.68	0.57	0.8	32.4	33.08	368.53	22.15	21.43	87.14	1.12	0.76	1.19	0.81	660.76	745.41	-75.67	-83.97	14.45	14.91	7.53		0
Kidney	Normal	24	M2409	1.37	161.21	2.25	1.68	2.25	62.98	64.56	1081.03	37.3	37.35	169.47	3.65	10.63	3.79	11.01	1522.76	1769.41	152.33	149.63	46.13	51.34	9.5		0
Kidney	Normal	24	M2411	0.93	84.01	1.16	0.87	1.09	44.98	46.26	710.03	-4.08	-5.21	185.97	1.77	2.91	1.84	3.15	1116.76	1341.41	133.03	113.93	41.21	36.53	8.74		0
Kidney	Normal	24	M2405	0.78	80.51	1.14	0.76	1.05	36.07	36.17	486.03	15.07	15.15	160.97	1.77	2.92	1.76	2.96	880.76	1084.41	47.93	33.13	32.33	35.06	-0.7		0
Kidney	Normal	24	M2411	0.9	79.28	1.03	0.79	1.01	44.39	44.64	676.03	-5.62	-6.63	177.97	1.56	2.49	1.65	2.6	1030.84	1244.63	105.96	88.51	34.67	36.27	7.22		1
Kidney	Normal	24	M2401	0.76	52.68	0.69	0.44	0.74	31.04	31.1	347.33	21.05	20.21	84.07	1.11	0.32	1.24	0.35	659.84	768.63	-69.44	-76.8	14.32	15.86	2.97		1
Kidney	Normal	24	M2409	1.35	158.98	2.28	1.57	2.21	65.22	66.22	1059.03	37.12	36.63	157.37	3.68	10.2	3.91	10.74	1495.84	1804.63	185.26	197.81	44.61	46.28	6.48		1
Kidney	Normal	24	M2405	0.77	79.78	1.07	0.72	1.01	35.81	35.74	485.03	15.25	13.94	151.07	1.7	2.81	1.78	3.03	876.84	979.63	42.46	32.11	29.32	31.66	-1.84		1
Kidney	Normal	26	M2607	0.85	81.31	0.9	1.17	1	49.82	51.18	498.03	11.73	9.96	111.17	1.52	4.28	1.45	4.48	854.76	982.41	95.23	76.83	42.52	42.92	13		0
Kidney	Normal	26	M2603	1.17	80.91	1.08	0.81	1.14	48.26	49.07	321.13	3.22	2.43	87.97	1.95	2.86	1.99	3.1	747.76	978.41	48.33	31.53	19.67	20.34	14.68		0
Kidney	Normal	26	M2604	1.16	80.11	1.09	0.72	1.05	78.84	80.87	270.03	12.25	11.24	83.88	1.7	2.09	1.66	2.14	617.76	853.41	44.43	65.93	18.24	19.97	10.12		0
Kidney	Normal	26	M2606	1.04	85.11	1.22	0.81	1.06	77.2	79.21	580.03	3.08	2.38	121.07	2.2	1.89	2.23	1.95	1000.76	1307.41	118.13	70.53	22.38	26.92	7.15		0
Kidney	Normal	26	M2603	1.11	75.68	0.99	0.7	1.05	46.88	47.07	288.33	1.22	0.34	81.63	1.87	2.35	1.94	2.53	708.84	942.63	58.86	34.8	18.06	20.9	10.63		1
Kidney	Normal	26	M2604	1.11	74.88	0.93	0.62	0.97	78.25	79.97	252.03	10.41	9.81	82.01	1.42	1.76	1.45	1.89	590.84	828.63	41.56	31.3	22.76	20.18	10.91		1
Kidney	Normal	26	M2606	1.01	81.68	1.13	0.7	0.99	75.45	77.09	536.03	1.28	0.1	117.07	1.96	1.51	2.03	1.63	974.84	1183.63	98.56	82.3	25.03	25.91	6.45		1
Kidney	Normal	26	M2607	0.87	82.58	1.06	0.77	1.08	50.61	51.21	475.03	10.47	9.88	118.97	1.77	2.79	1.83	3.07	814.84	991.63	77.16	81.2	46.99	45.36	4.62		1
Kidney	Normal	28	M2801	1.06	81.81	1.05	0.87	1	59.02	60.63	469.93	-9.54	-10.73	226.67	1.43	2.72	1.49	2.82	1256.76	1561.41	84.23	71.43	45.3	44.31	13.17		0
Kidney	Normal	28	M2807	1.7	182.01	2.81	2.08	2.6	89.2	92.47	1334.03	71.17	71.04	277.77	4.27	14.08	4.38	14.53	2248.76	2541.41	287.83	282.43	61.04	61	12.33		0
Kidney	Normal	28	M2809	0.93	71.61	1.08	0.74	0.85	53.05	53.95	-33.17	14.35	13.33	130.97	1.73	2.46	1.71	2.51	715.76	898.41	-4.17	1.13	26	25.36	0.22		0
Kidney	Normal	28	M2805	0.8	58.91	0.79	0.5	0.68	40.06	40.63	346.63	-11.55	-12.86	108.67	1.26	0.47	1.29	0.56	578.76	739.41	-18.77	-27.67	24.24	21.38	1.27		0
Kidney	Normal	28	M2807	1.62	175.28	2.27	1.91	2.42	86.98	90.13	1323.03	69.16	69.12	271.07	3.88	14.3	3.97	14.87	2053.84	2410.63	231.96	265.11	57.39	58.52	12.46		1
Kidney	Normal	28	M2801	1.09	85.58	1.09	0.82	1.02	60.93	61.73	491.03	-7.92	-9.27	225.17	1.54	2.94	1.6	3.19	1263.84	1602.63	109.66	117.91	45.97	48.17	11.51		1
Kidney	Normal	28	M2809	0.92	69.28	1.02	0.71	0.83	53.03	53.74	-33.37	14.19	13.46	124.77	1.67	2.36	1.67	2.56	703.84	861.63	1.46	-14.3	18.6	24.19	-0.03		1
Kidney	Normal	28	M2805	0.83	62.98	0.84	0.56	0.74	42.56	43.05	387.53	-9.9	-11.09	108.47	1.35	0.95	1.44	0.99	638.84	846.63	-3.44	5.3	21.34	22.97	5.37		1
Kidney	Normal	30	M3004	0.81	80.11	1.08	1.49	0.98	45.92	45.72	425.93	5.89	5.68	93.97	1.68	4.35	1.67	4.34	884.76	1030.41	8.73	-9.57	20.67	24.06	12.67		0
Kidney	Normal	30	M3007	2.49	281.11	4.31	3.17	3.91	133	138.57	1845.03	75.57	76.54	296.37	6.72	23.29	6.9	24.4	3118.76	3757.41	562.73	562.43	89.17	94.17	16.97		0
Kidney	Normal	30	M3010	1.99	194.91	2.95	2.19	2.72	114.9	120.47	1068.03	52.67	53.74	175.87	4.64	13.88	4.74	14.54	1976.76	2382.41	382.93	373.23	64.42	61.13	14.1		0
Kidney	Normal	30	M3006	0.86	78.01	1.08	0.77	0.99	62.03	63.13	378.93	10.29	9.55	160.67	1.8	2.51	1.87	2.63	833.76	1042.41	70.13	69.13	34.53	34.38	5.74		0
Kidney	Normal	30	M3004	0.81	79.48	0.82	0.72	0.93	44.89	45.89	409.73	5.24	4.29	90.87	1.66	2.77	1.78	2.92	683.84	865.63	-7.24	10.71	24.09	25.83	4.26		1
Kidney	Normal	30	M3010	1.89	185.78	2.54	2	2.55	112.55	115.63	1024.03	50.46	50.32	162.87	4.21	13.71	4.39	14.31	1859.84	2290.63	347.86	354.91	67.47	65.14	13.23		1
Kidney	Normal	30	M3007	2.39	268.38	3.84	2.91	3.71	129.25	132.83	1763.03	71.16	70.22	275.47	6.36	22.6	6.56	23.5	2870.84	3343.63	527.36	549.41	81.58	83.76	14.79		1
Kidney	Normal	30	M3006	0.84	76.88	0.99	0.75	0.96	61.65	62.65	373.03	10.01	8.99	157.67	1.74	2.48	1.86	2.6	770.84	986.63	31.06	58.91	36.46	35.2	5.29		1
Kidney	Normal	32	M3204	0.02	-36.8	-0.63	-0.24	-0.58	-0.33	0.34	-279.67	-35.44	-35.45	20.61	-1.04	-7.65	-1.11	-7.89	-234.24	-291.79	-257.57	-280.47	4.74	3.62	0.37		0
Kidney	Normal	32	M3207	2.18	214.41	3.01	2.57	3.01	136.2	143.27	1120.03	99.87	101.64	284.87	5.02	16.73	5.2	17.49	2392.76	2832.41	443.43	429.23	72.59	75.48	23.46		0
Kidney	Normal	32	M3209	0.89	71.71	0.84	0.78	0.89	61.21	63.27	232.93	22.89	22.79	127.87	1.43	1.71	1.46	1.87	828.76	939.41	-10.37	-38.17	34.12	35.31	3.28		0
Kidney	Normal	32	M3210	0.95	65.41	0.82	0.68	0.84	49.43	50.39	321.33	8.08	6.7	137.27	1.39	1.4	1.44	1.45	716.76	835.41	-51.07	-39.17	36.49	38.78	6		0
Kidney	Normal	32	M3209	0.84	66.38	0.72	0.66	0.79	59.79	61.04	206.73	21.89	21.15	117.07	1.29	1.69	1.37	1.71	792.84	945.63	-12.14	-37.4	36.28	33.68	4.44		1
Kidney	Normal	32	M3210	0.91	62.48	0.75	0.6	0.78	48.36	48.95	295.43	7.39	6.29	126.87	1.3	1.27	1.42	1.36	660.84	890.63	-43.04	-25.7	35.74	38.52	2.55		1
Kidney	Normal	32	M3204	-0.23	-64.18	-0.98	-0.89	-0.99	-12.43	-12.34	-484.21	-51.08	-50.87	-8.36	-1.71	-10.92	-1.75	-11.33	-483.71	-527.35	-417.7	-420.37	-5.2	-5.45	-5.78		1
Kidney	Normal	32	M3207	2.39	236.38	3.53	2.66	3.38	151.85	157.63	1218.03	110.66	110.72	296.37	5.59	18.12	5.89	18.88	2631.84	3140.63	566.46	586.41	80.16	82.22	24.1		1
Kidney	Normal	34	M3406	0.96	71.61	0.83	0.81	0.91	75.09	77.61	478.03	-15.59	-16.18	161.57	1.4	1.42	1.44	1.58	875.76	1039.41	88.33	61.53	30.76	34.92	12.2		0
Kidney	Normal	34	M3401	1.22	114.71	1.62	1.24	1.45	74.52	76.55	526.03	26.56	26.23	264.77	2.84	6.06	2.98	6.32	1247.76	1564.41	266.13	241.23	56.91	56.25	14.89		0
Kidney	Normal	34	M3404	1.02	68.61	0.93	0.64	0.92	74.39	76.29	192.03	10.75	9.65	111.27	1.38	1.15	1.41	1.19	565.76	858.41	106.53	104.13	34.51	31.51	8.58		0
Kidney	Normal	34	M3405	1.21	75.11	1.02	0.77	0.77	81.05	83.52	138.53	-13.75	-15.09	231.67	1.64	1.89	1.7	2.12	1013.76	1351.41	272.23	254.63	57.46	52.54	13.4		0
Kidney	Normal	34	M3406	0.89	65.78	0.62	0.65	0.78	71.73	73.37	462.33	-16.46	-17.35	149.37	1.2	1.28	1.25	1.48	820.84	1027.63	79.16	68.01	27.49	33.55	7.97		1
Kidney	Normal	34	M3401	1.15	107.98	1.25	1.14	1.3	71.66	73.19	499.03	25.66	24.06	252.97	2.49	6.07	2.54	6.42	1176.84	1461.63	219.06	205.41	58.46	59.64	10.05		1
Kidney	Normal	34	M3404	0.98	64.68	0.73	0.6	0.83	72.57	74.02	180.53	9.9	8.64	107.57	1.16	1.14	1.17	1.29	584.84	728.63	72.66	70.51	28.44	32.22	9.4		1
Kidney	Normal	34	M3405	1.2	76.08	0.87	0.78	0.75	82.18	84.66	140.23	-13.03	-14.13	228.57	1.47	2.38	1.57	2.46	1015.84	1322.63	238.96	222.21	50.31	58.8	8.94		1
Kidney	Normal	35	M3503R	0.95	71.61	0.86	1.04	0.94	68.09	70.22	388.53	51.27	50.54	161.37	1.42	3.59	1.39	3.63	699.76	868.41	17.93	16.53	33.95	34.51	15.26		0
Kidney	Normal	35	M3501R	1.13	61.21	0.75	0.75	0.9	79.92	83.24	64.13	-0.43	-1.07	166.87	1.26	1.09	1.33	1.1	756.76	996.41	207.63	197.93	33.64	37.16	29.82		0
Kidney	Normal	35	M3503	1.02	106.61	1.47	1.11	1.32	75.18	76.59	547.03	33.86	34.16	218.77	2.6	4.92	2.61	5.21	1043.76	1318.41	197.03	178.33	58.4	59.22	6.55		0
Kidney	Normal	35	M3502	1.04	83.01	1.16	0.86	1.06	80.54	83.05	223.43	13.03	11.85	164.47	1.96	2.45	1.91	2.54	725.76	1051.41	71.03	68.63	39.3	45.32	14.51		0
Kidney	Normal	35	M3503R	0.91	65.98	0.78	0.64	0.88	65.9	66.89	359.03	47.56	46.92	161.07	1.38	2.19	1.44	2.42	649.84	760.63	-12.74	-2.5	38.38	35.87	9.18		1
Kidney	Normal	35	M3503	0.99	103.28	1.3	1.03	1.24	74.11	75.75	524.03	33.47	32.32	211.17	2.35	4.82	2.41	5.15	972.84	1255.63	156.56	151.51	56.37	54.67	10.41		1
Kidney	Normal	35	M3501R	1.12	60.78	0.8	0.62	0.86	79.79	81.64	50.43	-0.18	-1.66	156.97	1.32	0.91	1.38	0.88	788.84	1066.63	235.46	247.61	33.06	34.41	25.01		1
Kidney	Normal	35	M3502	1.04	87.18	1.16	0.84	1.08	82.89	84.92	235.13	14.59	13.98	169.47	1.85	2.93	2	2.94	779.84	1081.63	88.36	78.7	46.76	46.32	15.29		1
Kidney	CR	10	CR1004	1.72	275.51	3.9	3.08	3.7	69.7	72.21	2163.03	151.47	153.54	616.37	6.99	18.58	7.11	19.32	2422.76	2565.41	589.73	559.43	29.05	28.35	63.48		0
Kidney	CR	10	CR1003	0.64	94.21	1.35	1.07	1.38	30.41	30.81	792.03	40.55	40.51	294.17	2.29	3.54	2.33	3.69	648.76	714.41	89.83	56.73	14.17	10.23	23.1		0
Kidney	CR	10	CR1001	0.68	82.31	1.13	0.89	1.13	30.06	30.28	696.03	33.03	32.56	273.47	1.94	2	2.01	2.05	526.76	568.41	-2.77	-5.67	6.75	9.47	19.86		0
Kidney	CR	10	CR1005	0.77	105.11	1.46	1.09	1.38	29.18	29.31	872.03	59.87	60.54	363.87	2.54	3.61	2.65	3.86	833.76	987.41	165.43	154.93	21.23	16.55	28.39		0
Kidney	CR	10	CR1003	0.55	83.38	1.11	0.83	1.16	25.98	26.19	698.03	34.96	33.85	271.57	1.91	2.51	2.09	2.55	549.84	583.63	55.46	49.11	7.41	5.58	20.67		1
Kidney	CR	10	CR1001	0.65	77.78	1.13	0.76	1.04	28.41	28.31	640.03	30.38	29.57	256.17	1.91	1.45	1.98	1.51	496.84	595.63	34.16	23.8	8.62	9.22	16.07		1
Kidney	CR	10	CR1004	1.19	182.08	2.67	1.84	2.43	47.61	47.97	1393.03	94.96	94.82	432.67	4.58	10.13	4.73	10.62	1456.84	1738.63	371.96	347.61	18.45	20.86	43.22		1
Kidney	CR	10	CR1005	0.76	105.28	1.49	1.02	1.36	28.67	28.7	840.03	59.36	59.12	361.57	2.59	3.34	2.74	3.64	839.84	1008.63	194.36	182.71	17.94	18.09	26.87		1
Kidney	CR	18	CR1802	0.69	90.61	1.34	0.95	1.21	32.57	32.48	717.03	24.03	24.04	264.17	2.28	2.7	2.4	2.77	707.76	823.41	131.33	115.43	14.57	13.7	19.11		0
Kidney	CR	18	CR1801	1.55	177.41	2.8	1.91	2.36	81.88	84.19	1275.03	59.37	59.24	525.67	4.43	9.91	4.5	10.44	1519.76	1768.41	429.73	422.83	28.5	26.01	37.21		0
Kidney	CR	18	CR1805	0.81	84.91	1.28	0.84	1.11	37.28	37.59	605.03	30.6	29.91	223.97	2.11	2.09	2.24	2.18	519.76	743.41	44.03	49.13	11.66	11.19	27.77		0
Kidney	CR	18	CR1803	0.72	91.31	1.4	0.98	1.18	31.54	32.03	593.03	30.77	30.41	271.67	2.31	2.37	2.42	2.48	742.76	874.41	111.23	86.03	18.03	16.15	29		0
Kidney	CR	18	CR1801	1.47	166.18	2.2	1.76	2.19	79.5	81.33	1248.03	55.96	56.82	486.77	3.82	10.03	4.06	10.43	1421.84	1695.63	338.66	345.81	23.43	24.45	41.16		1
Kidney	CR	18	CR1802	0.7	92.58	1.13	0.93	1.19	33.16	33.56	733.03	26.64	26.17	248.87	2.09	3.19	2.19	3.46	736.84	834.63	116.06	106.51	12.01	13.84	17		1
Kidney	CR	18	CR1805	0.82	86.78	1.2	0.86	1.13	38.37	38.21	628.03	32.55	31.57	212.47	2.09	2.42	2.15	2.53	624.84	755.63	39.36	71.2	11.44	9.49	20.41		1
Kidney	CR	18	CR1803	0.71	92.08	1.26	0.97	1.15	32.22	32.03	606.03	31.9	31.46	269.27	2.19	2.72	2.27	2.89	712.84	892.63	89.46	93.91	16.48	15.84	21.35		1
Kidney	CR	23	CR2305	0.91	110.61	1.52	1.31	1.44	35.72	36.42	824.03	29.63	29.52	276.87	2.79	4.83	2.85	5.03	868.76	979.41	222.83	212.63	22.14	22.06	36.52		0
Kidney	CR	23	CR2302	0.97	101.11	1.51	1.24	1.4	40.82	41.75	862.03	25.69	25.63	260.77	2.63	4.4	2.71	4.61	883.76	1065.41	147.23	137.53	17.26	16.26	23.59		0
Kidney	CR	23	CR2304	0.95	101.01	1.54	1.21	1.38	39.88	40.3	750.03	34.84	34.63	337.97	2.6	3.77	2.65	3.91	861.76	1058.41	143.43	136.03	18.95	20.77	31.04		0
Kidney	CR	23	CR2301	1	94.11	1.53	1.1	1.03	35.05	35.6	778.03	33.79	33.79	284.27	2.44	3.37	2.43	3.61	843.76	948.41	187.03	200.73	20.43	21.31	27.21		0
Kidney	CR	23	CR2305	0.83	101.98	1.29	1.05	1.28	33.22	33.37	747.03	26.61	25.56	252.17	2.41	4.24	2.47	4.5	823.84	914.63	174.86	214.31	19.05	21.27	32.73		1
Kidney	CR	23	CR2304	0.95	102.28	1.5	1.17	1.37	40.29	40.16	747.03	35.37	34.63	329.37	2.59	3.86	2.61	3.98	908.84	1071.63	162.66	148.61	24.05	22.84	29.9		1
Kidney	CR	23	CR2301	1	95.78	1.42	1.09	1.02	36.02	35.98	803.03	35.67	35.03	282.37	2.36	3.76	2.51	3.93	854.84	1015.63	220.56	229.01	21.57	20.08	17.92		1
Kidney	CR	23	CR2302	0.91	94.28	1.43	1.08	1.3	38.33	38.95	793.03	22.4	21.25	243.07	2.52	3.68	2.5	3.9	836.84	987.63	148.06	147.41	13.35	14.3	18.28		1
Kidney	CR	27	CR2704	0.82	101.11	1.23	1.16	1.31	50.78	52.05	628.03	39.04	40.04	281.17	2.23	4	2.31	4.24	771.76	871.41	137.83	132.13	13.51	11.45	11.06		0
Kidney	CR	27	CR2702	0.89	116.71	1.24	1.11	1.26	60.96	62.76	509.03	31.3	31.66	135.97	2.17	3.45	2.17	3.64	750.76	870.41	146.93	151.63	50.85	59.01	16.35		0
Kidney	CR	27	CR2705	0.95	113.11	1.24	1.2	1.36	97.6	101.27	463.23	125.47	126.14	185.17	1.63	4.09	1.73	4.29	950.76	1117.41	503.63	498.13	42.29	39.81	33.37		0
Kidney	CR	27	CR2703	0.79	98.91	1.27	1.07	1.2	45.76	46.35	529.03	33.43	33.61	212.77	2.18	2.9	2.16	2.93	720.76	878.41	166.73	141.63	24.99	20.56	13.32		0
Kidney	CR	27	CR2704	0.77	93.38	1.16	0.94	1.17	48.16	48.68	559.03	35.75	35.42	231.07	2.03	3.28	2.14	3.43	719.84	818.63	124.76	132.91	9.5	11.38	9.78		1
Kidney	CR	27	CR2705	0.92	112.08	1.21	1.1	1.31	96.95	99.83	457.93	125.26	125.42	178.97	1.69	4.04	1.7	4.21	917.84	1192.63	515.06	505.11	42.27	40.3	26.78		1
Kidney	CR	27	CR2702	0.84	114.98	1.29	1	1.25	61.54	61.77	501.03	31.61	31.43	132.37	2.25	3.23	2.32	3.38	747.84	895.63	187.66	185.21	55.22	53.81	15.11		1
Kidney	CR	27	CR2703	0.76	94.58	1.17	0.96	1.12	44.91	44.76	489.03	31.46	30.5	199.47	2.03	2.39	2.03	2.58	711.84	885.63	149.76	157.91	20.23	22.72	15.15		1
Liver	Normal	3	M0303	1.91	534.78	13.25	6.27	7.55	83.86	82.95	2662.43	204.45	208.24	218.23	23.43	63.85	23.96	63.73	5391.7	5866.28	3678.96	3737.67	11.09	12.51			0
Liver	Normal	3	M0301	0.48	218.48	4.77	2.31	3.18	22.53	22.55	1308.43	50.48	50.14	87.95	9.65	25.91	10	26.27	1900.7	1991.28	1605.96	1625.67	3.99	4.46			0
Liver	Normal	3	M0306	0.47	190.58	3.99	2.07	2.83	21.82	21.9	794.73	70.8	70.88	69.46	7.64	22.05	7.86	22.44	1409.7	1431.28	1527.96	1537.67	5.24	6.27			0
Liver	Normal	3	M0302	0.45	188.08	4.13	2.16	2.67	20.91	21.25	1090.43	60.16	59.91	87.08	9.54	26.37	9.74	26.83	1686.7	1815.28	1743.96	1784.67	4.74	5.12			0
Liver	Normal	3	M0302	0.55	226.3	3.13	2.1	2.81	22.69	22.78	1168.24	61.75	61.01	80.92	6.95	27.93	7.18	28.17	1559.1	1519.16	1162.93	1190.78	3.34	5.38			1
Liver	Normal	3	M0306	0.53	214.7	2.8	1.85	2.84	23.01	22.49	844.44	72.95	72.69	61.86	5.56	23.15	5.72	23.21	1308.1	1287.16	1072.93	1104.78	4	5.2			1
Liver	Normal	3	M0303	1.93	529.9	8.38	5.43	7.09	80.56	81.42	2778.24	211.26	211.68	181.75	16.56	64.74	17	64.02	5189.1	5441.16	2767.93	2821.78	10.01	11.05			1
Liver	Normal	3	M0301	0.48	218.6	2.99	1.85	2.96	21.24	21.6	1347.24	50.42	49.58	73.93	6.82	26.11	7.06	26.55	1758.1	1790.16	1204.93	1202.78	1.93	3.49			1
Liver	Normal	4	M0404	0.53	203.28	4.68	2.43	2.96	27.99	27.21	795.03	57.88	57.69	58.75	9.01	24.98	9.3	25.36	1580.7	1688.28	1576.96	1600.67	5.59	4.91			0
Liver	Normal	4	M0410	0.42	190.18	4.13	2.27	2.86	22.41	22.92	889.53	80.47	80.91	80.47	8.98	23.34	9.33	23.88	1628.7	1695.28	1751.96	1827.67	5.33	5.91			0
Liver	Normal	4	M0407	0.46	178.18	3.92	2.19	2.72	25.93	26.4	780.23	78.68	79.05	64.45	7.63	21.92	7.92	22.33	1481.7	1632.28	1635.96	1677.67	8.13	6.87			0
Liver	Normal	4	M0401	0.39	141.28	3.01	1.74	2.18	17.97	18.38	803.53	51.27	50.75	53.05	6.28	20.2	6.5	20.66	1452.7	1684.28	1353.96	1400.67	3.29	3.95			0
Liver	Normal	4	M0404	0.55	212.4	3.04	2.03	2.79	27.37	26.89	816.14	58.54	57.64	50.95	6.42	25.85	6.61	26.09	1484.1	1507.16	1134.93	1177.78	2.84	4.01			1
Liver	Normal	4	M0401	0.5	184	2.49	1.81	2.44	20.68	20.94	880.54	54.52	53.82	50.68	4.94	22.06	5.15	22.32	1387.1	1444.16	952.53	967.98	3.01	2.96			1
Liver	Normal	4	M0410	0.46	210.9	2.87	2.02	2.86	23.52	23.43	943.04	84.06	83.92	68.03	6.61	24.5	6.89	24.82	1509.1	1524.16	1274.93	1300.78	4.72	5.19			1
Liver	Normal	4	M0407	0.48	186.7	2.51	1.81	2.58	25.91	25.75	796.64	79.13	78.59	52.55	5.52	21.99	5.64	22.27	1342.1	1349.16	1132.93	1136.78	4.35	6.65			1
Liver	Normal	6	M0603	0.72	230.78	5.37	2.77	3.25	30.45	29.27	837.83	61.62	61.68	64.13	8.5	25.74	8.85	25.99	1760.7	1813.28	1568.96	1585.67	4.85	6.08			0
Liver	Normal	6	M0610	0.63	226.08	5.1	3.08	2.97	25.81	24.83	1184.43	58.91	58.68	73.85	8.51	27.67	8.75	28	1702.7	1760.28	1537.96	1545.67	5.28	4.61			0
Liver	Normal	6	M0601	0.41	143.98	3.01	1.72	2.15	19.38	19.6	630.13	46.36	45.92	44.42	6.13	17.22	6.29	17.57	1105.7	1164.28	1144.96	1167.67	2.95	3.58			0
Liver	Normal	6	M0608	0.49	155.28	3.41	1.91	2.37	25.43	26.05	926.43	71.99	71.79	63.57	6.84	23.15	7.15	23.76	1512.7	1716.28	1528.96	1566.67	5.36	4.6			0
Liver	Normal	6	M0601	0.44	156.2	2.05	1.43	2.09	19.32	19.51	643.14	47.48	46.63	38.19	4.4	17.66	4.51	17.85	981.4	984.16	826.83	820.38	1.77	2.52			1
Liver	Normal	6	M0608	0.6	186.4	2.58	1.84	2.51	57.36	58.1	1022.24	77.18	76.89	57.56	5.12	25.06	5.36	25.48	1411.1	1460.16	1092.93	1107.78	3.08	4.44			1
Liver	Normal	6	M0603	0.62	198.1	2.87	1.87	2.7	26.2	26.13	812.44	59.44	58.92	50.61	5.76	24.63	6	24.97	1662.1	1692.16	1234.93	1239.78	4.61	4.24			1
Liver	Normal	6	M0610	0.53	189.8	2.69	2.09	2.42	23.02	22.94	1152.24	56.13	55.68	58.99	5.61	26.25	5.9	26.76	1604.1	1576.16	1176.93	1204.78	3.66	4.63			1
Liver	Normal	8	M0805	0.57	214.98	4.74	2.59	2.93	26.47	25.94	985.83	76.71	77.24	73.97	7.66	26.98	7.99	27.41	1561.7	1694.28	1490.96	1504.67	6.19	4.97			0
Liver	Normal	8	M0804	0.48	162.98	3.6	2	2.43	22.55	23.28	955.23	58.82	58.61	67.24	6.72	24.31	7	24.96	1754.7	1920.28	1701.96	1701.67	5.1	5.24			0
Liver	Normal	8	M0808	0.37	134.58	2.78	1.73	2.11	16.62	17.04	728.53	51.14	50.64	44.27	4.75	19.23	5.01	19.61	1286.7	1427.28	1429.96	1453.67	3.38	4.05			0
Liver	Normal	8	M0810	0.4	148.98	3.13	1.82	2.28	18.98	19.6	790.93	43.94	43.31	55.58	5.43	21.71	5.67	22.19	1478.7	1651.28	1678.96	1691.67	4.16	4.64			0
Liver	Normal	8	M0804	0.64	214.8	3.02	2.13	2.73	27.76	27.29	1055.24	63.06	62.28	60.01	5.3	26.95	5.49	27.22	1619.1	1623.16	1165.93	1149.78	2.98	4.55			1
Liver	Normal	8	M0810	0.53	197.1	2.66	1.94	2.55	22	22.16	880.04	46.43	45.65	49.51	4.23	23.8	4.44	24.21	1363.1	1334.16	1095.93	1127.78	1.81	2.87			1
Liver	Normal	8	M0808	0.44	158.7	2.08	1.63	2.2	17.71	18.01	791.44	53.85	53.13	38.51	3.69	20.24	3.84	20.55	1183.1	1220.16	1035.93	1039.78	1.09	2.76			1
Liver	Normal	8	M0805	0.5	192.5	2.59	1.83	2.51	23.41	23.28	971.94	75.89	76.01	60.89	5.31	26.14	5.44	26.59	1469.1	1448.16	1119.93	1152.78	4.14	5.16			1
Liver	Normal	10	M10_7501	0.55	209.58	4.54	2.5	3.05	21.37	21.21	1051.43	57.65	57.39	71.81	6.92	26.07	7.09	26.36	1689.7	1692.28	1595.96	1597.67	4.41	4.25			0
Liver	Normal	10	M10_7507	0.49	183.78	4.16	2.3	2.75	22.87	23.37	964.83	79.93	80.15	63.06	7.29	24.3	7.57	24.72	1530.7	1670.28	1606.96	1620.67	5.84	7.09			0
Liver	Normal	10	M10_7502	0.39	160.98	3.41	1.96	2.41	16.37	16.55	872.43	55.27	55.31	54.38	5.95	23.99	6.17	24.49	1453.7	1539.28	1532.96	1597.67	4.4	5.8			0
Liver	Normal	10	M10_7508	0.47	163.58	3.59	2.12	2.46	23.45	23.97	875.73	86.83	86.66	53.72	7.14	23.7	7.39	24.29	1296.7	1481.28	1399.96	1414.67	7.04	7.2			0
Liver	Normal	10	M10_7507	0.58	217.9	3.1	2.21	2.89	25.04	24.53	1052.24	84.36	83.87	57.11	5.49	26.08	5.66	26.38	1443.1	1410.16	1124.93	1132.78	5.38	8.15			1
Liver	Normal	10	M10_7508	0.57	197.3	2.7	2.03	2.56	25.58	25.27	913.54	89.36	89.33	49.1	5.24	24.87	5.36	25.32	1211.1	1214.16	923.43	913.08	3.37	7.31			1
Liver	Normal	10	M10_7501	0.54	206.8	2.8	1.97	2.8	19.87	20.08	1053.24	57.36	56.78	54.45	4.8	26.13	4.99	26.47	1530.1	1538.16	1156.93	1187.78	3.69	4.13			1
Liver	Normal	10	M10_7502	0.44	183	2.42	1.76	2.46	16.96	17.27	939.04	57.49	56.66	50.25	4.47	25.26	4.59	25.59	1345.1	1307.16	1125.93	1145.78	2.23	3.12			1
Liver	Normal	12	M1202	1.85	626.48	15.52	8.37	9.1	92.78	91.25	2085.43	149.35	152.34	161.53	20.73	70.92	21.28	70.69	5201.7	5567.28	4102.96	4163.67	15.1	14.78			0
Liver	Normal	12	M1205	0.49	185.28	4.11	2.28	2.75	23.06	23.14	942.63	55.5	55.19	59.25	6.62	23.18	6.86	23.54	1436.7	1511.28	1326.96	1369.67	5.48	5.58			0
Liver	Normal	12	M1201	0.48	175.48	3.79	2.31	2.56	26.49	26.7	469.93	103.35	104.24	50.44	6.73	24.49	7.04	24.94	1208.7	1273.28	1538.96	1574.67	5.79	5.07			0
Liver	Normal	12	M1208	0.5	170.48	3.81	1.96	2.61	24.13	24.47	958.83	26.07	25.35	76.52	7.53	21.95	7.82	22.36	1376.7	1527.28	1594.96	1661.67	11.79	13.56			0
Liver	Normal	12	M1208	0.61	207.7	2.93	1.9	2.77	27.5	27.05	1047.24	27.2	26.43	68.92	5.72	23.7	5.88	23.95	1288.1	1276.16	1127.93	1143.78	9.89	12.73			1
Liver	Normal	12	M1201	0.54	196.2	2.66	2.09	2.57	27.93	27.32	461.84	104.16	103.88	42.9	5.11	25.48	5.32	25.85	1098.1	1015.16	1088.93	1086.78	4.25	5.75			1
Liver	Normal	12	M1202	1.69	568.2	8.93	6.67	7.84	82.37	83.39	2075.24	147.46	150.08	127.35	13.96	69.4	14.34	68.81	4843.1	5093.16	3072.93	3140.78	12.27	12.73			1
Liver	Normal	12	M1205	0.48	183.8	2.57	1.79	2.53	22.28	22.54	964.14	55.6	55	48.64	4.68	23.36	4.82	23.56	1321.1	1318.16	1011.93	1028.78	4.67	4.57			1
Liver	Normal	16	M1601	0.52	199.78	4.45	2.5	3.01	23.55	23.4	1053.43	72.94	72.79	67.36	7.28	25.71	7.45	26.15	1471.7	1557.28	1311.96	1355.67	6.87	6.88			0
Liver	Normal	16	M1602	0.6	175.38	3.74	2.25	2.46	24.54	24.83	858.53	63.49	63.25	52.08	6.85	24.3	6.99	24.61	1408.7	1480.28	1489.96	1488.67	5.32	4.39			0
Liver	Normal	16	M1603	0.51	182.18	4.09	2.05	2.75	24.2	24.48	1156.43	64.72	64.61	61.86	7.19	24.01	7.45	24.43	1588.7	1665.28	1596.96	1623.67	5.67	4.8			0
Liver	Normal	16	M1607	0.58	181.98	4.36	2.2	2.65	26.66	27.03	956.93	58.49	58.29	65.05	7.8	25.66	8.15	26.18	1826.7	1948.28	1861.96	1855.67	5.88	6.81			0
Liver	Normal	16	M1602	0.66	190.8	2.54	1.97	2.38	24.75	24.55	874.64	62.54	62.35	45.17	5.12	24.59	5.31	24.9	1310.1	1216.16	989.93	1005.78	2.12	4.49			1
Liver	Normal	16	M1601	0.51	198.2	2.73	1.98	2.76	22.74	22.18	1067.24	73.18	72.81	54.2	5.05	25.82	5.29	26.16	1346.1	1335.16	972.83	978.98	4.77	5.22			1
Liver	Normal	16	M1603	0.54	193.7	2.68	1.72	2.69	25.42	25.44	1247.24	68.6	67.77	52.26	5.33	25.12	5.52	25.65	1520.1	1553.16	1187.93	1211.78	5.23	4.84			1
Liver	Normal	16	M1607	0.58	183.1	2.7	1.75	2.48	26.28	25.91	961.04	59.11	58.45	54.66	5.49	25.6	5.73	26.04	1641.1	1626.16	1310.93	1328.78	3.2	6.01			1
Liver	Normal	20	M2010	1.42	377.08	9.76	4.98	5.31	61.48	60.65	1566.43	140.95	142.44	126.03	13.08	49.33	13.53	49.92	3472.7	3738.28	2835.96	2902.67	9.9	11.99			0
Liver	Normal	20	M2008	0.46	169.08	4	2.17	2.56	25.56	26.38	617.13	67.28	66.81	62.65	6.66	27.27	7.02	27.91	1682.7	1782.28	1754.96	1786.67	9.58	8.52			0
Liver	Normal	20	M2007	0.52	152.38	3.51	1.89	2.35	28.98	29.69	440.73	62.44	62.25	52.49	5.61	23.67	5.88	24.29	1505.7	1589.28	1547.96	1574.67	4.83	5.68			0
Liver	Normal	20	M2009	0.55	142.08	3.45	1.82	2.24	28.69	29.54	441.73	108.75	109.14	61.02	4.74	20.86	4.97	21.23	1298.7	1388.28	1243.96	1235.67	11.38	11.47			0
Liver	Normal	20	M2010	1.46	382.8	6.2	4.29	5.01	61.19	61.38	1620.24	135.56	136.68	104.45	9.36	51.43	9.65	50.73	3282.1	3484.16	2115.93	2130.78	9.37	9.92			1
Liver	Normal	20	M2007	0.67	195.3	2.86	1.95	2.58	33.31	33.06	487.84	66.45	66.48	51.3	4.32	25.63	4.47	25.96	1302.1	1351.16	1064.93	1066.78	3.14	5			1
Liver	Normal	20	M2009	0.73	186.2	2.87	1.9	2.5	33.74	33.56	480.54	116.16	116.58	55.22	3.69	22.9	3.78	23.06	1162.1	1216.16	841.83	829.58	7.09	10.58			1
Liver	Normal	20	M2008	0.56	208.5	3.13	2.17	2.76	28.89	28.57	663.34	70.84	70.86	58.29	5.1	29.25	5.27	29.59	1542.1	1537.16	1219.93	1230.78	5.91	7.06			1
Liver	Normal	22	M2202	0.71	197.88	4.55	2.59	2.89	31.77	30.52	512.33	96.68	97.36	65.74	5.76	24.63	5.94	24.88	1293.7	1302.28	1342.96	1358.67	7.73	6.06			0
Liver	Normal	22	M2206	0.6	172.58	3.66	2.32	2.48	26.45	26.02	552.93	74.83	75.25	47.72	5.21	20.64	5.38	20.88	1102.7	1144.28	1170.96	1197.67	5.04	4.95			0
Liver	Normal	22	M2208	0.6	111.08	2.71	1.66	2.53	26.11	26.92	393.13	71.34	71.08	10.22	2.17	14.01	2.29	14.23	451.3	632.28	487.46	506.17	1.92	2.08			0
Liver	Normal	22	M2209	0.47	129.68	2.8	1.68	2.04	20.81	21.49	575.53	91.25	91.55	44	4.7	19.45	4.87	19.89	1098.7	1134.28	1230.96	1266.67	6.25	7.16			0
Liver	Normal	22	M2202	0.72	200.7	2.89	2.12	2.71	30.84	30.15	514.74	97.75	97.65	62.53	4.16	25.36	4.35	25.6	1172.1	1126.16	1037.93	1054.78	4.72	8.15			1
Liver	Normal	22	M2208	0.78	144	2.24	1.7	2.79	30.28	29.72	421.54	75.14	74.99	9.07	1.75	15.08	1.8	15.17	432.7	423.16	331.13	334.08	0.47	1.25			1
Liver	Normal	22	M2206	0.6	171.8	2.25	1.83	2.27	27.3	26.92	547.14	73.93	74.09	37.02	3.62	20.61	3.77	20.92	1046.1	957.16	843.73	870.98	3.74	4.28			1
Liver	Normal	22	M2209	0.62	169.1	2.32	1.74	2.27	25.29	24.94	643.04	98.86	100.28	40.54	3.71	21.48	3.8	21.78	954.3	953.16	865.83	876.58	4.31	5.58			1
Liver	Normal	24	M2401	0.6	187.08	4.16	2.46	2.69	28.4	27.56	761.13	47.73	47.34	86.36	5.91	23.63	6.11	23.92	1396.7	1488.28	1507.96	1533.67	6.33	6.22			0
Liver	Normal	24	M2409	0.48	163.08	3.68	1.98	2.5	20.55	20.68	779.73	68.46	68.41	61.9	5.59	23.63	5.78	24.01	1456.7	1460.28	1361.96	1379.67	6.03	9.16			0
Liver	Normal	24	M2411	0.7	216.58	4.96	2.99	3.39	35.99	35.43	1048.43	66.6	66.12	84.54	8.36	32.7	8.63	33.41	1938.7	2103.28	2080.96	2113.67	20.36	18.71			0
Liver	Normal	24	M2405	0.39	130.38	2.97	1.64	2.13	18.77	19.43	519.73	90.7	90.57	56.77	4.88	22.81	5.17	23.46	1190.7	1315.28	1243.96	1280.67	7.39	8.54			0
Liver	Normal	24	M2411	0.82	248.6	3.52	2.84	3.51	38.61	38.79	1138.24	67.19	66.72	75.5	6.31	35.14	6.52	35.65	1783.1	1818.16	1538.93	1552.78	16.83	19.66			1
Liver	Normal	24	M2401	0.55	173.7	2.36	1.81	2.35	25.45	25.49	756.54	47.23	46.17	69.36	4.06	23.27	4.19	23.54	1330.1	1314.16	1142.93	1142.78	4.62	5.13			1
Liver	Normal	24	M2409	0.47	161.1	2.23	1.5	2.29	19.19	19.68	786.84	69.04	68.6	47.3	4	24.2	4.14	24.59	1335.1	1304.16	1004.93	1027.78	3.98	9.49			1
Liver	Normal	24	M2405	0.46	155.8	2.19	1.55	2.22	20.41	20.51	559.54	98.34	98.11	52.89	3.79	24.58	3.93	24.97	1140.1	1105.16	896.83	894.28	7	7.8			1
Liver	Normal	26	M2607	0.6	224.08	4.69	2.92	3.02	27.31	26.24	1082.43	80.23	80.86	60.37	6.65	25.35	6.79	25.55	1169.7	1205.28	1245.96	1229.67	10.92	10.94			0
Liver	Normal	26	M2603	2.14	490.38	12.37	6.88	7.99	91.02	91.36	2216.43	149.55	153.44	123.83	20.35	62.28	20.95	62.2	5061.7	5409.28	4167.96	4285.67	16.68	15.05			0
Liver	Normal	26	M2604	1.07	358.98	8.72	4.84	6	51.35	51.17	2408.43	174.45	178.24	99.6	16.85	47.89	17.44	48.86	3542.7	3989.28	3466.96	3516.67	17.55	14.99			0
Liver	Normal	26	M2606	0.44	150.18	3.12	2.23	2.14	20.37	20.95	697.33	91.43	92.03	42.18	6.82	20.85	7.14	21.38	1269.7	1393.28	1805.96	1878.67	9.25	8.28			0
Liver	Normal	26	M2603	2.41	546	8.58	6.59	8.04	94.64	95.9	2394.24	165.76	166.58	112.45	15.01	65.55	15.49	64.95	4754.1	5141.16	3080.93	3114.78	11.97	13.63			1
Liver	Normal	26	M2604	1.29	431.1	6.55	4.9	6.31	54.52	55.3	2616.24	192.96	193.58	88.88	12.58	51.92	12.83	51.3	3324.1	3466.16	2433.93	2456.78	13.79	13.51			1
Liver	Normal	26	M2606	0.51	172.3	2.24	2.06	2.18	21.39	21.71	732.04	94.3	94.91	36.91	5.02	21.74	5.2	21.97	1118.1	1105.16	1276.93	1301.78	7.38	8.49			1
Liver	Normal	26	M2607	0.48	181.5	2.32	1.84	2.43	22.38	22.03	1032.24	76.14	75.59	44.02	4.34	23.67	4.43	24.09	1068.1	1048.16	961.13	980.58	9.72	10.2			1
Liver	Normal	28	M2801	0.69	158.78	3.61	2.21	2.86	28.87	28.14	782.43	152.05	154.04	31.98	3.78	17.18	3.88	17.43	738.5	863.38	633.16	633.27	4.11	3.16			0
Liver	Normal	28	M2807	0.44	165.68	3.6	2.19	2.42	19.45	19.71	977.73	84.05	84.64	50.66	5.85	24.33	6.1	24.81	1405.7	1481.28	1476.96	1518.67	6.07	7.15			0
Liver	Normal	28	M2809	0.64	151.58	3.33	2.04	2.1	29.42	30.32	639.63	124.15	126.54	39.19	5.5	21.69	5.72	22.12	1409.7	1527.28	1311.96	1321.67	10.34	10.61			0
Liver	Normal	28	M2805	0.43	139.28	2.95	1.78	2.31	19.4	19.88	771.33	82.29	82.21	45.73	5.01	19.93	5.2	20.44	1024.7	1150.28	1077.96	1119.67	5.89	5.98			0
Liver	Normal	28	M2807	0.53	200.2	2.72	2.12	2.56	22.06	22.31	1055.24	88.27	87.73	43.82	4.43	25.97	4.55	26.4	1313.1	1289.16	1043.93	1042.78	3.81	6.5			1
Liver	Normal	28	M2801	0.68	156.4	2.22	1.73	2.64	27.25	27.14	798.44	156.36	156.88	26.02	2.61	17.23	2.67	17.47	694.4	699.16	473.53	480.38	2.29	3.11			1
Liver	Normal	28	M2809	0.7	164	2.25	1.76	2.06	39.43	39.48	654.64	132.96	132.88	34.97	3.97	21.98	4.21	22.27	1263.1	1267.16	886.03	905.48	10.8	9.76			1
Liver	Normal	28	M2805	0.5	160.9	2.13	1.62	2.39	20.97	21.26	831.74	86.48	86.59	41.7	3.74	21.02	3.89	21.43	940.1	954.16	777.43	784.98	5.47	5.88			1
Liver	Normal	30	M3004	0.98	333.68	7.87	4.02	5.18	43.82	42.25	1551.43	95.87	97.82	99.93	9.87	37.65	10.21	38.04	2737.7	2895.28	1918.96	1932.67	8.76	9.41			0
Liver	Normal	30	M3010	0.53	163.38	3.63	2.32	2.45	26.08	26.45	906.13	85.99	86.37	51.9	5.68	24.27	5.92	24.79	1420.7	1534.28	1348.96	1369.67	8.04	7.68			0
Liver	Normal	30	M3006	1.46	437.18	10.58	5.92	7.26	68.92	69.33	2021.43	323.45	329.54	136.83	16.76	63.19	17.29	64.56	4725.7	5210.28	3868.96	3916.67	23.64	25.34			0
Liver	Normal	30	M3010	0.63	191.2	2.68	2.22	2.54	28.94	28.74	973.84	89.47	89.74	44.65	4.32	25.61	4.47	26.05	1305.1	1299.16	954.73	948.28	6.29	7.06			1
Liver	Normal	30	M3007	0.56	169.5	2.46	1.59	2.44	20.37	20.68	903.94	101.86	102.38	49.97	4.03	22.84	4.16	23.17	1221.1	1211.16	984.73	983.48	6.31	6.65			1
Liver	Normal	30	M3006	1.76	517.8	7.97	5.95	7.55	72.65	73.47	2153.24	342.26	346.08	122.25	12.36	67.31	12.76	66.63	4213.1	4601.16	2669.93	2732.78	21.28	22.5			1
Liver	Normal	32	M3204	0.85	189.38	4.43	2.53	2.56	31.84	30.55	975.43	139.35	141.44	79.65	6.43	23.64	6.6	23.89	1447.7	1459.28	1395.96	1418.67	10.8	12.38			0
Liver	Normal	32	M3207	2.09	615.78	15.6	7.78	9.94	92.01	90.97	2877.43	631.65	662.74	281.73	16.89	72.28	17.45	71.85	4737.7	5243.28	2987.96	3065.67	30.39	33.72			0
Liver	Normal	32	M3209	0.79	168.88	3.84	2.25	2.69	30.6	30.13	959.13	88.35	88.76	55	5.22	23.09	5.34	23.53	1159.7	1291.28	938.16	963.37	9.07	9.05			0
Liver	Normal	32	M3210	0.54	160.48	3.75	1.94	2.56	20.74	20.86	873.43	99.2	100.64	60.09	5.62	22.18	5.81	22.48	1305.7	1365.28	1308.96	1340.67	6.95	7.53			0
Liver	Normal	32	M3209	0.85	179.9	2.57	1.91	2.61	30.62	30.43	1000.24	91.05	91.45	45.94	3.78	24.12	3.92	24.41	1110.1	1113.16	698.43	717.68	6.78	9.47			1
Liver	Normal	32	M3210	0.56	168.1	2.46	1.6	2.46	20.35	20.55	908.24	102.06	102.28	49.4	4.03	22.75	4.25	23.01	1245.1	1172.16	976.43	1002.78	4.01	6.4			1
Liver	Normal	32	M3204	0.72	160.8	2.32	1.62	2.08	26.56	26.57	960.44	136.46	137.08	61.95	4.27	22.86	4.43	23.16	1331.1	1338.16	1094.93	1116.78	5.19	6.51			1
Liver	Normal	32	M3207	0.13	14.75	0.24	1.05	0.21	2.47	2.67	134.94	7.56	8.72	1.76	0.5	2.7	0.54	2.5	279.8	1017.16	89.9	71.19	-0.88	3.74			1
Liver	Normal	34	M3406	1.16	320.28	7.24	4.59	4.34	49.38	48.34	1857.43	68.8	67.83	80.02	11.05	37.84	11.35	38.37	2434.7	2641.28	2301.96	2317.67	20.91	19.66			0
Liver	Normal	34	M3401	0.64	203.98	4.31	3	3.12	30.3	31	1051.43	158.45	159.74	59.73	6.26	25	6.54	25.39	1616.7	1796.28	1611.96	1652.67	14.44	13.55			0
Liver	Normal	34	M3404	0.52	143.18	3.34	2.05	2.51	22.35	23.06	628.83	76.06	75.92	30.71	4.88	20.25	5.05	20.71	935.6	1089.28	1000.96	1018.67	8.62	5.95			0
Liver	Normal	34	M3405	0.64	150.28	3.33	2.03	2.57	29.25	30.23	1105.43	63.05	62.81	46.23	4.4	22.64	4.64	23.19	1016.7	1226.28	918.66	939.07	8.71	8.19			0
Liver	Normal	34	M3406	1.2	328.8	4.59	3.95	4.02	47.33	46.83	1889.24	62.68	63.24	68.07	8.2	38.59	8.44	38.9	2184.1	2301.16	1649.93	1672.78	19.72	19.63			1
Liver	Normal	34	M3401	0.78	248.9	3.3	3.02	3.3	33.46	33.19	1151.24	174.16	175.88	49.01	4.72	26.91	4.95	27.23	1517.1	1573.16	1160.93	1163.78	10.09	12.19			1
Liver	Normal	34	M3404	0.64	175.1	2.58	2.01	2.68	24.9	24.51	670.24	79.39	79.35	28.71	3.7	21.64	3.86	21.8	829.9	848.06	674.33	690.78	6.12	6.1			1
Liver	Normal	34	M3405	0.81	183.2	2.58	1.98	2.72	32.65	32.21	1181.24	64.94	64.21	41.72	3.21	23.36	3.3	23.68	842.1	881.66	576.43	589.98	5.66	6.21			1
Liver	Normal	35	M3501R	1.16	256.28	6	3.73	4.61	50.26	48.87	1516.43	103.55	104.24	31.23	5.92	31.72	6.13	32.02	1200.7	1380.28	946.76	948.67	5.34	3.97			0
Liver	Normal	35	M3503	0.47	155.18	3.43	1.94	2.48	20.59	21.15	1062.43	73.95	74.19	49.03	6.42	23.67	6.69	24.32	1608.7	1739.28	1630.96	1697.67	8.38	9.92			0
Liver	Normal	35	M3502	0.47	140.78	3.21	2	2.44	23.11	23.73	838.73	84.42	84.33	43.79	5.37	21.25	5.63	21.89	1322.7	1477.28	1599.96	1657.67	14.25	15.06			0
Liver	Normal	35	M3503	0.55	180.2	2.51	1.79	2.51	21.63	21.71	1126.24	75.29	75.08	41.59	4.71	24.19	4.89	24.58	1419.1	1480.16	1126.93	1133.78	7.78	7.16			1
Liver	Normal	35	M3501R	1.01	222.2	3.25	2.68	3.87	43.22	43.06	1443.24	98.86	97.96	22.89	3.87	29.61	4.05	29.93	1080.1	1122.16	665.23	694.78	2.78	4.4			1
Liver	Normal	35	M3502	0.54	161.2	2.3	1.76	2.44	23.36	23.33	872.84	85.59	85.48	33.72	3.87	21.36	4.05	21.66	1114.1	1120.16	1083.93	1106.78	7.57	9.77			1
Liver	CR	10	CR1004	0.65	211.78	4.66	3.18	2.87	26.69	25.7	1702.43	125.95	127.54	145.03	6.77	22.61	6.91	22.96	1710.7	1773.28	1275.96	1311.67	2.89	2.92			0
Liver	CR	10	CR1003	0.55	178.78	4.03	2.49	2.53	23.81	23.88	1454.43	121.65	124.04	167.53	6.26	21.19	6.36	21.44	1486.7	1537.28	1096.96	1107.67	3.21	3.21			0
Liver	CR	10	CR1001	0.48	183.18	4.03	2.78	2.64	19.12	19.15	1572.43	105.15	106.14	122.03	6.12	20.65	6.23	20.91	1555.7	1632.28	1267.96	1270.67	2.89	3.05			0
Liver	CR	10	CR1005	0.47	168.88	3.48	2.51	2.53	19.25	19.44	1547.43	94.76	95.15	105.13	5.85	19.32	6.07	19.79	1585.7	1582.28	1089.96	1104.67	4.09	3.62			0
Liver	CR	10	CR1003	0.55	177.7	2.49	2	2.33	23.03	22.69	1498.24	123.86	124.38	142.25	4.33	21.21	4.53	21.39	1397.1	1364.16	802.43	816.78	0.72	3.84			1
Liver	CR	10	CR1001	0.44	170.5	2.34	2.1	2.31	17.15	17.66	1587.24	104.96	105.58	100.15	4.24	20.4	4.4	20.65	1483.1	1506.16	933.33	967.58	1.83	2.5			1
Liver	CR	10	CR1004	0.54	177	2.44	2.15	2.33	24.94	24.99	1638.24	120.76	121.78	108.25	4.37	21.41	4.56	21.75	1515.1	1468.16	957.33	969.68	2.01	3.08			1
Liver	CR	10	CR1005	0.46	167.1	2.12	2	2.33	18.01	18.41	1603.24	96.32	96.46	90.76	4.07	19.39	4.19	19.72	1468.1	1456.16	830.83	834.38	1.97	3.51			1
Liver	CR	18	CR1802	0.42	154.88	3.41	2.35	2.09	17.81	18.05	1518.43	100.95	102.34	141.43	6.06	19.18	6.4	19.5	1559.7	1636.28	1346.96	1368.67	3	2.86			0
Liver	CR	18	CR1801	0.46	147.78	3.33	2.23	2.21	18.76	19.15	1496.43	123.95	125.94	165.33	5.96	20.29	6.3	20.66	1511.7	1642.28	1185.96	1201.67	2.69	2.98			0
Liver	CR	18	CR1805	0.4	149.48	3.29	2.29	2.02	18.29	18.73	1291.43	174.75	178.44	139.23	5.94	20.96	6.19	21.32	1530.7	1595.28	1275.96	1290.67	3.3	3.99			0
Liver	CR	18	CR1803	0.6	199.78	4.38	2.81	2.96	26.57	27.19	2103.43	145.55	148.54	151.93	7.56	24.81	7.81	25.53	2143.7	2293.28	1709.96	1749.67	4.92	5.18			0
Liver	CR	18	CR1801	0.59	185.3	2.66	2.28	2.37	20.63	21	1630.24	131.26	131.78	152.85	4.43	21.66	4.66	21.93	1401.1	1376.16	775.73	804.28	1.5	2.89			1
Liver	CR	18	CR1802	0.51	189.1	2.6	2.31	2.23	19.28	19.43	1677.24	107.76	108.98	127.85	4.61	20.9	4.79	21.06	1420.1	1428.16	946.23	954.68	1.17	2.98			1
Liver	CR	18	CR1805	0.49	180.3	2.53	2.27	2.16	19.98	20.4	1424.24	185.96	186.98	131.25	4.57	22.39	4.74	22.68	1393.1	1393.16	882.23	884.38	2.78	3.42			1
Liver	CR	18	CR1803	0.75	247.7	3.47	2.89	3.22	30.33	30.18	2354.24	160.36	160.28	144.05	5.75	26.79	6.01	27.14	2026.1	2135.16	1222.93	1217.78	3.66	4.52			1
Liver	CR	23	CR2305	0.68	212.08	4.53	3.33	2.89	27.76	26.74	1491.43	206.15	209.64	136.53	6.92	24.63	7.15	24.9	1536.7	1651.28	1215.96	1206.67	5	4.65			0
Liver	CR	23	CR2302	0.59	194.18	4.34	2.94	2.71	26.31	26.45	1682.43	149.85	152.24	159.13	7.1	23.63	7.41	23.98	1867.7	1899.28	1485.96	1507.67	3.32	4.91			0
Liver	CR	23	CR2304	1.16	380.08	9.07	5.82	5.85	51.82	51.65	3419.43	385.35	393.74	279.43	14.95	48.52	15.62	49.55	4761.7	4990.28	2971.96	2972.67	11.7	11.84			0
Liver	CR	23	CR2301	0.48	148.68	3.25	2.47	2.22	16.04	16.32	1606.43	144.95	146.94	120.63	6.14	21.02	6.41	21.4	1631.7	1711.28	1237.96	1275.67	3.77	4.16			0
Liver	CR	23	CR2305	0.6	187.4	2.47	2.4	2.34	22.65	22.72	1404.24	196.06	198.38	104.75	4.3	22.53	4.48	22.87	1280.1	1258.16	820.03	835.48	3.1	4.27			1
Liver	CR	23	CR2304	1.32	432.9	6.44	5.64	5.98	54.04	53.73	3708.24	414.66	416.58	251.85	10.86	52.01	11.27	51.17	4453.1	4596.16	2127.93	2138.78	8.61	9.79			1
Liver	CR	23	CR2301	0.55	170.7	2.37	2.34	2.26	16.62	16.93	1713.24	150.16	151.48	106.05	4.62	21.84	4.75	22.04	1462.1	1504.16	875.13	887.78	2.45	3.27			1
Liver	CR	23	CR2302	0.58	190.5	2.66	2.36	2.5	25.5	25.46	1715.24	150.76	151.98	127.65	5.03	23.64	5.25	24.01	1740.1	1794.16	1096.93	1121.78	2.09	3.42			1
Liver	CR	27	CR2704	0.74	209.18	4.7	3.31	2.59	29.82	29.05	1342.43	141.15	143.24	121.33	6.72	24.15	6.87	24.41	1640.7	1656.28	1421.96	1443.67	3.31	3.05			0
Liver	CR	27	CR2702	0.87	295.08	6.54	4.26	3.79	37.85	37.02	2244.43	328.55	334.34	200.63	9.9	36.82	10.24	37.45	2204.7	2361.28	1688.96	1683.67	20.88	20.11			0
Liver	CR	27	CR2705	0.65	174.18	3.88	2.79	2.24	26.85	26.9	1210.43	117.95	119.14	111.43	5.84	21.12	6.03	21.52	1543.7	1600.28	1343.96	1392.67	3.5	3.12			0
Liver	CR	27	CR2703	0.7	244.98	5.72	3.78	4.05	31.5	32.14	1867.43	236.45	240.34	175.53	8.55	31.57	8.91	32.18	2349.7	2582.28	1795.96	1833.67	8.95	9.07			0
Liver	CR	27	CR2704	0.67	189	2.64	2.44	2.22	27.58	27.22	1323.24	138.46	139.78	95.9	4.5	23.4	4.68	23.67	1495.1	1500.16	1055.93	1087.78	1.5	2.35			1
Liver	CR	27	CR2705	0.66	176	2.44	2.29	2.08	26.4	25.98	1251.24	120.86	121.38	97.32	4.14	21.28	4.29	21.64	1406.1	1406.16	1034.93	1050.78	2.1	2.64			1
Liver	CR	27	CR2702	0.85	287	3.88	3.46	3.48	35.65	35.53	2343.24	337.36	340.58	164.95	7.07	37.27	7.44	37.78	2101.1	2184.16	1283.93	1306.78	20.37	20.75			1
Liver	CR	27	CR2703	0.83	236.9	3.57	5.03	3.7	32.78	33.39	1945.24	223.96	221.48	160.95	6.13	33.38	6.73	34.91	2193.1	2956.16	1122.93	1212.78	14.68	5.09			1
Lung	Normal	3	M0303	0.77	46.2	0.35	0.61	0.93	24.19	24.64	112.44	66.76	66.51	2.15	0.72	7.63	0.74	7.93	215.5	249.97	29.78	29.26					0
Lung	Normal	3	M0301	0.49	33.75	0.26	0.43	0.75	19.36	19.66	79.46	85.29	85.91	-0.92	0.47	5.47	0.51	5.6	198.67	223.02	21.23	17.17					0
Lung	Normal	3	M0306	0.8	50.46	0.41	0.63	1.05	28.47	29.31	118.22	78.56	78.32	1.39	0.7	7.08	0.74	7.17	252.45	397.51	39.41	38.77					0
Lung	Normal	3	M0302	0.91	45.63	0.4	0.6	1.01	30.99	31.33	96.53	99.41	99.24	0.39	0.91	7.18	0.97	7.37	226.42	321.24	39.46	34.07					0
Lung	Normal	3	M0302	0.55	21.17	-0.07	0.07	0.52	17.63	18.4	36.47	82.33	79.62	-4.73	0.31	5.24	0.29	5.39	162.73	167.31	13.73	19.09					1
Lung	Normal	3	M0306	0.51	27.21	-0.02	0.09	0.59	15.68	16.22	59.97	64.13	62.22	-4.07	0.28	5.55	0.23	5.78	219.33	339.61	24.27	29.52					1
Lung	Normal	3	M0303	0.46	20.65	-0.04	0.06	0.48	10.53	10.55	54.87	50.23	48.02	-2.63	0.39	5.43	0.38	5.61	170.03	193.21	17.85	19.9					1
Lung	Normal	3	M0301	0.44	27.31	0	0.11	0.69	18.18	18.59	86.67	117.73	115.22	-1.87	0.38	5.88	0.37	6.16	227.73	255.91	32.13	28.55					1
Lung	Normal	4	M0404	0.65	31.84	0.22	0.4	0.62	23.45	23.79	45.09	45.59	44.71	-0.12	0.52	4.71	0.55	4.83	175.4	264.44	20.06	16.6					0
Lung	Normal	4	M0410	1.18	77.36	0.66	0.98	1.53	48.63	49.86	186.99	105.59	105.68	5.44	1.23	10.84	1.33	11.12	368.17	766.61	58.49	56.64					0
Lung	Normal	4	M0407	0.94	83.25	0.72	0.95	1.58	43.95	45.06	202.38	58.04	57.37	4.44	1.31	11.66	1.39	11.99	342.79	586.6	61.83	63.28					0
Lung	Normal	4	M0403	0.9	61.06	0.56	0.8	1.3	40.19	41.14	135.84	86.7	85.71	5.5	1.07	8.96	1.12	9.28	297.69	499.81	46.93	45.65					0
Lung	Normal	4	M0404	0.3	4.46	-0.26	-0.19	0.06	8.7	9.01	-16.32	23.56	21.51	-4.57	0.15	2.6	0.13	2.67	116.83	62.91	-3.35	2.05					1
Lung	Normal	4	M0401	0.6	37.83	0.11	0.27	0.82	27.28	28.7	90.57	73.13	71.52	1.86	0.65	7.63	0.61	7.86	287.63	425.11	33	36.65					1
Lung	Normal	4	M0410	0.94	55.78	0.26	0.47	1.15	36.53	38.22	138.97	92.83	90.92	0.7	0.85	8.65	0.87	8.95	344.33	603.81	42.18	45.87					1
Lung	Normal	4	M0407	1	92.48	1.31	1.07	1.77	41.34	42.57	149.27	40.32	41	3.41	1.79	9.61	1.82	9.7	272.03	381.01	75.68	68.45					1
Lung	Normal	6	M0603	1.35	92.24	0.67	1.17	1.84	54.69	57.07	124.14	131.76	132.9	6.18	1.34	13.1	1.39	13.46	419.05	629.59	85.9	83.9					0
Lung	Normal	6	M0610	1.04	46.04	0.32	0.64	0.91	35.88	37.21	107.7	61.51	61.03	0.78	0.66	7.28	0.71	7.45	253.51	431.7	38.07	33.19					0
Lung	Normal	6	M0601	1.17	79.13	0.69	1.02	1.63	45.78	47.23	129.93	113.35	113.44	2.07	1.21	11.47	1.26	11.76	360.28	653.66	63.67	69.43					0
Lung	Normal	6	M0607	1.42	84.92	0.71	1.1	1.63	88.05	91.86	216.84	104.54	103.97	4.69	1.49	11.49	1.57	11.76	435.62	704.02	69.94	69.13					0
Lung	Normal	6	M0601	0.82	52.28	0.27	0.43	1.12	30.94	32.1	72.17	95.53	93.42	-2.51	0.82	9.21	0.8	9.47	302.63	593.31	48.52	56.06					1
Lung	Normal	6	M0607	1.14	60.48	0.26	0.57	1.18	75.98	80.22	170.47	90.13	88.02	1.72	1.12	9.36	1.16	9.63	402.53	611.81	48.72	62.85					1
Lung	Normal	6	M0603	1.07	70.68	0.39	0.63	1.5	41.3	43.53	63.87	119.23	116.52	0.6	1.01	10.25	1.03	10.61	377.13	586.81	67.58	70.35					1
Lung	Normal	6	M0610	0.73	22.62	-0.07	0.15	0.46	23.41	23.27	76.67	46.35	43.71	-4.83	0.26	5.15	0.26	5.38	158.23	577.31	21.92	25.72					1
Lung	Normal	8	M0805	1.01	42.66	0.28	0.61	0.78	69.26	72.91	96.26	72.15	72.11	4.06	0.67	5.93	0.7	6.13	240.88	387.25	28.81	26.84					0
Lung	Normal	8	M0804	0.93	51.62	0.46	0.66	0.96	61.76	64.65	114.02	56.22	56.02	4.6	0.92	7.09	0.96	7.34	276.91	437.48	41.79	41.41					0
Lung	Normal	8	M0807	1.43	88.54	0.83	1.19	1.81	59.63	62	227.76	130.71	129.88	6.66	1.48	12.43	1.59	12.76	496.11	762.53	61.71	66.61					0
Lung	Normal	8	M0810	2.24	121.33	1.2	1.6	2.55	81.28	84.76	251.69	143.72	143.03	9.8	2.02	17.89	2.15	18.34	656.66	1095.47	101.85	102.06					0
Lung	Normal	8	M0804	0.63	28.42	-0.02	0.13	0.44	50.04	52.79	63.37	38.19	36.59	0.91	0.54	5.82	0.51	6	217.53	283.71	22.77	22.72					1
Lung	Normal	8	M0810	1.91	90.58	0.58	0.85	2.03	168.98	177.22	425.07	105.93	104.02	31.74	5.04	26.35	5.28	26.96	466.83	890.81	65.48	71.35					1
Lung	Normal	8	M0807	1.22	67.98	0.4	0.69	1.45	46.96	48.91	185.47	119.83	117.22	2.18	1	10.57	1.04	10.88	432.53	708.81	44.74	56.12					1
Lung	Normal	8	M0805	1.15	41.26	0.51	0.62	0.79	76.38	80.12	31.87	58.73	59.92	2.7	0.95	3.9	0.96	4.01	214.43	261.01	24.72	18.81					1
Lung	Normal	10	M10_7501	2.56	123.44	1.01	1.7	2.6	83.19	87.32	258.53	208.68	209.43	8.25	1.79	18.11	1.86	18.65	644.43	1086.27	84.4	82.73					0
Lung	Normal	10	M10_7507	0.92	45.77	0.38	0.63	0.96	32.05	32.77	85	73.94	73.69	1.14	0.69	7.01	0.72	7.11	223.53	439.46	28.69	30.21					0
Lung	Normal	10	M10_7502	0.96	75.81	0.58	0.99	1.41	40.68	41.76	179.5	104.8	105.02	5.19	1.09	9.23	1.12	9.43	302.03	524.4	43.96	45.26					0
Lung	Normal	10	M10_7508	0.71	54.72	0.49	0.69	1.14	30.28	31	82.87	73.36	72.14	1.76	0.91	8.35	0.96	8.6	234.04	426.96	44.6	42.36					0
Lung	Normal	10	M10_7507	0.58	19.22	-0.1	0.06	0.43	16.93	17.77	25.87	52.53	50.82	-3.78	0.29	5	0.26	5.16	136.63	249.61	8.97	13.78					1
Lung	Normal	10	M10_7508	0.41	31.07	0.04	0.15	0.65	17.12	17.61	23.97	56.83	54.62	-2.87	0.43	6.87	0.42	7.03	178.43	258.91	22.45	25.59					1
Lung	Normal	10	M10_7501	1.01	38.17	0.13	0.29	0.82	33.98	35.43	76.77	90.63	88.42	-1.73	0.52	7.91	0.49	8.07	266.13	423.21	19.88	28.1					1
Lung	Normal	10	M10_7502	0.72	55.18	0.16	0.5	1.03	28.58	29.75	134.97	92.83	90.52	1.3	0.68	7.18	0.69	7.44	254.43	415.01	26.32	37.64					1
Lung	Normal	12	M1202	0.76	55.76	0.39	0.65	0.97	86.96	91.29	78.6	41.67	40.23	2.64	0.76	8.3	0.81	8.55	191.97	259.71	42.76	40.39					0
Lung	Normal	12	M1205	1.69	110.68	0.93	1.45	2.23	72.22	75.62	200.27	122.29	123.17	7.58	1.67	16.23	1.77	16.52	486.64	1088.9	89.15	87.28					0
Lung	Normal	12	M1201	0.88	51.89	0.47	0.63	0.97	33.48	34.42	120.85	46.22	45.97	1.36	0.75	7.4	0.78	7.57	219.19	384.49	44.31	37.74					0
Lung	Normal	12	M1208	1.53	94.96	0.77	1.14	1.64	60.77	63.46	292.71	83.05	82.45	15.24	1.44	12.96	1.54	13.38	413.4	813.55	65.43	65.05					0
Lung	Normal	12	M1208	1.28	75.28	0.39	0.64	1.2	50.86	53.01	251.07	68.03	66.02	12	1.16	11.55	1.18	11.86	365.73	723.81	51.5	50.13					1
Lung	Normal	12	M1201	0.54	25.41	0.02	0.05	0.45	18.66	19.42	61.57	27.6	25.51	-2.74	0.28	5.44	0.25	5.58	167.23	312.21	22.68	27.66					1
Lung	Normal	12	M1202	0.37	26.35	-0.01	0.08	0.41	69.88	73.32	15.47	22.37	20.28	-2.34	0.41	5.94	0.38	6.24	151.23	235.81	24.23	28.99					1
Lung	Normal	12	M1205	1.48	89.78	0.6	0.95	1.93	58.21	61.37	145.67	110.03	108.12	3.84	1.36	13.44	1.41	13.82	435.93	1010.81	73.68	78.75					1
Lung	Normal	16	M1601	0.84	42.66	0.3	0.59	0.89	47.74	49.4	99.16	87.97	88.81	2.17	0.58	6.37	0.59	6.58	203.54	416.18	30.02	28.47					0
Lung	Normal	16	M1602	1.64	96.31	0.81	1.29	1.89	70.45	73.17	175.95	112.03	112.52	8.55	1.64	13.75	1.73	14.08	434.04	915.98	64.9	65.21					0
Lung	Normal	16	M1603	1.65	117.26	1	1.4	2.19	64.88	67.16	332.42	131.1	131.45	10.89	1.68	15.54	1.8	15.93	568.96	1063.91	158.33	151.63					0
Lung	Normal	16	M1607	0.96	53.6	0.38	0.72	0.98	38.99	40.25	86.55	87.73	87.69	6.17	0.69	7.52	0.75	7.61	247.46	395.01	26.42	32.23					0
Lung	Normal	16	M1605	1.44	78.68	0.47	0.82	1.52	61.57	65.05	130.97	101.73	99.72	4.98	1.34	12.5	1.35	12.84	409.93	927.81	50.45	50.43					1
Lung	Normal	16	M1601	0.52	16.91	-0.12	0.02	0.4	33.81	35.38	45.57	72.33	69.92	-0.9	0.21	4.34	0.16	4.48	170.33	391.11	14.58	19.1					1
Lung	Normal	16	M1603	1.47	99.58	0.68	0.93	1.94	55.8	58.07	361.67	120.63	117.92	7.86	1.38	13.36	1.42	13.76	534.23	1041.81	164.28	164.85					1
Lung	Normal	16	M1608	1.1	56.38	0.66	0.82	1.08	51.32	53.47	46.67	78.03	80.02	7.18	0.9	5.73	0.94	5.81	239.93	301.11	26.99	35.45					1
Lung	Normal	20	M2010	0.75	38.18	0.29	0.5	0.76	27.26	27.57	74.71	42.51	41.44	2.49	0.58	6.52	0.59	6.72	167.25	343.73	26.63	29.2					0
Lung	Normal	20	M2005	0.67	34.76	0.33	0.46	0.72	27.54	27.99	75.71	50.63	49.93	3.55	0.56	5.46	0.6	5.61	186.44	390.67	32.6	29.55					0
Lung	Normal	20	M2007	0.86	48.03	0.46	0.58	0.94	32.2	33.03	86.38	46.49	45.52	4.03	0.78	6.65	0.81	6.8	200.91	326.37	37.53	35.72					0
Lung	Normal	20	M2009	1.11	53.39	0.44	0.69	0.94	125.42	132.71	112.57	70.6	70.28	8.35	0.86	6.81	0.92	6.99	241.8	499.42	38.47	37.13					0
Lung	Normal	20	M2010	0.43	12.8	-0.13	-0.06	0.27	13.74	14.37	13.07	23.61	21.66	-3.06	0.24	4.48	0.17	4.65	109.53	223.91	7.74	14.74					1
Lung	Normal	20	M2007	0.56	25.17	-0.01	0.03	0.44	19.11	19.67	31.27	30.4	28.26	-1.54	0.32	5.29	0.28	5.49	156.03	293.71	20.93	24.4					1
Lung	Normal	20	M2009	0.86	32.17	0	0.17	0.48	120.78	127.62	75.77	58.23	55.72	3.66	0.48	5.94	0.46	6.12	222.83	407.61	22.96	26.42					1
Lung	Normal	20	M2008	0.34	9.35	-0.15	-0.1	0.21	13.22	13.47	18.67	33.64	31.42	-1.48	0.11	3.69	0.08	3.84	116.53	330.81	12.48	14.92					1
Lung	Normal	22	M2202	0.71	37.15	0.26	0.51	0.71	30.38	31.52	77.78	59.58	59.16	1.95	0.55	5.89	0.55	5.97	181.05	222.89	31.83	35.61					0
Lung	Normal	22	M2206	0.74	49.21	0.39	0.63	0.93	31.56	32.06	91.14	41.55	41.13	3.09	0.65	7.96	0.68	8.16	208.01	456.55	39.41	36.26					0
Lung	Normal	22	M2210	0.7	46.09	0.34	0.56	0.8	29.12	29.31	130.98	25.24	24.55	2.88	0.41	7.02	0.46	7.25	160.15	277.19	38.07	40.93					0
Lung	Normal	22	M2209	1.04	73.02	0.58	0.89	1.32	45.81	47.07	140.97	41.05	40.11	7.1	1.04	10.72	1.11	11.03	303.6	576.47	61.71	62.79					0
Lung	Normal	22	M2202	0.38	11.3	-0.17	-0.07	0.19	15.52	15.86	17.07	38.3	35.81	-2.62	0.2	3.77	0.18	3.83	96.13	136.51	10.48	13.19					1
Lung	Normal	22	M2208	0.4	23.94	-0.14	0.03	0.29	21.34	22.31	104.57	10.57	8.75	3.52	0.52	5.85	0.49	5.94	115.03	143.81	18.64	22.34					1
Lung	Normal	22	M2206	0.41	24.36	-0.01	0.07	0.44	17.66	18.3	32.57	24.38	22.07	-1.39	0.27	6.05	0.23	6.28	154.23	358.21	23.95	23.32					1
Lung	Normal	22	M2209	0.78	52.28	0.16	0.39	0.88	34.35	36.06	96.57	26.82	24.83	2.12	0.65	9.61	0.66	9.95	244.53	515.61	47.1	48.73					1
Lung	Normal	24	M2401	0.93	64.42	0.57	0.87	1.27	45.28	46.77	133.08	74.47	74.91	24.01	0.99	10.21	1.05	10.41	318.46	593.04	57.58	56.02					0
Lung	Normal	24	M2409	0.91	56.02	0.51	0.79	1.11	39.22	40.14	134	54.4	53.43	4.97	0.93	8.77	0.99	8.97	274.54	495.6	49.87	44.96					0
Lung	Normal	24	M2411	0.92	50.59	0.47	0.64	0.89	39.44	40.16	154.12	50.92	50.26	7.83	0.69	7.07	0.75	7.3	230.49	600.53	51.19	46.12					0
Lung	Normal	24	M2405	0.67	74.77	0.36	0.5	0.77	35.65	36.59	84.8	32.68	31.76	3	0.59	4.99	0.62	5.12	175.53	303.62	98.12	97.93					0
Lung	Normal	24	M2411	0.67	28.46	0.02	0.11	0.45	26.96	28.45	107.17	34.85	32.5	2.72	0.26	5.06	0.22	5.22	185.93	485.21	32.56	37.51					1
Lung	Normal	24	M2401	0.67	42.27	0.2	0.34	0.87	33.79	35.27	77.97	59.73	57.72	21.11	0.63	7.82	0.62	8.03	270.63	507.21	42.19	49.35					1
Lung	Normal	24	M2409	1.05	61.08	0.99	0.92	1.27	39.29	40.11	85.77	41.85	42.44	3.85	1.36	7.07	1.32	7.1	256.13	447.21	47.36	53.28					1
Lung	Normal	24	M2405	0.8	97.68	0.64	0.6	0.87	39.68	40.81	49.57	23.05	23.1	2.25	0.76	4.04	0.8	4.02	150.33	217.31	122.58	135.65					1
Lung	Normal	26	M2607	0.63	51.66	0.41	0.69	0.97	52.5	55.36	144.65	79.04	78.65	3.07	0.68	7.08	0.71	7.29	228.52	391.2	66.68	59.15					0
Lung	Normal	26	M2603	0.73	59.28	0.48	0.75	1.23	37.77	38.62	155.17	61.66	61.13	7.63	0.88	8.42	0.94	8.59	231.28	497.31	42.43	41.9					0
Lung	Normal	26	M2604	0.73	59.93	0.56	0.64	1.16	119.51	125.48	135.71	58.29	57.42	7.76	0.91	7.57	0.96	7.75	204.72	370.55	61.47	64.09					0
Lung	Normal	26	M2606	0.79	58.35	0.55	0.72	1.09	50.07	51.67	146.76	58.73	57.88	4.82	0.88	7.89	0.92	8.01	257.98	479.95	49.01	48.62					0
Lung	Normal	26	M2603	0.4	32.66	0.03	0.17	0.73	22.8	23.7	104.57	44.48	42.8	4.92	0.46	6.03	0.47	6.23	162.23	437.01	28.09	38.07					1
Lung	Normal	26	M2604	0.42	34.84	0.09	0.08	0.65	108.08	114.12	77.07	40.15	38.64	2.62	0.42	5.24	0.4	5.48	148.93	243.71	40.14	49.09					1
Lung	Normal	26	M2606	0.84	62.08	0.92	0.79	1.15	50.46	52.62	96.37	44.13	44.97	4.39	1.08	6.22	1.14	6.33	193.93	402.01	46.14	43.7					1
Lung	Normal	26	M2607	0.7	57.28	0.97	0.8	1.18	58.82	61.23	100.27	70.53	72.12	4.17	0.95	5.15	0.95	5.25	190.63	310.21	44.04	49.53					1
Lung	Normal	28	M2801	0.71	59.93	0.47	0.67	1.11	30.89	31.7	136.24	28.69	27.38	7.85	0.52	8.15	0.56	8.4	229.18	433.14	34.8	31.33					0
Lung	Normal	28	M2807	0.73	46.86	0.4	0.61	0.91	34.72	35.84	115.86	50.84	51.13	4.64	0.68	6.59	0.72	6.84	221.29	416.58	41.17	39.02					0
Lung	Normal	28	M2810	0.8	57.98	0.53	0.8	1.14	38.84	39.91	145.71	79.77	78.96	4.31	1	8.76	1.07	8.88	274.15	569.76	51.83	42.31					0
Lung	Normal	28	M2804	0.7	43.5	0.39	0.59	0.88	35.59	36.58	104.15	45.16	44.43	7.83	0.74	6.25	0.77	6.41	197.49	416.44	38.32	36.51					0
Lung	Normal	28	M2807	0.44	24.48	-0.04	0.09	0.44	23.6	24.19	60.77	33.42	30.83	-0.13	0.35	5.11	0.36	5.31	155.23	378.21	14.25	19.77					1
Lung	Normal	28	M2801	0.43	36.24	0.08	0.14	0.69	17.74	18.28	88.07	11.38	9.16	4.54	0.1	5.74	0.09	5.98	164.73	368.01	20.34	25.22					1
Lung	Normal	28	M2810	0.53	36.46	0.09	0.32	0.72	28.12	28.05	102.17	67.43	64.82	2.36	0.61	6.9	0.56	7.17	255.83	564.71	34.54	33.24					1
Lung	Normal	28	M2805	0.76	44.72	0.62	0.64	0.91	34.82	35.55	74.57	32.06	33.24	8.4	0.95	4.84	0.96	4.92	163.33	393.91	26.6	38.03					1
Lung	Normal	30	M3004	0.82	71.79	0.51	0.93	1.45	44.17	45.38	154.78	103.75	105.16	11.58	0.96	10.54	1.02	10.74	305.45	561.87	69.56	68.2					0
Lung	Normal	30	M3007	0.67	41.78	0.33	0.57	0.79	31.71	32.63	92.85	53.68	53.23	5.59	0.66	6.04	0.7	6.17	194.86	499.55	40.37	36.49					0
Lung	Normal	30	M3009	0.79	39.35	0.33	0.51	0.76	34.31	35.26	71.03	33.91	32.84	2.89	0.57	5.7	0.6	5.81	182.63	441.43	31.66	27.95					0
Lung	Normal	30	M3006	0.74	54.71	0.5	0.73	1.11	40.73	41.81	104.29	54.95	54.11	8.33	1	8.13	1.03	8.34	246.54	615.26	61.64	51.35					0
Lung	Normal	30	M3004	-0.16	-7.62	-0.35	-0.35	-0.17	-4.46	-4.64	-14.04	10.32	8.52	-3.97	-0.12	1.3	-0.18	1.36	27.53	-1.89	-3.92	-2.94					1
Lung	Normal	30	M3010	0.46	13.68	-0.14	-0.07	0.24	19.98	20.73	11.27	15.02	12.88	-1.39	0.08	3.88	0.09	4.02	119.93	355.21	12.07	18.23					1
Lung	Normal	30	M3007	0.31	14.34	-0.15	-0.01	0.24	17.66	18.29	35.47	36.33	33.88	2.28	0.22	4.31	0.24	4.46	145.33	392.01	24.85	33.5					1
Lung	Normal	30	M3006	0.51	35	0.06	0.24	0.72	30.76	31.82	72.07	43.37	41.18	5.05	0.58	6.7	0.59	6.96	195.13	580.21	47.83	55.19					1
Lung	Normal	32	M3204	1.22	89.86	0.68	1.23	1.87	63.31	66.59	253.79	141.36	142.24	15.32	1.42	13.13	1.47	13.59	466.26	810.66	144.79	144.13					0
Lung	Normal	32	M3207	0.76	50.76	0.39	0.69	0.92	33.66	34.79	115.46	52.07	51.52	7.26	0.73	7.71	0.78	7.93	240.88	432.22	51.31	49					0
Lung	Normal	32	M3209	0.76	60.6	0.5	0.75	1.07	39.93	41.21	127.82	51.11	50.35	5.79	0.86	8.97	0.91	9.18	247.46	478.25	63.08	57.93					0
Lung	Normal	32	M3210	0.72	51.6	0.47	0.72	1.07	40.55	41.84	111.12	49.25	48.96	8.67	0.84	8.12	0.9	8.19	246.4	529.79	47.52	47.28					0
Lung	Normal	32	M3209	0.47	37.67	0.12	0.22	0.64	28.07	29.22	77.17	36.24	34.17	2.02	0.51	7.39	0.49	7.61	194.53	443.91	53.66	53.92					1
Lung	Normal	32	M3210	0.36	23.55	0	0.12	0.52	24.45	25.6	51.77	30.65	28.35	3.83	0.47	5.95	0.45	6.18	188.13	442.61	33.75	37.7					1
Lung	Normal	32	M3204	0.55	38.94	0.12	0.29	0.88	29.35	30.72	115.07	84.63	82.32	5.12	0.61	6.84	0.6	7.03	247.93	502.11	41.3	50.06					1
Lung	Normal	32	M3207	0.93	59.18	0.9	0.87	1.14	35.63	36.44	75.87	43.29	44.49	7.67	1.16	6.13	1.2	6.21	202.33	381.51	69.38	71.05					1
Lung	Normal	34	M3406	0.77	39.4	0.31	0.61	0.73	39.39	40.93	114.8	41.25	40.38	3.17	0.53	6.12	0.56	6.3	194.07	424.86	38.97	37.28					0
Lung	Normal	34	M3401	0.68	38.32	0.35	0.57	0.79	37.18	38.55	79.28	63.72	63.33	24.04	0.65	6.18	0.71	6.4	192.1	524.4	34.19	37.63					0
Lung	Normal	34	M3404	0.8	52.91	0.47	0.69	1.04	39.66	40.25	91.66	45.46	45.13	5.52	0.94	7.65	1.01	7.8	244.43	497.71	61.33	59.89					0
Lung	Normal	34	M3405	0.76	45.27	0.43	0.56	0.87	33.1	33.66	87.26	42.21	41.36	4.45	0.7	5.95	0.74	6.13	188.29	474.3	60.27	57.65					0
Lung	Normal	34	M3406	0.43	13.71	-0.14	0.02	0.18	24.89	25.97	55.87	20.38	17.98	-1.82	0.2	4.21	0.16	4.3	137.93	283.81	12.08	16.9					1
Lung	Normal	34	M3401	0.36	13.42	-0.12	0.01	0.27	23.83	24.55	23.37	45.96	43.59	20.48	0.18	4.49	0.17	4.69	141.83	454.01	23.39	21.65					1
Lung	Normal	34	M3404	0.48	27.96	0	0.12	0.51	25.2	26.59	34.67	27.69	25.42	0.2	0.51	5.86	0.47	6.07	181.13	346.31	43.21	46.91					1
Lung	Normal	34	M3405	0.45	20.75	-0.04	-0.01	0.37	19.53	19.8	35.37	25.24	22.75	0.94	0.23	4.33	0.22	4.54	143.83	378.81	41.49	45.36					1
Lung	Normal	35	M3503R	0.95	36.81	0.23	0.51	0.65	61.19	64.28	64.55	52.23	51.81	24.5	0.63	5.32	0.69	5.49	159.49	334.26	38.78	34.96					0
Lung	Normal	35	M3501R	1.22	65.82	0.54	0.82	1.02	278.61	297.08	162.01	57.06	56.81	8.98	0.96	9.09	1.02	9.2	237.86	558.59	90.66	83.54					0
Lung	Normal	35	M3503	0.81	58.1	0.53	0.79	1.1	48.53	50.22	127.82	70.86	70.39	6.1	1.1	8.16	1.15	8.35	235.23	508.36	70.81	64.38					0
Lung	Normal	35	M3502	0.85	50.36	0.45	0.65	0.98	41.26	42.23	70.94	44.58	44.17	6.48	0.8	6.65	0.82	6.89	201.43	459.57	50.28	50.87					0
Lung	Normal	35	M3503R	0.64	12.23	-0.17	-0.07	0.16	49.76	52.05	2.57	35.15	33.41	20.47	0.27	3.38	0.23	3.48	114.63	234.81	21.07	16.64					1
Lung	Normal	35	M3503	0.53	34.09	0.05	0.25	0.63	36.75	38.25	78.17	54.23	51.92	4.82	1.83	6.61	1.89	6.88	194.73	423.91	51.98	62.45					1
Lung	Normal	35	M3501R	0.9	42.15	0.17	0.31	0.55	278.68	292.52	104.57	40.51	37.52	3.48	0.61	6.85	0.6	7.09	194.93	658.81	93.18	100.95					1
Lung	Normal	35	M3502	0.59	28.91	0.01	0.15	0.55	28.23	28.8	31.67	27.08	25.66	4.32	0.31	4.78	0.27	4.92	164.33	276.81	72.98	60.68					1
Lung	CR	10	CR1004	0.7	40.22	0.29	0.6	0.86	26.74	27.35	116.38	115.85	116.46	11.18	0.6	6.63	0.63	6.8	235.89	286.53	31.33	30.97					0
Lung	CR	10	CR1003	3.68	235.08	2.07	3.48	5.19	153.83	162.17	617.76	509.27	512.39	72.4	3.8	34.09	4.01	34.83	1544.1	2438.01	215.13	220.14					0
Lung	CR	10	CR1001	0.85	51.87	0.42	0.75	1.13	37.46	38.62	150.44	130.57	130.27	15.2	0.86	8.25	0.92	8.51	293.22	616.97	45.32	40.58					0
Lung	CR	10	CR1005	1.02	55.43	0.47	0.85	1.29	37.26	38.28	157.01	146.88	146.71	16.07	1.03	8.34	1.11	8.63	358.04	620.39	59.47	52.87					0
Lung	CR	10	CR1003	-0.21	-20.95	-0.46	-0.46	-0.4	-12.58	-13.22	-22.15	17.2	15.39	-1.38	-0.36	-0.15	-0.44	-0.13	24.83	-70.89	-13.05	-10.7					1
Lung	CR	10	CR1001	0.59	27.69	0.01	0.2	0.78	40.65	42.12	94.47	115.13	112.82	11.74	0.45	5.74	0.44	5.88	246.43	524.31	32.41	34.13					1
Lung	CR	10	CR1004	0.4	15.05	-0.12	0.04	0.42	12.55	12.47	56.87	100.03	97.72	8.95	0.22	4.2	0.18	4.33	186.23	232.71	15.19	17.09					1
Lung	CR	10	CR1005	0.74	30.92	0.04	0.28	0.85	23.46	24.34	251.47	128.73	125.82	11.21	0.58	5.79	0.59	5.95	264.23	474.01	38.51	45.49					1
Lung	CR	18	CR1802	0.69	44.27	0.37	0.61	0.9	27.29	27.41	138.74	103.36	103.18	18.86	0.75	6.46	0.75	6.69	239.7	394.62	41.77	39.78					0
Lung	CR	18	CR1801	1.6	87.73	0.81	1.35	1.94	75.27	78.62	277.86	230.77	231.39	58.83	1.62	13.25	1.67	13.58	548.57	870.75	89.64	90.08					0
Lung	CR	18	CR1805	0.64	42.33	0.38	0.68	0.91	32.67	33.08	132.42	125.45	123.3	21.88	0.8	6.49	0.86	6.7	249.17	517.96	42.79	36.48					0
Lung	CR	18	CR1803	0.64	32.35	0.27	0.48	0.64	25.71	26.53	157.01	90.81	90.39	14.63	0.58	4.35	0.61	4.39	213.66	269.3	43.6	40.16					0
Lung	CR	18	CR1802	0.3	15.05	-0.14	0	0.3	10.34	10.31	72.67	78.93	76.92	12.08	0.19	4.18	0.16	4.29	158.53	217.61	22.14	24.48					1
Lung	CR	18	CR1805	0.35	17.51	-0.11	0.08	0.45	17.89	18.76	76.27	110.43	108.02	16.78	0.29	4.46	0.29	4.61	202.13	291.01	20.36	24.31					1
Lung	CR	18	CR1803	0.22	0.65	-0.29	-0.17	-0.01	6.71	6.62	78.47	59.83	57.32	9.1	-0.03	1.65	-0.07	1.74	110.33	75.61	18.8	17.8					1
Lung	CR	23	CR2305	0.87	44.03	0.3	0.69	0.87	35.23	37.05	147.28	97.36	96.87	21.67	0.7	6.91	0.76	7.15	248.51	416.44	57.96	62.45					0
Lung	CR	23	CR2302	0.93	45.56	0.4	0.75	0.98	37.84	39.09	156.62	103.36	103.18	24.05	0.84	7.24	0.92	7.37	271.65	461.15	41.39	41.86					0
Lung	CR	23	CR2304	0.89	49.37	0.41	0.81	0.99	59.88	62.34	273.78	82.5	82.42	23.82	0.94	7.59	0.96	7.84	274.15	486.4	45.21	43.7					0
Lung	CR	23	CR2301	1.05	36.56	0.28	0.56	0.64	33.38	34.29	110.6	56.91	56.37	18.72	0.69	4.73	0.73	4.87	209.19	400.27	57.55	55.84					0
Lung	CR	23	CR2305	0.56	19.23	-0.1	0.13	0.4	22.26	23.15	84.47	78.83	77.52	17.61	0.33	4.91	0.3	5.05	188.13	357.61	46.28	50.42					1
Lung	CR	23	CR2304	0.59	24.81	-0.05	0.26	0.53	47.51	50.18	231.37	67.53	65.32	20.79	0.54	5.55	0.55	5.73	211.23	390.51	34.62	32.54					1
Lung	CR	23	CR2301	0.79	13.21	-0.19	0.04	0.17	20.32	21.42	58.47	42.12	40.26	13.55	0.23	2.88	0.22	2.96	160.53	303.51	41.95	46.45					1
Lung	CR	23	CR2302	0.48	11.42	-0.14	0.06	0.34	17.19	17.92	77.07	71.43	69.32	16.42	0.22	3.89	0.21	3.99	167.63	306.11	18.49	23.87					1
Lung	CR	27	CR2704	0.97	75.61	0.57	1.02	1.52	50.32	51.91	203.17	125.58	125.41	23.66	1.16	11.63	1.24	11.97	364.22	584.75	64.6	60.06					0
Lung	CR	27	CR2702	0.59	46.24	0.32	0.6	0.86	34.14	35.32	97.71	75.58	75.87	14.26	0.59	6.47	0.63	6.64	190.39	444.85	38.43	29.95					0
Lung	CR	27	CR2701	0.79	50.74	0.38	0.7	0.96	40.8	42.06	115.2	82.47	82.22	18.12	0.81	7.12	0.86	7.22	238.25	458	45.8	41.82					0
Lung	CR	27	CR2703	0.72	53.75	0.5	0.68	1.01	36.71	37.68	122.04	53.26	53.14	20.44	0.94	7.8	0.97	7.99	211.3	472.2	56.55	62.28					0
Lung	CR	27	CR2704	0.64	49.08	0.2	0.44	1.06	36.24	38.02	136.67	108.83	106.32	21.57	0.87	8.81	0.89	9	275.63	565.01	47.45	53.33					1
Lung	CR	27	CR2701	0.42	21.54	-0.09	0.09	0.4	24.26	25.14	49.97	59.13	56.12	13.79	0.34	4.46	0.34	4.63	158.33	318.51	27.29	31.74					1
Lung	CR	27	CR2702	0.6	47.08	0.58	0.63	0.92	33.02	33.6	48.47	63.93	64.82	19.55	0.81	4.35	0.77	4.42	161.73	304.91	29.31	32.63					1
Lung	CR	27	CR2703	-0.53	-41.3	-0.58	-0.59	-0.85	-26.68	-26.78	-32.58	-40.38	-41.74	-4.88	-0.7	-4.27	-0.79	-4.32	-108.48	-286.49	-38.51	-34.37					1
Muscle	Normal	3	M0303	0.5	266.25	1.47	3.06	3.64	62.5	64.35	157.26	15	15.1	17.67	0.87	5.85	0.91	6.1	235.9	273.45	21.55	20.62	0.16		3.14		0
Muscle	Normal	3	M0301	0.48	279.15	1.55	3.2	3.86	64.07	66.28	173.66	10.22	10.29	21.69	0.83	5.98	0.89	6.2	229.5	294.45	15.24	16.2	-0.12		5.72		0
Muscle	Normal	3	M0306	0.51	261.55	1.51	3.07	3.45	59.46	59.49	219.96	17.95	18.13	13.07	1.19	8.51	1.21	8.74	237.1	373.65	23.13	26.03	0.62		10.64		0
Muscle	Normal	3	M0302	0.56	249.25	1.41	3.36	3.44	62.22	63.75	174.76	16.63	17.02	30.2	0.83	5.91	0.76	6.33	246.4	756.75	17.03	20.22	0.01		24.15		0
Muscle	Normal	3	M0302	0.54	251.27	1.6	2.89	3.65	86.77	89.79	185.31	17.37	17.3	28.39	0.84	5.99	0.92	6.28	230.95	274.65	39.01	40.69	0.79		7.14		1
Muscle	Normal	3	M0306	0.53	285.47	2.16	3.28	4.1	93.32	95.44	235.11	18.91	18.47	13.08	1.41	8.3	1.5	8.61	232.15	249.65	17.97	21.82	0.53		4.92		1
Muscle	Normal	3	M0303	0.53	285.07	1.93	3.36	4.1	96.66	99.87	162.71	15.79	15.66	18.14	0.99	6.16	1.13	6.31	264.15	273.65	24.62	22.1	0.46		4.13		1
Muscle	Normal	3	M0301	0.51	296.67	2.04	3.45	4.29	97.59	99.9	172.11	10.29	10.45	19.91	0.94	6.05	1.03	6.26	239.45	272.95	19.54	18.9	0.45		5.38		1
Muscle	Normal	4	M0404	0.54	260.35	1.49	3.05	3.66	68.64	71.39	125.16	14.57	14.75	73.59	0.86	6.84	0.94	7.09	248.2	297.55	17.68	19.72	-0.12		4.79		0
Muscle	Normal	4	M0410	0.52	256.45	1.47	3.93	3.38	124.44	127.42	199.96	11.59	12.83	62.65	0.83	9.61	0.91	10.18	305.3	1141.85	17.87	16.23	-0.2		5.23		0
Muscle	Normal	4	M0407	0.5	282.25	1.66	4.49	3.86	69.34	71.76	190.26	23.78	24	18.07	0.93	6.25	0.97	6.57	288.6	1011.55	19.76	24.81	-0.12		16.74		0
Muscle	Normal	4	M0401	0.63	270.45	1.56	3.12	3.76	71.12	74.09	157.96	20.44	20.13	38.23	0.74	5.36	0.8	5.56	253.3	299.25	15.14	15.33	-0.01		4.41		0
Muscle	Normal	4	M0404	0.55	270.07	1.76	3.18	3.93	95.58	98.42	127.51	14.7	15.02	74.9	0.95	7.28	1.03	7.46	240.65	266.95	26.98	28.09	0.33		5.15		1
Muscle	Normal	4	M0401	0.7	303.87	2.07	3.66	4.4	107.35	110	169.61	22.27	21.63	43.12	0.88	6.07	0.95	6.28	272.45	320.45	21.74	17.71	0.37		6.5		1
Muscle	Normal	4	M0410	0.57	285.27	2.04	3.34	4.04	170.65	176.5	195.21	12.27	12.57	69.39	0.86	9.35	0.94	9.67	231.05	283.35	19.2	16.44	0.27		4.71		1
Muscle	Normal	4	M0407	0.51	316.97	2.28	3.58	4.53	119.95	123.7	191.01	26	25.32	22.07	0.92	6.16	0.98	6.39	243.35	286.95	20.75	18.93	0.66		7.01		1
Muscle	Normal	6	M0603	0.57	256.85	1.44	2.96	3.49	70.07	72.74	112.66	12.27	12.46	21.6	0.83	6.51	0.89	6.81	211.7	302.65	39.46	40.62	0.44		6.08		0
Muscle	Normal	6	M0610	0.48	288.15	1.53	3.25	3.76	68.46	70.79	201.06	14.31	14.6	30.66	0.87	6.17	0.92	6.48	224.6	251.75	28.77	25.66	0.8		4.51		0
Muscle	Normal	6	M0601	0.57	247.55	1.39	3.6	3.41	57.56	59.66	129.16	11.46	11.86	11.06	0.86	6.92	0.9	7.03	259.9	940.35	19.85	18.59	0		11.87		0
Muscle	Normal	6	M0608	0.53	274.35	1.54	3.41	3.73	120.14	125.32	176.76	11.86	12.22	22.74	0.77	6.22	0.81	6.52	209	579.55	30.59	17.74	0.16		8.05		0
Muscle	Normal	6	M0601	0.6	269.17	1.82	3.24	3.89	94.13	96.59	135.91	12.09	12.2	10.92	1.03	6.68	1.06	6.9	212.25	259.15	24.59	21.42	0.47		3.59		1
Muscle	Normal	6	M0608	0.57	294.57	2.04	3.42	4.22	157.35	163.6	182.01	12.51	12.72	26.38	0.84	6.14	0.92	6.34	254.25	292.05	24.39	27.58	0.12		4.05		1
Muscle	Normal	6	M0604	0.63	282.87	2.05	3.47	4.15	106.65	107.7	115.11	12.78	13.21	23.76	0.99	6.8	1.05	7.05	237.95	363.25	23.12	21.7	0.31		8.97		1
Muscle	Normal	6	M0610	0.56	314.17	2.28	6.04	4.46	109.75	112.9	227.91	15.59	16.88	35.7	1.16	7.19	1.39	7.3	283.55	1794.75	31.04	29.62	5.63		9.71		1
Muscle	Normal	8	M0805	0.54	244.55	1.36	2.85	3.36	66.2	68.73	147.96	16.15	16.31	54.81	0.71	5.27	0.82	5.48	244.8	300.55	18.36	16.55	0.15		6		0
Muscle	Normal	8	M0804	0.63	222.25	1.23	2.48	2.98	64.94	67.49	116.36	16.5	16.43	47.01	0.57	4.46	0.6	4.73	208.3	288.65	19.98	16.51	0.63		4.75		0
Muscle	Normal	8	M0808	0.43	262.05	1.56	2.94	3.56	61.07	62.77	222.06	15.11	15.14	17.35	1.22	7	1.29	7.3	212.9	266.15	16.64	18.05	-0.1		4.66		0
Muscle	Normal	8	M0810	0.46	278.25	1.57	3.08	3.73	60.37	62.45	193.86	15.61	15.35	21.49	0.93	5.96	0.98	6.19	222.3	306.65	15.37	17.16	-0.06		4.42		0
Muscle	Normal	8	M0804	0.64	226.77	1.43	2.6	3.14	93.21	97.1	120.31	16.19	16.53	45.25	0.6	4.84	0.67	5.04	239.25	287.05	25.78	24.24	0.32		3.89		1
Muscle	Normal	8	M0810	0.49	290.97	1.84	3.38	4.04	92.37	95.68	198.71	15.84	16.21	21.5	1.04	6.7	1.09	6.97	241.15	296.45	21.79	20.6	0.34		4.96		1
Muscle	Normal	8	M0808	0.48	284.47	2.12	3.41	4.14	96.27	98.62	228.11	16.25	15.94	18.08	1.4	7.24	1.46	7.56	237.95	263.05	15.79	22.26	0.39		5.7		1
Muscle	Normal	8	M0805	0.59	264.97	1.93	3.16	3.87	125.15	129	149.81	16.86	16.57	57.5	0.85	5.73	0.92	6.01	231.25	263.05	17.18	15.59	0.83		3.79		1
Muscle	Normal	10	M10_7501	0.61	237.35	1.31	2.72	3.22	59.92	62.24	177.46	10.01	10.09	6.79	0.84	5.68	0.89	5.84	186.9	216.25	25.26	25.49	-0.03		3.8		0
Muscle	Normal	10	M10_7507	0.64	224.25	1.29	3.21	3.13	64.9	67.53	125.26	10.96	11.2	28.02	0.77	5.72	0.76	6	137.1	608.55	16.6	26.73	0.02		12.05		0
Muscle	Normal	10	M10_7502	0.42	259.85	1.44	3	3.5	67.94	70.15	159.56	9.37	9.68	14.1	0.75	5.29	0.78	5.51	191.5	353.55	21.75	18.99	0.3		2.06		0
Muscle	Normal	10	M10_7508	0.51	251.55	1.48	3.58	3.53	65.37	67.56	130.66	12.24	12.54	10.64	0.92	6.42	0.94	6.65	197.7	800.65	27.28	28.66	-0.12		8.86		0
Muscle	Normal	10	M10_7507	0.67	234.97	1.52	2.88	3.46	97.46	101	122.71	11.26	11.67	31.87	0.81	5.78	0.89	6.01	207.85	250.75	49.08	49.43	1.16		4.26		1
Muscle	Normal	10	M10_7508	0.53	260.57	1.74	3.23	3.79	98.78	101.7	111.21	12.23	12.39	11.04	0.96	6.26	1.05	6.5	203.85	244.35	19.78	19.38	0.25		1.54		1
Muscle	Normal	10	M10_7501	0.67	259.87	1.76	3.05	3.72	95.64	98.38	178.91	10.27	10.55	5.98	0.98	6.09	1.04	6.34	203.65	227.05	17.37	18.47	0.9		4.89		1
Muscle	Normal	10	M10_7502	0.46	286.77	1.99	3.35	4.08	105.95	108.3	169.41	9.7	9.94	12.55	0.86	5.49	0.96	5.78	223.55	216.75	26.91	24.23	0.73		5.05		1
Muscle	Normal	12	M1202	0.81	226.55	1.27	2.61	3.05	87.94	91.82	111.66	14.13	14.32	24.87	0.82	5.79	0.85	5.99	202	263.85	33.8	28.77	0.15		4.01		0
Muscle	Normal	12	M1205	0.92	211.95	1.21	2.47	2.8	64.66	67.1	132.76	13.81	13.99	75.84	0.83	5.49	0.86	5.68	185.8	256.15	23.84	20.59	0.68		3.15		0
Muscle	Normal	12	M1201	0.62	243.05	1.38	2.79	3.32	92.04	96.02	191.56	13.2	13.33	22.85	0.69	5.56	0.73	5.82	207.2	274.25	21.66	21.68	-0.2		3.17		0
Muscle	Normal	12	M1208	0.66	255.55	1.55	3.35	3.38	72.85	75.12	338.16	12.31	13.51	20.85	1.19	8.81	1.23	9.01	235.9	442.95	32.81	21.78	1.72		18.21		0
Muscle	Normal	12	M1208	0.68	264.07	1.8	3.06	3.64	103.55	106.8	377.81	11.52	11.81	22.44	1.28	8.55	1.4	8.87	225.15	252.55	22.71	25.41	0.52		6.02		1
Muscle	Normal	12	M1201	0.65	252.87	1.73	3	3.61	125.85	130.4	192.61	13.28	13.5	25.4	0.77	5.84	0.81	6.02	196.35	265.55	23.23	21.58	0.22		3.85		1
Muscle	Normal	12	M1202	0.89	248.17	1.74	2.94	3.53	128.15	132.2	110.71	13.76	14.07	26.02	0.98	6.24	1.05	6.47	212.75	283.75	26.04	24.19	0.79		4.67		1
Muscle	Normal	12	M1205	0.94	219.77	1.64	4	3.09	98.78	101.5	142.41	13.49	14.73	78.92	1.11	6.11	1.01	6.46	163.05	956.95	19.2	34.24	0.2		15.1		1
Muscle	Normal	16	M1601	0.58	253.95	1.39	2.89	3.39	114.84	120.72	144.96	9.39	9.59	10.81	0.6	5	0.65	5.18	214.4	281.45	20.45	17.13	-0.11		2.58		0
Muscle	Normal	16	M1602	0.48	271.75	1.55	3.12	3.75	75.63	78.49	178.16	13.92	14.05	34.92	0.94	6.28	0.97	6.53	239	330.15	16.84	19.09	0.08		4.7		0
Muscle	Normal	16	M1603	0.85	248.85	1.53	4.39	3.43	72.38	75.37	215.36	16.5	15.83	16.53	1.36	7.79	1.34	8.17	291.8	1497.85	28.57	11.33	-0.25		10.56		0
Muscle	Normal	16	M1607	0.54	287.15	1.64	3.35	3.74	106.44	111.02	330.86	48.39	48.65	61.54	1.01	7.24	1.08	7.62	222.6	397.65	29.41	29.35	-0.11		7.19		0
Muscle	Normal	16	M1602	0.51	285.37	1.92	3.42	4.17	109.85	112.7	187.71	14.51	14.66	38.54	1.08	6.61	1.14	6.76	257.25	285.65	23.17	22.25	0.5		5.22		1
Muscle	Normal	16	M1601	0.62	270.97	1.83	3.19	3.86	155.75	162.3	161.81	10.18	10.56	13.18	0.68	5.35	0.73	5.51	224.15	280.75	37.6	40.15	0.13		5.12		1
Muscle	Normal	16	M1603	0.96	269.57	2.03	3.22	3.92	114.25	117.7	213.71	17.2	16.65	19.3	1.42	7.43	1.46	7.66	195.55	258.45	21.36	24.97	0.2		4.6		1
Muscle	Normal	16	M1607	0.59	322.17	2.35	3.77	4.48	180.65	185.6	354.51	51.11	51.43	70.95	1.21	7.81	1.27	8.06	229.85	287.75	35.35	30.75	0.73		4.13		1
Muscle	Normal	20	M2010	0.67	252.35	1.41	2.94	3.31	117.74	123.42	125.36	12.38	12.64	43.7	0.73	6.02	0.77	6.28	232.1	288.75	23.64	23.06	0.67		3.94		0
Muscle	Normal	20	M2008	0.58	220.65	1.33	2.57	3.01	90.14	94.52	124.16	14.12	14.37	27.63	0.83	5.65	0.85	5.82	220.4	269.45	20.6	15.7	-0.09		3.12		0
Muscle	Normal	20	M2007	0.69	226.95	1.32	2.53	3.08	89.84	93.92	130.96	20.29	19.71	48.03	0.82	5.7	0.96	5.93	184.8	323.45	43.46	42.86	0.05		3.7		0
Muscle	Normal	20	M2009	0.57	235.65	1.43	2.72	3.34	78.68	82.2	139.06	14.76	14.51	21.63	1.01	6.56	1.07	6.78	219.6	269.75	22.33	20.81	0.17		4.61		0
Muscle	Normal	20	M2010	0.7	261.67	1.73	3.11	3.6	151.45	158	125.81	12.54	12.84	45.4	0.81	6.33	0.89	6.54	235.05	265.95	26.96	28.08	0.23		2.36		1
Muscle	Normal	20	M2007	0.75	247.07	1.64	2.79	3.46	125.75	131.2	143.31	21.1	20.77	51.69	0.95	6.17	1	6.45	214.75	265.35	48.65	49.66	0.74		5.58		1
Muscle	Normal	20	M2009	0.61	249.27	1.75	3	3.66	111.05	115.6	147.51	15.05	15.16	23.39	1.15	7.14	1.21	7.46	223.55	259.95	28.85	25.87	0.47		5.36		1
Muscle	Normal	20	M2008	0.62	238.97	1.74	2.88	3.36	128.05	132.3	134.41	14.64	14.63	30.35	0.97	5.99	1.03	6.23	225.15	258.05	19.83	22.75	0.93		3.78		1
Muscle	Normal	22	M2202	1.06	203.15	1.12	2.27	2.73	116.34	122.62	94.4	10.15	10.39	10.64	0.56	4.44	0.6	4.67	190.1	225.95	26.27	22.64	0.77		5.31		0
Muscle	Normal	22	M2206	0.85	184.75	1.03	2.09	2.41	87.74	91.92	101.96	12.34	12.63	18.58	0.59	4.57	0.64	4.8	181.1	233.65	24.07	28.59	-0.03		2.61		0
Muscle	Normal	22	M2208	0.49	252.35	1.5	2.9	3.37	84.53	88.22	172.26	14.4	14.72	31.71	0.99	6.52	1.03	6.87	222.1	279.95	23.86	22.01	-0.38		3.6		0
Muscle	Normal	22	M2209	0.98	208.25	1.24	2.37	2.84	87.24	90.52	150.16	16.22	16.16	37.63	0.96	6.18	1.03	6.44	190.6	253.15	21.41	21.75	0.46		3.39		0
Muscle	Normal	22	M2202	1.08	205.07	1.3	2.33	2.86	137.65	144.2	92.89	10.4	10.65	11.07	0.57	4.51	0.62	4.7	190.05	214.45	90.57	86.28	1.15		3.96		1
Muscle	Normal	22	M2208	0.52	275.47	1.82	3.21	3.81	117.35	122.2	195.41	15.17	15.14	31.92	1.16	7.22	1.21	7.52	224.25	262.95	28.67	26.08	0.61		3.53		1
Muscle	Normal	22	M2206	0.9	193.77	1.31	2.23	2.63	122.75	127.7	104.51	12.45	12.58	17.1	0.65	4.84	0.7	5.07	177.55	220.05	27.01	30.46	0.38		4.26		1
Muscle	Normal	22	M2209	1.07	224.77	1.6	2.72	3.25	124.85	128.7	154.31	17.23	16.85	39.35	1.16	6.95	1.19	7.18	205.45	260.35	24.01	24.95	1.05		3.72		1
Muscle	Normal	24	M2401	0.72	221.95	1.24	2.52	2.83	143.34	152.12	112.06	8.92	9.14	19.65	0.65	4.99	0.72	5.27	202.7	254.15	31.96	28.45	0.36		4.29		0
Muscle	Normal	24	M2409	0.54	255.35	1.4	2.8	3.37	122.04	128.92	143.76	11.43	11.54	48.4	0.59	4.97	0.66	5.13	239.6	280.85	20.14	15.35	0.18		3.21		0
Muscle	Normal	24	M2411	0.54	261.75	1.49	3.39	3.37	104.84	110.52	183.36	9.97	10.57	36.71	0.72	5.48	0.76	5.67	245.5	675.15	31.61	33.01	0.25		5.5		0
Muscle	Normal	24	M2405	0.56	251.55	1.46	2.81	3.33	119.44	125.12	191.66	17.08	17.09	26.31	0.89	5.69	0.95	5.93	206.8	292.35	23.14	23.26	0.12		2.34		0
Muscle	Normal	24	M2411	0.58	277.27	2.06	3.19	3.88	155.85	161	209.21	10.11	10.18	37.97	0.79	5.22	0.87	5.38	198.45	210.15	27.59	24.12	0.93		5.01		1
Muscle	Normal	24	M2401	0.77	238.17	1.7	2.75	3.2	186.85	193.4	114.91	9.05	9.25	17.77	0.76	5.1	0.83	5.28	202.25	244.95	32.49	30.04	0.91		5.76		1
Muscle	Normal	24	M2409	0.58	277.17	1.95	3.2	3.87	169.15	175.4	149.51	11.8	12.15	52.14	0.74	5.29	0.83	5.48	230.95	355.05	16.5	20.35	0.82		1.46		1
Muscle	Normal	24	M2405	0.61	266.07	1.94	3.17	3.79	180.35	186.2	195.81	17.6	17.24	29.91	1.04	6.2	1.06	6.52	219.65	275.45	24.71	27.45	1		1.34		1
Muscle	Normal	26	M2607	0.94	187.45	1.08	2.24	2.5	93.34	98.32	123.96	28.02	27.6	25.62	0.82	7.43	0.91	7.73	190.6	240.05	66.08	63.56	3.7		6.9		0
Muscle	Normal	26	M2603	0.78	220.35	1.28	2.69	3	77.74	79.64	162.86	15.87	16.27	22.5	1	7.37	1.05	7.56	167.2	249.05	24.86	23.35	0.42		4.38		0
Muscle	Normal	26	M2604	0.81	256.05	1.42	2.88	3.52	128.34	135.02	164.86	24.81	24.29	99.69	0.76	5.88	0.78	6.12	192.2	243.75	108.8	90.73	-0.06		11.89		0
Muscle	Normal	26	M2606	0.52	258.35	1.53	2.92	3.53	85.74	89.92	207.26	19.95	19.84	34.02	0.95	6.57	1	6.84	206.8	256.95	22.3	18.68	0.11		5.43		0
Muscle	Normal	26	M2603	0.84	235.27	1.71	2.95	3.39	113.15	116.6	166.61	16.74	16.5	23.03	1.13	7.4	1.2	7.66	194.25	218.75	21.01	21.93	0.96		4.67		1
Muscle	Normal	26	M2604	0.87	275.47	1.89	3.22	3.98	169.05	176.5	175.21	25.62	24.97	109.82	0.83	6.07	0.91	6.32	216.65	232.95	96.18	99.76	0.96		12.54		1
Muscle	Normal	26	M2606	0.57	276.27	2.09	3.35	4.08	124.75	129.5	215.91	20.61	20.23	37.91	1.09	6.78	1.19	7	206.15	280.15	24.99	26.24	0.47		6.16		1
Muscle	Normal	26	M2607	0.97	197.27	1.53	3.05	2.85	149.65	151	121.41	28.94	26.91	24.45	0.98	8	0.95	8.3	213.25	519.55	27.57	22.03	3.36		5.6		1
Muscle	Normal	28	M2801	0.91	289.65	1.67	3.5	3.96	111.24	117.12	233.56	21.47	21.28	64.96	0.95	7.57	1	7.89	254.1	354.75	31.38	30.76	0.66		3.9		0
Muscle	Normal	28	M2807	1.13	319.25	1.88	3.86	4.25	126.14	132.72	263.66	34.14	34.15	39.3	1.43	16.79	1.45	17.53	306.1	540.95	37.22	38.83	0.83		10.04		0
Muscle	Normal	28	M2809	1.26	196.95	1.17	2.7	2.44	106.44	109.52	145.16	33.17	33.34	24.81	0.99	7.59	1.07	8.01	207.4	475.35	31.87	25.8	0.12		4.92		0
Muscle	Normal	28	M2807	1.16	324.57	2.17	3.87	4.47	157.25	164.2	263.11	35.02	34.5	38.71	1.51	16.72	1.62	17.36	290.65	384.65	45.92	47.42	1.32		5.48		1
Muscle	Normal	28	M2801	0.98	310.17	2.23	3.86	4.46	152.05	158.6	243.01	22.07	21.67	61.78	1.11	7.77	1.18	8.08	259.85	379.45	31.48	32.26	0.49		6.02		1
Muscle	Normal	28	M2809	1.37	201.17	1.52	2.69	2.65	134.05	138.4	144.61	34.45	33.67	28.27	1.14	7.25	1.18	7.53	190.15	274.25	26.99	31.93	0.93		5.3		1
Muscle	Normal	28	M2805	1.87	466.67	3.67	6.04	7.02	346.55	359.2	286.41	24.56	24.29	23.3	1.45	10.34	1.61	10.66	514.95	641.75	58.04	53.23	1.27		9.8		1
Muscle	Normal	30	M3004	0.89	219.65	1.25	2.59	2.85	73.5	76.24	152.96	13.25	13.46	15.21	0.89	6.57	0.95	6.88	188.3	272.65	32.95	34.99	0.61		4.24		0
Muscle	Normal	30	M3007	1.03	240.65	1.38	2.75	2.97	128.64	135.62	158.16	10.5	10.84	13.67	0.75	5.64	0.8	5.86	205.5	276.85	28.69	23.86	0.6		3.97		0
Muscle	Normal	30	M3010	0.87	226.35	1.33	3.35	3.14	165.04	170.42	105.16	11.84	12.42	16.53	0.63	5.55	0.67	5.72	201.8	691.45	28.1	20.03	2.47		18.71		0
Muscle	Normal	30	M3006	1.79	358.15	2.14	4.13	4.6	153.64	162.02	220.36	29.45	29.46	65.98	1.37	9.57	1.48	10.06	360.1	433.65	46.08	40.46	0.14		7.69		0
Muscle	Normal	30	M3004	0.91	227.07	1.53	2.74	3.12	105.05	108.6	152.91	13.34	13.64	14.37	1.04	6.79	1.06	7	190.85	209.45	31.78	26.21	0.15		4.42		1
Muscle	Normal	30	M3010	0.88	239.17	1.65	3.03	3.5	211.65	221.3	103.11	11.78	12.18	12.33	0.68	5.51	0.76	5.65	218.45	283.75	30.19	28.3	0.47		3.89		1
Muscle	Normal	30	M3007	1.11	256.17	1.8	3.01	3.29	170.95	179.1	162.91	10.77	10.86	14.64	0.83	5.79	0.89	5.95	195.95	236.25	24.79	24.95	0.7		4.29		1
Muscle	Normal	30	M3006	1.93	398.77	2.95	6.13	5.21	206.25	208.8	234.61	29.49	31.31	85.38	1.73	10.82	1.78	11.21	387.05	1434.75	46.28	58.43	4.2		14.82		1
Muscle	Normal	32	M3204	0.79	266.55	1.55	3.16	3.64	478.64	509.22	600.06	28.81	28.78	52.28	0.92	7.77	0.95	8.1	245.9	346.85	120	112.24	6.69		10.51		0
Muscle	Normal	32	M3207	0.5	218.85	1.24	2.75	2.85	89.54	93.72	165.26	14.75	15.03	24.1	0.88	7.57	0.96	7.82	195.8	240.35	27.55	27.59	0.53		2.78		0
Muscle	Normal	32	M3209	0.64	249.05	1.46	3.05	3.51	98.04	102.62	163.46	17.43	17.11	27.96	0.96	7.57	1.03	7.91	204.2	309.35	32.18	31.08	0.5		7.3		0
Muscle	Normal	32	M3210	0.78	221.95	1.29	2.68	3.06	118.44	124.32	117.06	12	12.33	25.58	0.62	5.26	0.69	5.47	200	266.75	21.25	24.9	0.61		4.55		0
Muscle	Normal	32	M3209	0.66	258.47	1.81	3.21	3.77	134.15	140.2	167.71	17.25	17.03	26.8	1.05	7.89	1.16	8.2	227.85	230.85	32.59	34.64	1.49		5.51		1
Muscle	Normal	32	M3210	0.83	233.97	1.67	2.89	3.37	159.05	164.7	115.71	11.94	12.25	25.05	0.72	5.38	0.81	5.61	190.05	237.25	22.13	23.78	0.61		3.79		1
Muscle	Normal	32	M3204	0.78	280.07	2.16	3.52	4.18	161.65	167.7	191.01	22.71	22.37	45.96	1.03	6.69	1.09	6.97	259.75	337.05	26.88	33.16	0.55		5.21		1
Muscle	Normal	32	M3207	0.52	229.27	1.72	2.93	3.16	105.45	108.4	160.81	15.06	14.7	24.78	1	7.21	1.06	7.41	193.75	215.35	29.7	34.77	0.29		3.81		1
Muscle	Normal	34	M3406	1.09	204.05	1.16	2.41	2.75	94.44	99.42	138.26	9.52	9.81	38	0.58	5.01	0.63	5.14	146.6	228.25	26.25	24.12	0.6		3.77		0
Muscle	Normal	34	M3401	0.63	248.25	1.43	3.34	3.35	105.54	110.72	145.66	16.85	16.54	59.04	0.68	6.23	0.72	6.43	204.3	807.85	27.96	45.26	2.23		10.41		0
Muscle	Normal	34	M3404	0.66	231.65	1.45	2.81	3.34	79.76	82.43	146.16	22.38	21.93	34.33	1.32	7.88	1.44	8.23	177.1	267.75	42.31	34.3	0.15		5.86		0
Muscle	Normal	34	M3405	0.92	225.45	1.36	2.76	3.3	125.24	133.32	111.56	22.27	21.68	37.64	0.77	5.96	0.81	6.12	212.2	345.35	40.51	35.26	0.35		5.73		0
Muscle	Normal	34	M3406	1.14	213.17	1.4	2.55	2.97	129.35	134.3	144.41	9.69	9.97	40.17	0.64	5.4	0.74	5.56	168.05	228.15	35.93	35.09	1.07		5.33		1
Muscle	Normal	34	M3401	0.65	252.87	1.68	2.98	3.56	139.75	145.4	141.41	16.76	16.48	51.68	0.71	5.96	0.77	6.19	181.65	197.15	33.6	32.91	0.79		5.49		1
Muscle	Normal	34	M3404	0.69	247.67	1.84	3.14	3.7	108.55	111.8	147.91	22.82	22.41	38.11	1.49	8.44	1.58	8.75	202.75	267.95	42.45	41.54	0.56		4.14		1
Muscle	Normal	34	M3405	0.97	237.37	1.71	3.01	3.61	164.25	170.6	109.11	22.79	22.41	41.83	0.83	6.29	0.92	6.44	209.95	356.75	44	40.92	1.24		6.36		1
Muscle	Normal	35	M3503R	1.66	364.85	2.05	4.26	4.76	211.84	225.42	100.86	21.91	21.81	51.94	0.85	8.08	0.92	8.35	292.7	414.75	47.98	46.1	0.32		7.9		0
Muscle	Normal	35	M3501R	0.74	237.75	1.3	2.8	3.27	89.34	93.42	183.46	29.57	28.96	28.53	0.86	7.86	0.91	8.22	195.4	328.95	46.4	43.5	0.33		6.49		0
Muscle	Normal	35	M3503	0.76	246.35	1.39	2.81	3.24	121.54	128.32	119.36	13.08	13.1	57.27	0.7	5.11	0.73	5.38	163.1	220.05	73.75	74	0.8		9.71		0
Muscle	Normal	35	M3502	0.62	251.95	1.46	2.88	3.42	116.14	122.52	106.06	23.02	22.65	73.05	0.87	6.05	0.92	6.28	181.6	274.25	58.98	56.32	0.34		8		0
Muscle	Normal	35	M3503R	1.76	389.87	2.69	4.68	5.35	260.15	272.9	101.01	22.63	22.46	52.45	0.99	8.33	1.06	8.65	288.65	351.25	39.67	38.65	1.08		9.47		1
Muscle	Normal	35	M3503	0.82	265.87	1.86	3.19	3.67	159.75	164.8	120.41	13.44	13.65	60.71	0.81	5.48	0.89	5.69	175.85	240.95	84.29	86.3	0.35		12.58		1
Muscle	Normal	35	M3501R	0.81	260.67	1.84	3.37	3.73	130.85	134.4	193.21	29.72	29.58	28.59	0.99	8.4	1.03	8.77	194.85	510.75	47.63	49.71	1.83		7.65		1
Muscle	Normal	35	M3502	0.66	270.97	1.94	3.22	3.84	153.15	158.2	110.01	23.78	23.23	78.55	0.99	6.25	1.05	6.48	189.85	254.15	62.51	64.83	0.92		6.16		1
Muscle	CR	10	CR1004	0.46	274.55	1.43	3.11	3.79	66.64	68.58	217.66	10.62	10.75	26.02	0.61	5.33	0.7	5.5	218.3	302.35	20.88	20.88	0.07		7.58		0
Muscle	CR	10	CR1003	0.45	264.25	1.49	3.08	3.68	61.44	63.54	293.26	21.93	21.73	15.24	1.11	7.3	1.16	7.58	202.9	239.95	25.39	25.57	-0.11		7.16		0
Muscle	CR	10	CR1001	0.49	252.65	1.36	2.95	3.51	64.27	66.32	211.76	13.48	13.65	61.9	0.75	5.8	0.8	5.98	209.2	257.65	20.3	18.81	0.24		5.35		0
Muscle	CR	10	CR1005	0.66	255.65	1.45	3.03	3.55	61.17	63.32	343.56	14.19	14.39	31.92	0.98	6.62	1.03	6.89	221.9	278.75	22.94	24.65	0.9		10.78		0
Muscle	CR	10	CR1003	0.47	275.87	1.92	3.32	4.04	93.88	96.03	295.81	22.01	21.66	17.13	1.27	7.49	1.33	7.75	224.85	258.05	24.08	23.38	0.38		5.59		1
Muscle	CR	10	CR1001	0.53	269.47	1.85	3.21	3.96	101.95	104.4	222.21	13.77	13.66	61.57	0.87	5.99	0.91	6.27	213.55	254.45	22.7	26.37	0.27		6.36		1
Muscle	CR	10	CR1004	0.52	304.07	2.04	3.53	4.48	103.25	105.7	236.61	11.15	11.47	28.82	0.92	5.85	0.98	6.03	226.65	274.45	16.61	19.58	6.75		8.14		1
Muscle	CR	10	CR1005	0.71	269.87	1.97	3.3	3.98	98.43	100.8	338.81	14.64	14.24	29.57	1.08	6.61	1.16	6.85	218.15	259.15	25.05	23.9	0.67		7.76		1
Muscle	CR	18	CR1802	0.36	261.25	1.4	2.98	3.56	68.2	70.26	224.06	12.75	12.95	27.06	0.71	5.11	0.72	5.29	198.4	248.85	15.92	16.3	-0.04		5.67		0
Muscle	CR	18	CR1801	0.49	271.05	1.57	3.11	3.65	54.56	55.72	485.86	42.72	42.29	17.92	1.47	9.26	1.47	9.59	204.1	275.75	36.43	29.32	-0.13		7.16		0
Muscle	CR	18	CR1805	0.46	261.75	1.39	2.95	3.52	66.3	68.57	251.46	15.18	15.31	25.88	0.71	5.22	0.82	5.49	198	247.85	21.1	18.62	0.19		7.99		0
Muscle	CR	18	CR1803	0.56	277.65	1.46	3.04	3.69	76.75	79.76	338.36	25.67	25.1	60.71	0.62	5.5	0.71	5.75	217.8	278.75	19.53	20.94	0.21		7.99		0
Muscle	CR	18	CR1801	0.51	285.47	1.88	3.39	3.96	85.79	87.72	510.51	44.25	43.56	21.29	1.62	9.99	1.72	10.38	240.35	280.25	31.85	35.6	0.75		9.52		1
Muscle	CR	18	CR1802	0.37	277.47	1.75	3.24	3.89	101.45	104.9	235.91	12.93	12.98	26.93	0.77	5.56	0.82	5.81	211.25	221.95	21.98	21.29	0.41		6.68		1
Muscle	CR	18	CR1805	0.47	278.37	1.82	3.27	3.88	100.55	103.7	257.21	15.36	15.3	26.19	0.82	5.56	0.85	5.71	207.15	246.35	21.03	19.76	0.54		5.4		1
Muscle	CR	18	CR1803	0.61	297.27	1.93	3.46	4.2	115.25	118.2	345.61	26.5	26.06	63.37	0.76	5.96	0.79	6.17	239.55	288.45	24.49	23.15	0.88		8.23		1
Muscle	CR	23	CR2305	0.43	276.65	1.46	3.19	3.66	71.96	74.75	267.36	12.85	13.09	19.59	0.9	6.79	0.93	7.12	210.8	253.55	29.42	27.12	0.07		5.43		0
Muscle	CR	23	CR2302	0.59	279.55	1.5	3.29	3.7	74.13	76.64	264.36	16.41	16.36	24.98	0.71	6.01	0.76	6.3	225.7	245.25	21.79	19.99	0.24		7.26		0
Muscle	CR	23	CR2304	1.55	202.85	1.14	2.61	2.23	51.22	52.38	206.36	15.54	15.74	23.62	0.89	6.11	0.91	6.35	176.3	459.65	26.31	19.16	0.07		10.9		0
Muscle	CR	23	CR2301	0.65	257.15	1.36	2.92	3.29	72.88	76.42	216.56	18.63	18.59	24.18	0.78	6.78	0.82	6.95	202.2	478.65	26.71	23.7	-0.03		5.41		0
Muscle	CR	23	CR2305	0.44	288.17	1.83	3.42	4.02	97.02	100.4	275.21	13.17	13.46	18.81	1.03	7.06	1.08	7.26	210.65	253.55	29.18	30.37	0.92		8.43		1
Muscle	CR	23	CR2304	1.74	217.17	1.5	2.64	2.49	84.71	86.58	209.71	15.26	15.03	22.99	0.97	6.07	1.03	6.31	201.35	251.85	22.52	22.44	0.59		7.68		1
Muscle	CR	23	CR2301	0.68	276.17	1.83	3.37	3.75	105.35	106.6	216.91	19.05	18.7	26.69	0.82	6.11	0.86	6.31	189.65	335.15	29.52	24.79	0.12		8.47		1
Muscle	CR	23	CR2302	0.69	305.67	2.15	5.72	4.26	115.05	118.3	257.21	17.25	17.98	34.65	1	6.91	0.96	7.42	264.05	1435.75	19.91	23.35	9.43		23.75		1
Muscle	CR	27	CR2704	0.83	268.65	1.41	3.12	3.58	92.84	97.02	203.16	9.71	9.88	21.17	0.68	5.51	0.71	5.67	200.2	264.95	24.61	23.9	-0.01		5.95		0
Muscle	CR	27	CR2702	0.72	265.75	1.47	3.2	3.6	81.44	84.32	208.46	28.8	28.52	36.6	1.13	7.57	1.2	7.89	237.2	374.05	31.51	31.21	0.4		7.05		0
Muscle	CR	27	CR2705	0.78	249.65	1.33	2.92	3.32	80.37	84.32	197.56	13.1	13.26	35.3	0.68	5.44	0.7	5.72	188.4	252.05	38.93	35.97	0.24		10.63		0
Muscle	CR	27	CR2703	0.66	309.95	1.82	3.89	4.16	82.57	84.92	285.46	23.1	22.62	35.2	1.39	9.82	1.37	10.18	284.5	525.65	51.47	53.91	1.68		11.99		0
Muscle	CR	27	CR2704	0.87	284.57	1.92	3.44	4.04	122.35	126.2	201.21	9.89	10.28	22.39	0.76	5.51	0.84	5.67	213.05	243.75	27.32	26.52	0.52		5.98		1
Muscle	CR	27	CR2705	0.8	254.77	1.69	3.07	3.56	114.35	118.2	196.51	12.76	12.9	35.36	0.75	5.48	0.8	5.7	173.55	256.15	38.19	37.62	0.7		9.99		1
Muscle	CR	27	CR2702	0.74	275.37	1.98	3.62	3.97	137.45	139.8	204.11	28.89	27.74	33.62	1.26	7.77	1.36	8.02	230.65	418.65	25.94	32.18	2.03		9.38		1
Muscle	CR	27	CR2703	0.69	320.87	2.46	4.19	4.62	92.56	93.85	309.41	25.1	23.73	32.16	1.54	8.97	1.65	9.41	297.95	451.85	58.76	61.81	0.63		9.35		1
Pancreas	Normal	3	M0303	0.64	342.78	3.08	2.32	3.75	111.09	114.61	2033.36	29.66	28.88	62.78	1.59	39.21	1.64	40.78	462.38	558.02	136.11	131.07	2.83	3.36	4.68	68.58	0
Pancreas	Normal	3	M0301	1.02	299.08	2.8	2.17	3.41	104.29	106.81	1970.36	90.94	91.44	69.86	1.16	30.7	1.21	32.18	469.08	539.02	136.81	139.47	1.29	2.85	8.71	143.29	0
Pancreas	Normal	3	M0306	0.71	366.08	3.51	2.18	4.11	104.79	108.71	2199.36	30.86	30.68	56.06	1.33	30.9	1.37	32.35	455.48	560.52	157.21	165.87	2.26	2.56	5.77	54.48	0
Pancreas	Normal	3	M0302	0.75	339.78	3.17	2.36	3.84	114.59	118.61	2151.36	33.23	33.01	58.28	1.27	34.9	1.32	36.47	461.18	564.12	149.71	152.67	2.43	1.93	6.21	101.09	0
Pancreas	Normal	3	M0302	0.84	382.83	4.41	2.85	4.44	125.78	129.81	2241.26	34.48	34.39	65.3	1.42	35.64	1.48	37.14	493.92	552.7	183.73	182.28	3.58	4.36	8.28	176.02	1
Pancreas	Normal	3	M0306	0.8	414.83	4.94	2.61	4.88	117.68	121.21	2304.26	32.33	31.95	63.55	1.55	31.55	1.59	32.82	480.72	574.1	182.53	180.48	2.47	2.01	6.6	84.72	1
Pancreas	Normal	3	M0303	0.71	385.73	4.53	2.73	4.49	123.98	127.41	2144.26	31.57	31.17	65.76	1.51	38.57	1.54	40.17	482.72	580.9	155.73	164.98	4.12	3.71	7.24	77.32	1
Pancreas	Normal	3	M0301	1.15	344.83	4.2	2.63	4.19	117.48	121.11	1913.26	56.26	56.56	74.78	1.4	31.1	1.46	32.44	524.62	643.2	162.73	159.58	1.75	2.6	8.1	126.32	1
Pancreas	Normal	4	M0404	0.86	352.28	3.24	2.13	3.87	102.59	106.31	1494.36	33.61	32.83	66.47	1.24	29.94	1.24	31.25	507.28	618.82	142.51	145.67	2.79	3.36	8.85	112.99	0
Pancreas	Normal	4	M0410	0.7	392.28	3.66	2.32	4.25	112.39	116.61	2535.36	30.6	30.11	70.44	1.44	35.24	1.53	36.66	513.28	604.92	164.21	164.67	1.64	1.67	7.38	55.41	0
Pancreas	Normal	4	M0407	0.9	308.78	2.95	1.84	3.47	90.33	93.63	1869.36	32.48	32.38	62.62	1.25	23.85	1.33	24.94	417.88	553.72	158.01	144.57	1.47	1.42	7.89	49.17	0
Pancreas	Normal	4	M0401	0.81	369.38	3.46	2.28	4.24	108.09	111.71	2165.36	43.06	42.94	67.08	1.34	29.55	1.4	30.93	519.68	632.82	177.51	172.37	2.98	2.77	11.55	87.19	0
Pancreas	Normal	4	M0404	0.95	391.33	4.58	2.53	4.52	112.58	114.71	1542.26	34.81	34.56	69.64	1.44	29.82	1.45	31.04	526.42	600.6	163.23	177.08	3.02	4.29	10.32	124.02	1
Pancreas	Normal	4	M0401	0.86	394.83	4.6	2.61	4.71	115.88	118.51	2098.26	39.23	38.88	70.5	1.45	29.43	1.49	30.72	518.12	596.3	176.53	166.28	4.73	4.8	12.43	95.82	1
Pancreas	Normal	4	M0410	0.77	430.13	5.24	2.72	4.97	123.98	127.11	2553.26	30.56	30.32	75.94	1.71	34.51	1.7	35.91	512.72	635.3	180.03	180.38	2.07	2.58	10.03	49.95	1
Pancreas	Normal	4	M0407	0.99	341.23	4.2	2.13	4.11	99.28	101.71	1895.26	33.43	32.99	62.7	1.47	23.14	1.53	24.06	419.02	550.3	158.43	159.78	0.9	1.47	10.8	37.89	1
Pancreas	Normal	6	M0603	0.77	405.68	3.67	2.53	4.48	121.69	125.21	1627.36	34.34	33.58	65.57	1.39	35.82	1.47	37.14	519.08	573.82	173.81	176.77	3.93	5.63	10.77	155.59	0
Pancreas	Normal	6	M0610	0.78	345.78	3.18	2.42	3.87	111.69	115.01	2041.36	49.53	48.93	55.08	1.32	34.76	1.42	36.43	514.48	690.62	146.31	154.17	4.51	5.28	5	105.89	0
Pancreas	Normal	6	M0601	0.99	343.38	3.18	2.07	3.76	101.39	104.41	1661.36	60.52	60.16	63.61	1.26	30.13	1.31	31.42	490.38	660.62	165.61	154.57	2.76	3.33	5.41	138.79	0
Pancreas	Normal	6	M0608	0.87	347.28	3.27	2.51	3.86	114.59	119.41	2022.36	64.84	64.81	64.94	1.58	36.23	1.68	37.66	594.58	732.42	232.21	226.07	4.4	4.97	4.75	84.39	0
Pancreas	Normal	6	M0601	1.08	375.93	4.45	2.41	4.34	174.08	180.31	1724.26	61.24	61.88	67.96	1.42	29.6	1.49	30.74	500.62	613	165.43	176.28	3.16	2.78	7.65	126.62	1
Pancreas	Normal	6	M0608	0.98	393.73	4.64	2.98	4.53	127.48	131.31	2079.26	67.19	67.32	70.64	1.84	36.38	1.92	37.78	598.72	744.4	242.93	230.38	3.81	4.3	5.52	104.42	1
Pancreas	Normal	6	M0604	0.8	430.53	5.09	2.77	5.15	131.68	135.01	1667.26	37.56	37.34	66.54	1.56	34.04	1.64	35.44	523.02	658.4	203.93	203.68	4.19	4.47	4.9	116.12	1
Pancreas	Normal	6	M0610	0.85	382.03	4.64	2.77	4.64	124.68	127.71	2130.26	51.49	51.79	59.4	1.54	33.85	1.59	35.25	531.92	691	182.73	185.88	4.04	4.48	5.82	45.37	1
Pancreas	Normal	8	M0805	0.78	334.68	2.99	2.3	3.69	123.49	127.61	1685.36	49.94	49.04	77.67	1.19	33.36	1.25	34.86	513.88	633.82	142.41	133.37	4.05	4.48	8.8	113.29	0
Pancreas	Normal	8	M0804	0.96	328.38	3.11	2.21	3.68	109.49	113.11	1736.36	69.77	69.75	60.52	1.24	30.39	1.25	31.79	510.48	658.12	161.41	167.47	3.83	4.51	6.56	68.81	0
Pancreas	Normal	8	M0808	1.08	341.98	3.35	2.02	3.85	100.07	103.11	1748.36	55.89	55.76	59.13	1.22	26.07	1.25	27.01	512.28	632.02	161.51	165.57	4.17	4.23	9.81	78.13	0
Pancreas	Normal	8	M0810	0.96	388.28	3.78	2.38	4.41	116.79	120.31	2100.36	59.57	58.95	79.76	1.39	29.46	1.48	30.68	592.68	712.82	189.91	201.37	5.99	4.95	11.23	85.93	0
Pancreas	Normal	8	M0804	1.05	363.43	4.14	2.63	4.19	117.98	121.21	1777.26	70.83	71.57	68.45	1.35	31.09	1.4	32.28	548.72	624.5	159.23	171.78	4.13	4.75	7.11	117.62	1
Pancreas	Normal	8	M0810	1.02	422.83	4.87	2.74	4.88	123.38	127.51	2120.26	59.19	59.1	81.33	1.51	29.57	1.55	30.89	625.02	726.2	200.73	194.48	4.71	6.47	15.01	140.72	1
Pancreas	Normal	8	M0808	1.17	372.93	4.64	2.34	4.43	111.68	114.81	1777.26	56.64	56.61	61.49	1.42	26.01	1.41	27.1	527.72	640.7	169.83	174.58	5.17	4.69	15.68	96.72	1
Pancreas	Normal	8	M0805	0.78	362.43	4.38	2.61	4.38	129.18	133.11	1699.26	50.3	50.42	77.89	1.38	31.17	1.46	32.56	535.32	640	163.43	166.58	4.19	4.14	11.35	36.3	1
Pancreas	Normal	10	M10_7501	0.9	342.68	3.08	2.33	3.6	114.69	118.21	2086.36	60.84	60.43	57.17	1.22	31.42	1.26	32.81	515.68	654.82	163.41	160.77	5.59	6.78	4.72	143.49	0
Pancreas	Normal	10	M10_7507	1.01	304.58	2.7	2.32	3.11	117.19	122.01	1587.36	53.01	52.35	60.37	1.18	31.12	1.24	32.4	451.98	561.52	142.61	134.27	3.67	5.75	4.69	71.61	0
Pancreas	Normal	10	M10_7502	0.89	347.08	3.32	2.36	3.96	115.79	120.01	2012.36	79.82	79.43	66.74	1.35	31.36	1.39	32.79	540.68	691.92	167.31	182.47	6.22	11.33	7.39	134.89	0
Pancreas	Normal	10	M10_7508	0.63	359.08	3.45	2.24	4.2	103.99	107.41	1711.36	52.66	52.11	64.07	1.34	35.05	1.38	36.58	507.28	634.62	172.41	186.17	4.08	7.11	6.45	71.84	0
Pancreas	Normal	10	M10_7507	1.15	349.73	3.87	2.88	3.72	131.68	134.81	1686.26	55.56	55.73	63.83	1.38	32.31	1.4	33.68	467.92	593.8	188.03	190.98	5.99	6.66	7.15	112.52	1
Pancreas	Normal	10	M10_7508	0.67	388.73	4.53	2.57	4.64	109.88	113.01	1698.26	52.04	52.11	63.37	1.44	34.64	1.49	36.19	512.52	597.6	169.33	171.08	4.39	4.85	7.7	92.32	1
Pancreas	Normal	10	M10_7501	0.99	382.13	4.49	2.77	4.31	126.88	131.01	2185.26	63.44	64.04	61.02	1.42	31.26	1.43	32.61	538.42	635.2	184.93	198.28	4.67	5.88	8.62	143.82	1
Pancreas	Normal	10	M10_7502	1.04	415.63	5.07	2.97	5	135.68	140.31	2203.26	85.37	86.59	80.33	1.63	33.2	1.67	34.55	604.22	727	220.33	221.18	6.04	12.24	11.06	148.82	1
Pancreas	Normal	12	M1202	0.74	277.78	2.48	1.59	3.09	74.48	76.22	913.96	62.32	62.19	70.25	1.38	17.84	1.44	18.64	354.58	427.42	123.21	116.77	3.47	6.13	8.44	122.99	0
Pancreas	Normal	12	M1205	0.77	345.38	3.17	2.22	3.76	107.69	111.61	1671.36	55.74	55.77	71.98	1.18	26.75	1.19	27.99	474.08	560.32	146.01	152.87	7.19	6.68	10.37	106.89	0
Pancreas	Normal	12	M1201	0.73	302.28	2.73	1.76	3.32	81.7	84.15	1529.36	46.56	45.76	56.06	1.11	22.46	1.12	23.4	403.58	468.12	160.71	146.87	4.92	4.95	9.39	106.69	0
Pancreas	Normal	12	M1208	0.9	352.48	3.27	2.22	3.75	101.89	105.51	2228.36	231.85	235.57	79.47	1.52	36.3	1.56	37.6	508.08	692.12	198.21	210.87	7.93	8.82	8.57	92.69	0
Pancreas	Normal	12	M1208	1	393.33	4.48	2.63	4.3	110.48	113.71	2280.26	238.16	243.82	87.98	1.65	36.84	1.71	38.05	569.12	686.3	210.03	219.38	6.98	8.62	9.52	86.52	1
Pancreas	Normal	12	M1201	0.77	313.43	3.56	1.91	3.62	83.03	84.48	1445.26	45.78	44.86	54.58	1.18	20.28	1.21	21.03	362.52	468.8	138.63	143.78	4.32	5.52	7.31	98.82	1
Pancreas	Normal	12	M1202	0.78	297.63	3.49	1.79	3.62	79.97	80.83	914.46	63.07	63.26	71.23	1.5	16.89	1.52	17.65	361.02	507.5	140.33	142.58	3.51	4.63	10.66	106.32	1
Pancreas	Normal	12	M1205	0.86	390.63	4.67	2.64	4.54	120.98	123.81	1739.26	58.14	57.81	74.46	1.41	26.68	1.46	27.86	493.72	637.2	177.03	187.18	6.07	7.77	11.47	78.92	1
Pancreas	Normal	16	M1601	0.75	358.68	3.24	2.33	3.95	112.19	116.11	1966.36	57.8	57.46	76.1	1.24	30.1	1.28	31.57	542.08	660.22	173.11	168.67	6.76	8.46	4.22	126.19	0
Pancreas	Normal	16	M1602	1.03	378.78	3.54	2.67	4.29	131.49	136.31	1923.36	71.11	71.36	70.95	1.39	31.43	1.45	32.83	552.18	734.22	182.61	182.57	5.41	6.66	10.11	104.29	0
Pancreas	Normal	16	M1603	0.9	375.08	3.35	2.67	4.05	134.29	140.01	1859.36	60.31	60.14	68.15	1.37	35.15	1.48	36.72	524.98	663.42	181.71	179.87	11.43	7.77	7.66	106.79	0
Pancreas	Normal	16	M1607	0.84	386.48	3.55	2.71	4.2	137.79	144.01	1669.36	62.71	62.17	81.31	1.34	34.18	1.39	35.62	550.18	648.52	190.51	189.17	8.67	9.46	6.22	74.94	0
Pancreas	Normal	16	M1602	1.15	425.53	4.89	3.15	4.97	160.18	166.31	1994.26	73.43	74.56	74.66	1.6	32.01	1.66	33.27	575.72	819	200.23	202.88	5.8	6.92	11.7	124.12	1
Pancreas	Normal	16	M1601	0.88	408.53	4.78	2.81	4.79	127.78	131.41	2058.26	65.47	65.88	82.89	1.49	30.45	1.55	31.55	563.12	727.7	200.53	199.28	8.08	6.58	8.78	116.92	1
Pancreas	Normal	16	M1603	1.01	420.83	4.86	3.11	4.83	150.88	154.51	1899.26	62.41	62.75	69.99	1.62	34.86	1.67	36.27	528.22	614.7	213.63	200.08	7.14	7.34	7.37	97.82	1
Pancreas	Normal	16	M1607	0.95	439.53	5.28	3.22	5.12	157.28	161.91	1745.26	65.44	65.45	93.13	1.6	34.57	1.66	35.78	596.72	691	221.73	224.38	8.32	8.26	8.09	64.95	1
Pancreas	Normal	20	M2010	1.15	276.38	2.36	2.18	3.08	104.79	108.21	1144.36	63.97	63.11	53.4	1.11	25.99	1.19	27.13	453.98	582.82	142.01	145.47	7.29	6.76	7.97	85.93	0
Pancreas	Normal	20	M2008	0.93	343.08	3.15	2.68	3.85	137.39	143.31	1413.36	81.58	81.61	77.04	1.46	31.52	1.48	32.89	515.18	659.32	179.71	182.67	7.93	6.97	5.42	52.28	0
Pancreas	Normal	20	M2007	1.03	325.88	3.13	2.1	3.76	102.89	106.11	1454.36	69.58	69.61	66.69	1.1	22.88	1.19	23.79	445.08	613.72	165.11	172.67	6.47	5.46	9.98	67.22	0
Pancreas	Normal	20	M2009	1.07	349.08	3.51	2.02	4.24	105.19	108.51	1647.36	115.45	116.07	93.1	1.26	29.41	1.32	30.61	491.28	643.92	155.41	149.27	12.25	13.21	3.35	57.76	0
Pancreas	Normal	20	M2010	1.31	316.03	3.48	2.66	3.78	119.58	123.11	1219.26	68.12	68.82	60.35	1.34	26.73	1.38	27.75	479.92	631.2	171.23	181.28	6.95	7.28	9.9	78.12	1
Pancreas	Normal	20	M2007	1.13	359.23	4.17	2.47	4.24	111.18	114.41	1497.26	70.6	70.98	71.73	1.27	23.41	1.27	24.35	471.62	594.8	163.03	176.68	6.17	5.67	13.1	94.32	1
Pancreas	Normal	20	M2009	1.17	387.13	4.67	2.37	4.85	118.58	121.11	1706.26	118.26	120.52	95.59	1.43	29.89	1.47	31.21	466.42	613.1	169.03	168.78	11.58	10.8	5.64	103.22	1
Pancreas	Normal	20	M2008	1.03	384.63	4.4	3.16	4.48	152.68	157.31	1454.26	83.76	84.75	83.89	1.64	32.18	1.74	33.54	508.22	696.9	191.53	194.48	8.16	8.55	8.47	70.22	1
Pancreas	Normal	22	M2202	1.07	353.18	3.13	2.37	3.94	119.19	123.41	1754.36	100.35	101.37	76.7	1.1	28.34	1.15	29.55	532.48	563.82	146.71	159.07	8.21	7.77	10.94	122.99	0
Pancreas	Normal	22	M2206	1.54	320.18	2.86	2.06	3.49	109.79	114.01	1369.36	92.28	92.23	66.9	1.09	24.34	1.13	25.48	490.48	561.62	154.11	143.07	5.08	6.68	9.68	102.69	0
Pancreas	Normal	22	M2208	0.84	292.28	2.87	1.98	3.47	100.58	103.41	1321.36	79.63	80.02	90.09	1.08	21.71	1.07	22.73	465.68	539.52	156.51	143.47	8.05	5.72	7.72	53.94	0
Pancreas	Normal	22	M2209	0.91	342.28	3.24	2.18	3.88	111.39	115.71	1584.36	66.76	67.19	64.39	1.25	23.68	1.2	24.93	503.98	557.52	186.01	188.57	5.82	7.28	9.32	103.49	0
Pancreas	Normal	22	M2202	1.15	385.73	4.4	2.8	4.55	128.38	131.91	1811.26	102.46	104.62	83.13	1.26	27.86	1.3	28.99	542.12	610.1	252.33	254.28	11.94	12.22	16.55	177.82	1
Pancreas	Normal	22	M2208	0.89	314.33	3.66	2.25	3.79	105.48	108.21	1326.26	79.75	80.64	97.74	1.17	21.76	1.16	22.69	493.32	541.1	150.93	160.78	5.71	7.1	8.03	79.72	1
Pancreas	Normal	22	M2206	1.69	352.73	4.1	2.42	4.12	122.28	126.01	1416.26	95.01	96.42	66.31	1.24	24.27	1.26	25.16	497.92	567.7	163.93	176.78	8.04	8.09	10.44	146.72	1
Pancreas	Normal	22	M2209	0.96	373.13	4.33	2.5	4.34	119.08	122.51	1572.26	64.02	64.3	68.64	1.31	23.83	1.34	24.72	490.92	613.2	192.13	188.88	6.53	6.41	9.55	98.82	1
Pancreas	Normal	24	M2401	1.16	363.08	3.26	2.44	4.07	126.99	131.91	1640.36	93.39	93.48	134.68	1.17	29.61	1.22	31.08	525.58	617.12	162.51	171.07	7.27	6.73	6.24	133.69	0
Pancreas	Normal	24	M2409	1.03	361.08	3.36	2.34	4.33	104.39	107.11	2243.36	98.95	99.87	100.88	1.4	29.82	1.41	31.23	599.38	761.52	151.91	161.57	9.68	11.92	8.8	68.55	0
Pancreas	Normal	24	M2411	1.14	307.68	2.84	2.38	3.61	119.59	123.61	1798.36	71.79	72.26	82.74	1.21	27.32	1.21	28.54	486.78	636.82	182.41	183.17	6.4	7.23	10.74	104.69	0
Pancreas	Normal	24	M2405	1.17	319.48	3.22	2.01	3.75	90.41	93.75	1892.36	82.99	83.36	98.66	1.26	31.86	1.31	33.3	454.68	552.92	126.11	139.47	6.39	5.42	4.39	64.55	0
Pancreas	Normal	24	M2411	1.27	342.83	4.07	2.78	4.27	132.38	136.51	1854.26	73.72	74.89	79.11	1.37	27	1.44	28.2	515.52	621.5	196.03	212.48	6.79	6.97	10.05	102.62	1
Pancreas	Normal	24	M2401	1.24	390.43	4.71	2.76	4.79	137.98	141.31	1645.26	93.95	94.74	138.45	1.34	28.12	1.39	29.31	544.02	636.9	191.83	181.88	7.3	6.67	8.01	102.52	1
Pancreas	Normal	24	M2409	1.11	397.43	4.93	2.89	5.08	130.98	132.81	2279.26	101.96	102.52	100.35	1.7	30.53	1.8	31.68	618.12	913.9	165.83	192.28	12.06	8.04	7.99	25.32	1
Pancreas	Normal	24	M2405	1.29	355.13	4.51	2.34	4.4	100.58	103.11	1952.26	85.09	86.68	107.75	1.45	32.23	1.5	33.41	483.72	527	141.33	156.38	5.96	6.25	5.78	51	1
Pancreas	Normal	26	M2607	1.05	385.18	3.5	2.52	4.25	114.29	118.31	1786.36	98.16	96.37	77.54	1.44	27.94	1.48	29.15	496.68	612.72	181.31	176.57	10.4	14.66	7.91	156.59	0
Pancreas	Normal	26	M2603	1.13	362.98	3.39	2.49	4.08	121.89	125.51	1481.36	75.84	75.21	64	1.26	28.36	1.31	29.69	561.38	649.32	181.51	187.57	5.75	7.13	11.99	155.69	0
Pancreas	Normal	26	M2604	1.08	357.78	3.39	2.33	4.08	107.89	111.31	1654.36	88.6	88.93	65.3	1.31	26.83	1.36	27.98	551.28	713.82	201.21	200.77	10.1	8.84	12.48	155.59	0
Pancreas	Normal	26	M2606	1.04	378.98	3.47	2.5	4.16	140.39	145.71	1926.36	69.29	68.63	70.22	1.4	30.79	1.51	32.15	448.68	583.12	212.81	194.07	9.52	9.7	7.36	95.09	0
Pancreas	Normal	26	M2603	1.23	401.23	4.78	2.89	4.75	132.98	136.61	1501.26	77.02	77.74	65.1	1.43	27.67	1.47	28.86	560.72	688	204.63	200.58	5.99	5.36	12.41	169.02	1
Pancreas	Normal	26	M2604	1.22	406.53	4.88	2.8	4.85	124.48	127.91	1732.26	92.67	93.5	65.45	1.54	27.59	1.56	28.8	550.22	709.6	212.93	219.68	9.56	9.08	13.86	183.92	1
Pancreas	Normal	26	M2606	1.15	421.13	4.93	2.99	4.89	155.18	159.61	1969.26	72.78	72.84	78.18	1.7	30.88	1.74	32.25	482.22	658	217.23	204.18	10.16	11.35	8.32	97.92	1
Pancreas	Normal	26	M2607	1.09	403.73	4.75	2.72	4.95	123.38	126.31	1778.26	96.6	97.42	76.08	1.6	25.54	1.62	26.67	517.22	601.7	195.13	201.78	10.8	12.11	11.25	97.02	1
Pancreas	Normal	28	M2801	1.32	333.78	3.11	2.3	3.73	111.19	115.11	1851.36	98.46	99.97	66.84	1.32	26.21	1.38	27.28	484.48	715.22	176.31	174.97	14.19	14.52	9.84	130.29	0
Pancreas	Normal	28	M2807	0.83	316.58	2.81	2.21	3.6	107.09	110.31	1900.36	81.07	81.14	54.8	1.27	25.14	1.31	26.33	394.88	479.42	163.91	164.67	7.02	10.35	8.46	114.19	0
Pancreas	Normal	28	M2809	1.46	300.08	2.72	2.19	3.68	119.19	123.81	963.66	135.75	137.97	51.95	1.25	25.89	1.33	27.11	471.38	625.12	140.21	140.57	7.11	5.64	6.15	50.93	0
Pancreas	Normal	28	M2805	1.2	302.88	2.84	2.42	3.36	123.69	128.21	1717.36	67.41	67.44	56.73	1.15	28.86	1.21	30.02	447.58	510.62	179.51	170.97	7.02	6.07	7.78	87.89	0
Pancreas	Normal	28	M2807	0.92	353.13	3.85	2.62	4.13	115.78	119.31	1924.26	82.24	83.68	57.99	1.44	25.22	1.49	26.06	437.02	515.3	175.93	175.58	9.09	9.17	9.91	135.92	1
Pancreas	Normal	28	M2801	1.53	385.63	4.69	2.81	4.65	129.18	132.21	2000.26	105.46	106.62	73.78	1.6	26.58	1.63	27.5	515.32	712.8	212.73	209.58	10.97	12.62	9.8	113.22	1
Pancreas	Normal	28	M2809	1.62	332.33	3.89	2.56	4.34	131.38	134.61	991.26	140.96	143.52	53.47	1.42	25.6	1.46	26.7	474.32	615.7	153.13	154.48	5.56	6.87	8.24	29.39	1
Pancreas	Normal	28	M2805	1.33	342.03	4.08	2.84	4.02	140.88	144.71	1777.26	68.79	68.81	62.89	1.39	29.25	1.45	30.49	450.62	547	190.53	193.98	4.92	6.13	5.93	79.22	1
Pancreas	Normal	30	M3004	1.34	448.58	4.06	2.95	4.84	138.59	143.61	2045.36	103.45	105.37	85.4	1.74	32.87	1.77	34.22	651.28	735.62	223.01	231.37	8.03	10.4	12.58	272.89	0
Pancreas	Normal	30	M3007	0.97	288.38	2.58	2.05	3.34	101.89	105.81	1557.36	77.97	77.55	59.24	1.11	21.12	1.13	22.04	434.88	587.72	158.71	166.27	8.59	9.63	7.48	137.39	0
Pancreas	Normal	30	M3010	0.93	309.08	2.9	2.43	3.7	155.59	163.21	1417.36	79.62	80	55.42	1.22	31.27	1.28	32.53	487.18	611.92	159.81	166.47	5.3	5.5	5.96	125.59	0
Pancreas	Normal	30	M3006	0.82	295.58	2.73	1.92	3.49	98.02	101.41	1520.36	85.11	85.25	63.11	1.25	22	1.32	22.91	437.18	556.52	171.01	173.37	9.45	9.22	9.34	165.99	0
Pancreas	Normal	30	M3004	1.33	441.33	5.01	3.09	5.05	136.78	141.01	1921.26	103.96	105.42	80.38	1.75	29.05	1.75	30.07	595.22	767.8	252.13	253.28	10.7	9.66	9.48	219.52	1
Pancreas	Normal	30	M3010	1.03	343.13	4.06	2.87	4.32	172.38	178.71	1466.26	81.89	83.09	60.15	1.41	31.45	1.47	32.72	493.22	616.5	185.33	178.58	6.96	5.88	9.09	132.02	1
Pancreas	Normal	30	M3007	1.06	319.03	3.62	2.39	3.93	112.48	115.41	1583.26	79.54	80.74	60.49	1.27	20.9	1.32	21.69	442.02	601.9	165.23	179.28	9.79	7.77	11.61	121.62	1
Pancreas	Normal	30	M3006	0.91	331.53	3.92	2.28	4.16	108.88	111.11	1586.26	91.06	91.97	64.89	1.46	22.56	1.5	23.45	442.12	590.4	193.13	198.08	8.26	10.62	11.94	183.22	1
Pancreas	Normal	32	M3204	0.91	324.58	2.96	2.24	3.53	106.99	109.51	1651.36	84.52	83.44	59.25	1.23	27.06	1.29	27.98	457.08	614.62	158.81	158.97	12.44	13.54	9.52	138.89	0
Pancreas	Normal	32	M3207	1.08	330.78	2.92	2.51	3.89	106.29	108.91	1964.36	89.11	88.87	69.05	1.46	30.2	1.49	31.39	537.78	669.82	221.51	234.17	12.02	9.94	10.07	121.39	0
Pancreas	Normal	32	M3209	1.51	232.28	2.05	1.85	2.67	113.19	117.41	1064.36	76.83	76.99	55.07	0.93	24.23	0.99	25.27	374.18	526.82	148.61	146.07	8.26	6.99	9.2	166.29	0
Pancreas	Normal	32	M3210	1.17	303.88	2.77	2.21	3.4	111.39	115.01	1557.36	71.17	71	55.34	1.14	27.24	1.16	28.61	489.28	593.72	155.91	158.47	8.09	8.6	5.74	131.59	0
Pancreas	Normal	32	M3209	1.72	263.13	2.98	2.25	3.25	129.18	132.31	1129.26	81.84	82.95	60.58	1.06	24.84	1.12	25.92	398.92	516.6	154.13	161.88	5.52	6.56	8.72	202.42	1
Pancreas	Normal	32	M3210	1.28	336.13	3.98	2.6	3.99	122.88	126.21	1586.26	72.25	72.86	57.36	1.31	26.91	1.32	28.03	507.52	633.1	171.23	179.78	7.55	8.51	9.61	101.82	1
Pancreas	Normal	32	M3204	0.96	347.03	3.99	2.42	4.1	116.18	119.01	1670.26	84.31	84.99	56.28	1.29	25.4	1.34	26.38	488.92	637.2	182.13	192.38	11.05	11.36	7	100.72	1
Pancreas	Normal	32	M3207	1.06	324.03	3.96	3.3	4.15	109.88	109.51	1802.26	85.77	85.37	65.51	1.75	28.55	1.6	29.7	577.32	1226.6	219.33	215.78	6.35	9.85	11.46	113.12	1
Pancreas	Normal	34	M3406	1.04	339.78	2.99	2.44	3.75	119.59	123.81	1979.36	75.9	75.54	60.38	1.22	25.95	1.25	27.16	406.08	563.12	191.01	184.07	10.26	11.91	7.54	100.79	0
Pancreas	Normal	34	M3401	1.8	513.18	4.78	3.6	5.83	224.89	238.51	3310.36	136.85	139.47	98.52	2.02	38.65	2.07	40.36	857.78	1163.82	324.21	309.97	13.22	13.97	17.71	228.99	0
Pancreas	Normal	34	M3404	1	315.48	2.78	2.25	3.59	130.09	135.51	1373.36	67.98	68.29	73.22	1.14	25.05	1.13	26.14	435.58	621.12	193.61	190.27	6.94	7.13	7.45	145.39	0
Pancreas	Normal	34	M3405	1.71	290.78	2.72	1.87	3.27	127.69	132.91	1270.36	65.27	64.71	52.32	0.94	21.52	0.98	22.44	285.78	583.42	173.71	180.87	8.57	7.78	12.48	137.89	0
Pancreas	Normal	34	M3406	1.15	378.83	4.25	2.91	4.38	130.98	134.91	2018.26	77.35	78.26	64.4	1.39	26.01	1.48	26.91	419.12	529.5	236.03	234.68	11.93	12.89	12.3	119.72	1
Pancreas	Normal	34	M3401	2	578.43	6.64	4.3	6.74	249.78	260.41	3413.26	143.46	146.92	106.05	2.27	39.74	2.39	41.4	885.92	1152.6	338.73	339.08	13.95	13.15	21.18	271.52	1
Pancreas	Normal	34	M3404	1.08	343.43	3.75	2.62	4.04	139.48	143.91	1380.26	68.11	69.49	77.01	1.23	24.95	1.26	25.93	478.22	678.6	188.93	194.78	6.9	5.43	10.11	173.72	1
Pancreas	Normal	34	M3405	1.86	318.23	3.67	2.21	3.72	139.58	144.01	1283.26	66.17	66.24	52.38	1.05	21.8	1.1	22.57	286.42	559.7	189.43	188.38	7.25	9.09	9.15	136.22	1
Pancreas	Normal	35	M3503R	1.11	336.78	3.03	2.78	3.8	134.69	139.81	1486.36	95.21	95.73	104.58	1.31	34.05	1.34	35.34	497.98	592.32	171.11	157.47	10.4	12.68	16.34	152.79	0
Pancreas	Normal	35	M3501R	1.68	236.18	2.09	1.51	2.76	119.89	123.81	1076.36	81.54	81.63	34.93	0.75	17.15	0.77	17.81	299.68	455.52	156.61	157.17	7.96	10.58	11.88	184.29	0
Pancreas	Normal	35	M3503	1.05	341.18	3.21	2.38	3.77	118.99	122.81	1818.36	88.82	88.47	58.92	1.23	29.57	1.31	30.89	511.98	654.42	205.51	192.57	13.16	12.9	11.31	114.09	0
Pancreas	Normal	35	M3502	1.11	333.98	3.11	2.39	3.78	154.19	161.01	1519.36	100.45	101.07	66.04	1.34	28.1	1.38	29.34	490.48	651.22	198.01	184.77	8.46	8.22	15.54	139.69	0
Pancreas	Normal	35	M3503R	1.17	358.73	4.1	3.12	4.37	145.88	150.81	1516.26	96.74	97.76	111.75	1.41	32.91	1.48	34.15	516.82	629.6	184.03	190.78	8.32	10.4	11.22	164.32	1
Pancreas	Normal	35	M3503	1.14	371.33	4.4	2.75	4.33	129.68	132.61	1830.26	89.37	90.75	64.6	1.41	29.5	1.47	30.74	527.62	613.1	212.03	217.38	13.52	13.03	13.06	128.52	1
Pancreas	Normal	35	M3501R	1.89	265.13	3.2	1.78	3.43	136.98	140.31	1130.26	86.44	86.46	35.48	0.93	16.92	0.97	17.62	303.92	482.9	195.93	187.58	6.54	9.4	13.34	174.82	1
Pancreas	Normal	35	M3502	1.12	325.63	3.84	2.48	3.9	154.98	160.71	1337.26	98.7	100.02	65.73	1.31	24.17	1.41	25.16	477.72	636.8	180.73	182.98	6.83	8.81	15.12	136.32	1
Pancreas	CR	10	CR1004	0.75	390.58	3.46	2.4	4.26	118.29	122.91	2812.36	62.72	62.52	86.85	1.36	26.98	1.41	28.3	575.88	700.62	146.01	142.57	3.92	4.97	20.62	89.49	0
Pancreas	CR	10	CR1003	0.73	435.28	3.85	2.65	4.84	143.19	148.41	3179.36	67.37	67.29	116.18	1.42	29.93	1.4	31.23	606.18	747.72	186.01	181.97	3.41	5.33	21.75	93.89	0
Pancreas	CR	10	CR1001	0.59	344.18	3.13	2.07	3.99	103.29	107.51	2473.36	58.13	58.1	74.32	1.14	23.71	1.12	24.82	479.28	547.02	146.21	144.47	3.82	4.64	13.1	69.79	0
Pancreas	CR	10	CR1005	0.75	349.78	3.33	1.98	4.09	94.56	97.48	2411.36	66.94	67.38	86.46	1.19	24.39	1.22	25.5	487.88	579.12	145.41	150.37	4.26	7.06	18.73	100.59	0
Pancreas	CR	10	CR1003	0.81	489.93	5.61	3.13	5.77	157.98	163.61	3287.26	69.82	70.21	120.35	1.67	29.7	1.69	30.94	650.22	753.7	205.93	215.88	4.68	3.62	25.93	93.62	1
Pancreas	CR	10	CR1001	0.64	379.23	4.57	2.37	4.72	113.88	116.31	2531.26	59.32	59.12	77.68	1.28	22.96	1.36	23.94	494.52	599.2	164.23	162.98	2.99	4.2	20.06	59.76	1
Pancreas	CR	10	CR1004	0.8	421.33	5.01	2.7	5.02	130.08	133.81	2855.26	63.8	64.21	91.94	1.53	25.63	1.58	26.63	565.82	651.6	159.23	178.28	2.93	4	19.95	55.98	1
Pancreas	CR	10	CR1005	0.84	401.63	4.99	2.35	5.03	106.78	109.61	2535.26	70.29	70.59	93.02	1.43	24.32	1.49	25.37	532.82	635.9	175.03	175.18	4.4	5.23	21.34	70.12	1
Pancreas	CR	18	CR1802	0.69	353.68	3.3	1.8	4.13	85.53	88.63	2404.36	75.93	75.8	99.27	1.15	21.31	1.22	22.31	464.68	595.92	166.41	180.57	4.78	3.57	14.68	72.95	0
Pancreas	CR	18	CR1801	0.6	338.78	3.22	1.7	3.95	82.06	84.57	2462.36	72.32	71.63	98.51	1.18	21.53	1.21	22.45	426.38	524.22	170.21	183.77	4.4	5.36	17.58	73.29	0
Pancreas	CR	18	CR1805	0.88	348.68	3.39	1.86	3.92	88.88	91.86	2614.36	85	84.58	92.49	1.2	25.23	1.26	26.4	480.18	555.92	169.01	171.67	3.58	4.24	13.6	65.03	0
Pancreas	CR	18	CR1803	0.96	328.78	3.21	1.82	3.87	91.47	94.56	2061.36	127.65	130.77	92.13	1.11	24.77	1.13	25.76	497.28	617.12	168.21	147.07	6.78	5.87	18.82	38.32	0
Pancreas	CR	18	CR1801	0.65	376.23	4.33	2.01	4.53	89.42	90.64	2526.26	75.35	76.53	109.15	1.3	22.27	1.36	23.09	473.12	548.9	200.33	192.48	3.98	4.83	18.92	104.62	1
Pancreas	CR	18	CR1802	0.79	411.43	4.73	2.21	4.94	97.04	98.89	2565.26	81.66	82.77	107.65	1.34	22.33	1.35	23.32	520.22	592.3	191.13	204.08	5.64	4.6	15.91	96.42	1
Pancreas	CR	18	CR1805	0.97	387.73	4.71	2.19	4.57	97.24	98.52	2678.26	87.16	87.91	100.75	1.37	25.22	1.41	26.2	513.72	560.5	187.83	186.28	3.17	4.49	16.71	48.13	1
Pancreas	CR	18	CR1803	1.06	363.33	4.43	2.14	4.5	100.68	102.71	2139.26	132.46	135.12	96.38	1.28	24.74	1.31	25.83	480.02	574.8	156.43	173.78	6.14	5.87	20.77	30.97	1
Pancreas	CR	23	CR2305	1.08	356.38	3.13	2.54	3.98	132.99	137.91	2451.36	95.45	96.05	123.98	1.24	26.99	1.29	28.18	529.28	630.42	195.51	196.37	5.23	6.42	19.49	135.29	0
Pancreas	CR	23	CR2302	1.06	379.38	3.43	2.5	4.42	127.59	132.11	2523.36	110.45	112.17	128.38	1.39	27.99	1.45	29.2	569.88	731.72	168.81	179.77	5.04	5.37	20.54	103.39	0
Pancreas	CR	23	CR2304	0.85	345.68	3.04	2.74	3.71	177.49	187.31	2671.36	90.06	90.22	83.44	1.13	28.76	1.2	30.15	530.78	636.52	165.61	179.77	6.03	7.1	24.09	69.24	0
Pancreas	CR	23	CR2301	0.98	306.48	2.72	2.12	3.58	115.59	120.31	2270.36	100.95	102.27	85.34	1.12	24.65	1.16	25.82	432.78	585.22	183.41	188.77	5.46	6.91	17.34	84.88	0
Pancreas	CR	23	CR2305	1.16	385.83	4.33	2.91	4.59	144.58	149.21	2513.26	97.27	99.42	122.35	1.36	26.02	1.41	27.04	554.92	698	213.33	217.78	4.69	5.5	25.17	107.72	1
Pancreas	CR	23	CR2304	0.95	389.73	4.38	3.26	4.41	200.78	208.71	2802.26	93.32	94.81	93.24	1.34	29.17	1.38	30.37	543.02	664.1	181.63	178.58	5.75	5.59	22.71	80.02	1
Pancreas	CR	23	CR2301	1.03	324.43	3.67	2.37	3.99	121.58	123.81	2210.26	98.54	99.62	86.44	1.23	23.79	1.23	24.6	437.52	533.2	190.33	188.98	5.09	5.26	17.28	76.82	1
Pancreas	CR	23	CR2302	1.19	426.03	5.09	2.96	5.33	143.48	147.21	2631.26	118.56	120.52	136.75	1.65	27.67	1.67	28.95	618.22	717.2	203.83	196.68	4.26	4.99	19.47	93.32	1
Pancreas	CR	27	CR2704	0.75	348.88	2.92	2.61	3.68	145.89	152.91	1877.36	80.48	80.76	80.68	1.1	37.72	1.17	39.51	495.08	568.22	157.51	149.47	4.32	4.45	12.45	147.69	0
Pancreas	CR	27	CR2702	1.03	310.38	2.73	2.1	3.36	119.59	124.71	1574.36	97.31	97.71	76.01	1.02	26.45	1.05	27.43	456.58	596.22	136.71	137.37	8.57	9.78	20.72	142.49	0
Pancreas	CR	27	CR2705	0.64	248.98	2.09	1.6	2.68	92.4	94.85	1379.36	54.99	54.37	58.19	0.82	17.46	0.85	18.24	293.78	397.72	140.21	138.07	4.4	6.08	17.31	218.59	0
Pancreas	CR	27	CR2703	0.91	343.28	2.97	2.51	3.75	147.19	154.41	1592.36	87.06	87.74	72.61	1.07	28.66	1.16	29.93	485.88	664.02	166.11	167.07	5.86	3.89	21.6	174.49	0
Pancreas	CR	27	CR2704	0.81	384.13	4.29	3.04	4.42	163.78	168.71	1943.26	83.66	85.18	83.89	1.33	36.91	1.38	38.47	528.32	642.2	188.43	184.28	3.78	4.09	15.75	140.52	1
Pancreas	CR	27	CR2705	0.7	271.13	2.94	1.85	3.12	99.78	102.21	1406.26	57.01	56.64	56.9	0.91	17.07	0.93	17.73	315.22	368.1	154.53	154.38	4.36	5.36	25.93	231.82	1
Pancreas	CR	27	CR2702	1.15	347.83	4.01	2.44	4.08	134.48	138.51	1629.26	101.16	102.72	81.35	1.22	25.48	1.27	26.43	451.92	591.2	170.73	169.38	7.42	6.87	20.44	96.32	1
Pancreas	CR	27	CR2703	0.99	369.83	4.18	2.92	4.3	159.88	164.01	1601.26	86.22	87.49	75.74	1.26	27.46	1.24	28.7	500.22	675.1	188.03	179.68	4.77	3.9	22.75	170.32	1
Testis	Normal	3	M0303	0.55	97.55	1.1	0.68	2.24	27.3	27.7	216.04	15.64	15.21	22.68	0.79	16.57	0.85	17.08	721.85	884.68	50.93	53.27					0
Testis	Normal	3	M0301	0.54	99.01	1.13	0.7	2.37	26.61	27.31	245.04	19.53	18.99	20.01	0.84	16.82	0.89	17.5	754.75	926.88	58.31	56.87					0
Testis	Normal	3	M0306	0.55	96.87	1.12	0.69	2.29	26.58	26.99	245.14	18.82	18.45	31.77	0.92	16.06	0.99	16.56	700.95	799.18	55.13	59.29					0
Testis	Normal	3	M0302	0.58	104.08	1.21	0.75	2.5	28.2	28.46	225.44	16.55	16.12	20.58	0.86	17.55	0.89	18.17	780.55	920.58	55.46	60.32					0
Testis	Normal	3	M0302	0.62	110.91	1.25	0.53	2.57	28.93	29.09	228.43	16.51	16.13	22.13	0.78	17.76	0.86	18.35	762.8	744.41	47.28	48.84					1
Testis	Normal	3	M0306	0.62	106.81	1.18	0.49	2.44	28.07	28.01	241.93	18.54	18.26	30.68	0.77	16.61	0.85	17.03	716.3	647.71	49.13	51.57					1
Testis	Normal	3	M0303	0.36	63.5	0.71	0.17	1.42	18.49	18.34	131.13	8.91	8.84	15.28	0.45	10.26	0.5	10.59	439	369.11	25.38	26.98					1
Testis	Normal	3	M0301	0.62	112.31	1.23	0.53	2.6	28.52	28.43	254.33	19.8	19.24	21.82	0.77	16.97	0.86	17.47	741.7	708.11	46.04	50.25					1
Testis	Normal	4	M0404	0.59	101.88	1.14	0.72	2.43	28.28	29.03	196.84	20.16	19.85	22.01	0.84	17.23	0.91	17.8	780.75	1004.38	56.16	54.66					0
Testis	Normal	4	M0410	0.79	142.98	1.68	1.04	3.39	40.65	41.59	355.24	25.5	25	42.2	1.18	21.91	1.25	22.62	1117.05	1443.38	94.89	88.56					0
Testis	Normal	4	M0407	0.54	96.65	1.11	0.67	2.31	26.24	26.59	206.24	15.98	15.62	27.66	0.8	15.47	0.85	15.9	681.15	854.88	46.27	43.64					0
Testis	Normal	4	M0401	0.55	100.28	1.12	0.8	2.32	28.53	28.4	209.74	21.18	20.02	23.5	0.78	15.71	0.8	16.14	768.15	904.98	46.83	45.44					0
Testis	Normal	4	M0404	0.67	114.31	1.25	0.54	2.63	31.37	31.76	202.03	20.48	19.64	24.04	0.81	17.77	0.87	18.24	798.7	838.21	42.54	46.24					1
Testis	Normal	4	M0401	0.58	105.21	1.14	0.48	2.44	28.13	28.09	209.83	20.78	19.95	24.73	0.71	15.7	0.77	16.1	722.1	711.31	41.49	42.26					1
Testis	Normal	4	M0410	0.88	159.61	1.76	0.88	3.66	43.06	43.28	372.03	26.28	25.43	40.86	1.13	22.43	1.21	22.96	1090.4	1257.21	84.56	89.16					1
Testis	Normal	4	M0407	0.62	109.71	1.16	0.48	2.54	28.35	28.35	213.63	16.5	15.82	30.7	0.76	15.64	0.83	16.17	681.4	750.41	42.02	44.36					1
Testis	Normal	6	M0603	1.25	222.48	2.51	1.62	4.94	58.41	59.83	386.64	49.83	49.54	57.82	1.75	35.18	1.89	36.06	1638.05	2125.38	163.39	165.26					0
Testis	Normal	6	M0610	0.71	123.48	1.38	0.93	2.81	35.13	35.66	307.04	29.87	29.49	27.38	0.94	19.2	0.99	19.93	894.85	1090.38	77.43	84.2					0
Testis	Normal	6	M0601	0.35	64.6	0.71	0.47	1.56	19.54	19.91	143.74	16.38	15.95	13.36	0.59	10.26	0.62	10.67	449.55	566.28	50.91	51.87					0
Testis	Normal	6	M0608	0.78	114.18	1.32	0.85	2.79	45.91	47.41	273.74	30.36	29.97	21.53	0.93	17.92	0.99	18.55	843.25	1136.38	76.59	79.99					0
Testis	Normal	6	M0608	0.87	126.31	1.41	0.68	3.02	49.27	50.35	280.23	31.34	30.68	24.33	0.9	18.57	0.98	19.11	875.2	949.21	69	74.17					1
Testis	Normal	6	M0603	0.49	88.95	1	0.37	2	23.28	23.16	144.33	20.26	19.59	20.51	0.6	14.41	0.67	14.85	633.1	630.81	49.34	49.43					1
Testis	Normal	6	M0610	0.72	123.81	1.34	0.68	2.88	34.64	34.91	290.63	29.04	28.34	27.24	0.84	18.33	0.93	18.91	878.5	916.21	61.54	60.84					1
Testis	Normal	8	M0805	0.68	123.28	1.39	0.9	2.95	34.51	35.3	292.14	35.34	34.94	27.91	1.44	20.48	1.52	21.13	976.75	1303.38	82.25	85					0
Testis	Normal	8	M0804	0.48	85.2	0.96	0.61	2.02	23.26	23.45	195.24	27.27	26.95	48.05	0.66	12.62	0.7	13.04	610.85	700.18	51.33	50.06					0
Testis	Normal	8	M0808	0.7	114.78	1.32	0.86	2.81	32.9	33.33	267.84	36.59	36.4	22.05	0.95	18.18	0.99	18.76	899.85	1112.38	73.33	74.16					0
Testis	Normal	8	M0810	0.72	128.98	1.45	0.94	3.12	35.46	36.19	301.64	35.49	34.99	28.72	1.01	19.67	1.07	20.27	942.35	1167.38	77.31	78.41					0
Testis	Normal	8	M0804	0.47	85.51	0.96	0.37	1.96	23.06	23.12	193.63	27.2	26.8	48.1	0.62	13.27	0.68	13.74	621.1	595.81	47.58	50.46					1
Testis	Normal	8	M0810	0.74	133.81	1.47	0.72	3.12	36.02	36.47	301.33	35.54	35.14	30.55	0.96	20.32	1.08	20.93	946.1	1080.21	75.87	77.09					1
Testis	Normal	8	M0808	0.76	124.41	1.36	0.67	2.96	34.66	34.84	273.23	37.75	37.2	23.14	0.9	18.64	0.97	19.26	912.4	923.21	69.4	70.68					1
Testis	Normal	8	M0805	0.79	140.61	1.51	0.76	3.32	36.9	37.04	295.23	35.98	35.33	26.3	1.39	20.24	1.45	20.75	949	1040.21	66.56	69.81					1
Testis	Normal	10	M10_7501	0.68	118.78	1.33	0.88	2.82	34.52	35.43	260.04	37.71	37.24	27.4	0.95	19.61	1.02	20.3	933.25	1206.38	91.8	92.14					0
Testis	Normal	10	M10_7507	0.64	110.48	1.28	0.84	2.65	33.31	34.06	206.64	33.62	33.5	25.65	0.92	18.31	0.96	18.93	852.05	1064.38	83.79	85.37					0
Testis	Normal	10	M10_7502	0.62	108.08	1.24	0.83	2.59	30.24	30.59	237.44	35.16	35.06	25.59	0.87	17.7	0.93	18.23	836.15	1057.38	76.96	87.72					0
Testis	Normal	10	M10_7508	0.62	97.98	1.14	0.73	2.35	29.12	29.57	168.94	33.41	32.86	23.07	0.83	15.67	0.9	16.21	738.05	843.48	79.52	77.31					0
Testis	Normal	10	M10_7507	0.71	120.81	1.35	0.63	2.79	33.88	34.17	211.63	33.58	33.27	24.69	0.86	18.87	0.91	19.42	841.2	853.21	72.77	74.3					1
Testis	Normal	10	M10_7508	0.7	110.11	1.22	0.56	2.54	31.42	31.66	180.73	35.03	34.4	26.15	0.8	16.81	0.87	17.25	773	771.01	74.14	77.82					1
Testis	Normal	10	M10_7501	0.77	132.81	1.46	0.73	3.09	36.89	37.25	271.03	38.66	38.12	29.14	0.91	19.96	0.99	20.49	923.4	1075.21	84.5	84.7					1
Testis	Normal	10	M10_7502	0.7	121.01	1.3	0.65	2.81	32.61	32.64	250.53	36.95	36.1	25.73	0.84	18.46	0.92	18.98	844	880.21	78.9	82.38					1
Testis	Normal	12	M1202	0.61	107.38	1.19	0.78	2.43	29.78	30.3	203.54	38.47	38.1	25.75	1.63	16.71	1.72	17.1	767.05	936.58	86.6	84.68					0
Testis	Normal	12	M1205	0.73	115.78	1.3	0.86	2.77	35.92	37.05	236.84	38.15	37.81	25.89	0.95	18.57	1.03	19.21	911.85	1286.38	87.08	88.95					0
Testis	Normal	12	M1201	0.89	66.64	0.82	0.59	1.54	92.7	98.29	154.54	32.77	32.59	18.76	0.68	13.9	0.73	14.41	721.25	1056.38	63.88	61.35					0
Testis	Normal	12	M1208	0.75	124.58	1.45	0.9	2.9	35.83	36.48	325.94	29.9	29.2	39.57	1.15	21.08	1.23	21.69	1001.05	1299.38	80.32	81.43					0
Testis	Normal	12	M1208	0.81	132.31	1.46	0.71	3.03	37.19	37.65	335.73	30.27	29.82	39.75	0.96	24.52	1.06	25.27	956	1046.21	74.08	72.07					1
Testis	Normal	12	M1201	1.04	78.87	0.92	0.44	1.75	102.7	107.1	166.33	35.2	34.85	20.72	0.68	15.18	0.73	15.62	760.5	937.21	61.05	62.41					1
Testis	Normal	12	M1202	0.63	110.41	1.22	0.56	2.55	30.42	30.4	199.83	38.11	37.49	23.42	0.78	16.29	0.84	16.8	745.7	727.21	62.99	64.74					1
Testis	Normal	12	M1205	0.83	130.01	1.38	0.68	2.98	37.9	37.97	241.23	38.14	37.59	27.51	0.88	18.59	0.94	19.2	886.9	1084.21	74.84	75.73					1
Testis	Normal	16	M1601	0.59	98.98	1.13	0.76	2.38	29.39	29.83	245.94	42.73	42.59	25.25	0.84	17.01	0.89	17.53	786.05	917.68	82.95	85.51					0
Testis	Normal	16	M1602	0.73	115.88	1.36	0.94	2.85	36.87	38.13	258.74	55.9	56.46	31.47	1.02	18.57	1.09	19.14	907.55	1192.38	121.59	122.46					0
Testis	Normal	16	M1603	0.74	117.58	1.35	0.92	2.78	35.57	36.52	272.74	52.24	52.46	28.8	0.98	18.96	1.05	19.45	927.85	1189.38	96.24	100.76					0
Testis	Normal	16	M1607	0.73	111.88	1.29	0.87	2.7	34.24	35.05	228.34	45.74	45.92	23.24	0.92	18.38	1	18.97	888.45	1122.38	90.25	87.69					0
Testis	Normal	16	M1602	0.82	130.41	1.47	0.78	3.06	39.63	40.07	268.43	57.58	57.99	33.5	0.99	19.49	1.06	20.02	959.3	1046.21	110.37	112.59					1
Testis	Normal	16	M1601	0.65	107.91	1.19	0.55	2.51	30.39	30.43	244.03	42.33	42.16	24.31	0.76	16.61	0.8	17.14	747.1	757.21	69.6	73.74					1
Testis	Normal	16	M1603	0.86	134.01	1.44	0.76	3.11	38.84	39.15	286.03	55.11	54.66	29.68	0.95	19.38	1.02	19.88	942.2	1062.21	93.72	98.08					1
Testis	Normal	16	M1607	0.83	127.01	1.35	0.68	2.96	36.64	37	238.83	47.5	47.31	25.1	0.88	18.43	0.95	18.87	847.6	912.21	79.04	83.11					1
Testis	Normal	20	M2010	0.65	88.27	0.98	0.7	2.06	29.6	30.17	188.94	44.34	44.05	25.81	0.72	14.41	0.78	14.85	679.95	955.58	83.7	86.15					0
Testis	Normal	20	M2007	0.74	96.71	1.09	0.74	2.32	32.23	32.8	179.54	43.82	43.51	25.13	0.77	14.76	0.83	15.22	730.65	950.48	85.23	85.63					0
Testis	Normal	20	M2008	0.82	126.88	1.47	1	3.06	40.09	40.72	280.74	65.53	65.49	44.64	1.05	19.49	1.1	20.04	959.85	1221.38	122.29	119.96					0
Testis	Normal	20	M2009	0.71	81.06	0.91	0.67	1.91	28.65	29.09	163.94	41.88	41.38	26.49	0.67	12.5	0.72	12.87	646.05	770.68	82.62	79.13					0
Testis	Normal	20	M2010	0.7	94.22	1.04	0.5	2.19	31.05	31.33	189.03	44.59	44.16	26.38	0.68	14.38	0.75	14.84	677.4	744.41	69.35	79.46					1
Testis	Normal	20	M2007	0.79	104.61	1.14	0.55	2.41	33.51	33.73	186.13	45.16	44.92	25.99	0.74	15.52	0.82	15.89	734	795.21	78.64	84.12					1
Testis	Normal	20	M2009	0.76	85.88	0.95	0.44	2.01	30.14	30.42	182.63	44.12	43.61	28.21	0.65	13.01	0.71	13.31	678.3	670.91	76.45	80.92					1
Testis	Normal	20	M2008	0.91	139.81	1.56	0.85	3.27	43.02	43.59	298.73	69.63	70.07	46.61	1.03	20.4	1.09	21.03	1014.4	1116.21	123.57	127.59					1
Testis	Normal	22	M2202	0.64	97.5	1.08	0.75	2.3	30.27	30.85	213.24	50.63	50.59	26.38	0.79	15.43	0.84	15.79	757.45	901.48	113.69	104.76					0
Testis	Normal	22	M2206	0.73	98.44	1.13	0.79	2.35	35.57	36.83	267.34	59.35	59.63	24.45	0.87	16.26	0.91	16.78	772.65	980.38	115.89	118.26					0
Testis	Normal	22	M2208	0.64	83.54	0.96	0.67	1.98	40.29	41.54	192.64	45.03	44.91	22.86	0.68	13.17	0.73	13.58	671.65	802.88	81.59	86.74					0
Testis	Normal	22	M2209	0.8	98.09	1.15	0.81	2.26	225.68	239.08	275.44	60.35	61.57	32.75	0.83	14.79	0.87	15.22	689.15	873.18	105.97	105.96					0
Testis	Normal	22	M2202	0.64	98.8	1.11	0.51	2.34	30.1	30.26	204.73	49.09	49.17	26.23	0.71	15.05	0.75	15.43	741.5	671.41	93.19	91.41					1
Testis	Normal	22	M2208	0.68	90.32	1	0.48	2.06	42.4	43.03	197.73	46.43	46.56	23.82	0.67	13.92	0.72	14.3	669.5	667.21	75.18	81.41					1
Testis	Normal	22	M2206	0.82	108.41	1.22	0.62	2.55	37.4	37.82	268.43	60.25	60.21	24.13	0.81	16.32	0.86	16.75	771.7	804.21	106.87	108.69					1
Testis	Normal	22	M2209	0.85	104.71	1.19	0.62	2.36	236.1	248.3	281.73	62.57	62.98	33.97	0.78	15.4	0.86	15.83	678.8	709.31	97.39	104.49					1
Testis	Normal	24	M2401	0.51	69.9	0.81	0.58	1.63	27.15	27.99	244.34	50.31	50.54	29.86	0.64	11.2	0.71	11.68	641.75	741.98	107.34	109.06					0
Testis	Normal	24	M2409	0.63	90.85	1.05	0.75	2.21	32.68	33.55	231.84	52.64	53.22	25.25	0.8	14.9	0.85	15.35	767.35	931.38	93.77	92.66					0
Testis	Normal	24	M2411	0.61	91.16	1.06	0.71	2.21	26.67	27.27	231.94	43.76	43.33	20.2	0.74	14.72	0.8	15.13	680.45	860.08	83.61	88.63					0
Testis	Normal	24	M2405	0.63	90.59	1.02	0.75	2.14	29.47	29.65	213.14	44.43	44.64	24.47	0.72	13.94	0.79	14.37	688.95	821.98	79.79	80.42					0
Testis	Normal	24	M2411	0.69	101.51	1.1	0.51	2.37	28.42	28.48	237.03	45.13	44.46	20.56	0.71	14.91	0.75	15.37	700.5	663.21	83.55	81					1
Testis	Normal	24	M2401	0.58	78.15	0.85	0.37	1.76	28.59	28.69	242.23	50.66	49.97	27.49	0.58	10.91	0.63	11.23	586.6	567.21	91.53	93.24					1
Testis	Normal	24	M2409	0.74	105.71	1.13	0.59	2.43	34.27	33.9	239.93	54.29	54.14	25.17	0.74	15.1	0.81	15.56	729.3	705.61	77.13	82.8					1
Testis	Normal	24	M2405	0.69	97.37	1.04	0.5	2.26	30.58	30.62	214.83	46.07	45.64	27.98	0.67	14.04	0.74	14.44	680.4	614.11	77.18	77.84					1
Testis	Normal	26	M2607	0.65	102.58	1.1	0.75	2.2	31.64	32.27	247.04	53.87	54.02	26.09	0.89	15.8	0.96	16.11	710.05	964.08	113.39	116.76					0
Testis	Normal	26	M2603	0.66	76.23	0.9	0.67	1.83	31.04	31.96	158.04	45.11	44.95	25.72	0.69	12.16	0.73	12.53	649.05	820.88	108.99	111.86					0
Testis	Normal	26	M2604	0.67	86.67	1.01	0.72	2.05	32.31	32.98	176.24	67.23	67.66	24.63	0.78	13.3	0.86	13.71	605.05	806.88	130.99	131.66					0
Testis	Normal	26	M2606	0.61	86.93	0.99	0.67	2.09	30.38	30.58	188.64	47.11	47.67	19.42	0.72	13.33	0.75	13.71	645.95	864.98	70.04	66.7					0
Testis	Normal	26	M2603	0.72	83.31	0.93	0.46	1.9	31.3	31.4	159.03	44.57	44.43	23.86	0.62	11.91	0.68	12.27	634.5	572.71	87.24	94.07					1
Testis	Normal	26	M2604	0.74	95.89	1.06	0.53	2.19	35.09	35.56	193.83	69.86	70.37	28.37	0.74	13.79	0.81	14.2	636.1	711.71	123.07	129.69					1
Testis	Normal	26	M2606	0.65	92.27	0.99	0.45	2.16	30.98	30.88	192.03	48.14	48.05	20.5	0.66	13.24	0.72	13.62	637.4	656.01	63.57	63.56					1
Testis	Normal	26	M2607	0.65	100.41	1.07	0.5	2.33	32.23	32.29	221.23	53.3	52.86	22.87	0.74	14.38	0.79	14.84	683	703.81	84.24	81.74					1
Testis	Normal	28	M2801	0.85	78.36	0.89	0.64	1.9	37.71	38.91	174.94	40.48	40.45	23.54	0.7	13.3	0.73	13.76	687.45	963.18	74.37	80.4					0
Testis	Normal	28	M2807	0.86	98.59	1.17	0.84	2.27	39.27	39.94	233.74	65.14	65.33	36.15	0.88	16.1	0.91	16.61	845.05	1052.38	121.99	120.86					0
Testis	Normal	28	M2809	0.75	77.73	0.9	0.75	1.79	37.44	38.64	108.84	53.41	53.5	17.24	0.67	12.39	0.71	12.82	613.55	812.28	73.59	73.87					0
Testis	Normal	28	M2805	0.75	94.38	1.09	0.75	2.22	115.08	121.98	250.14	53.06	53.25	24.01	0.76	14.43	0.8	14.95	682.25	968.38	94.66	94.74					0
Testis	Normal	28	M2807	0.92	103.51	1.16	0.63	2.35	40.32	41.06	236.43	65.73	66.18	36.67	0.8	15.51	0.89	15.89	803	827.21	110.17	114.99					1
Testis	Normal	28	M2801	1.01	90.84	0.99	0.47	2.13	41.37	42.09	190.83	43.05	42.82	24.67	0.66	13.64	0.71	14.09	672.8	834.21	74.29	73.68					1
Testis	Normal	28	M2809	0.84	86.04	0.93	0.55	1.9	39.77	40.29	112.73	54.91	54.33	17.62	0.62	12.43	0.69	12.88	613.6	607.11	66.03	71					1
Testis	Normal	28	M2805	0.83	104.01	1.12	0.56	2.37	122.6	127.9	254.93	54.22	54.59	24.77	0.71	14.72	0.75	15.18	690.1	785.21	82.62	88.58					1
Testis	Normal	30	M3004	0.91	65.92	0.71	0.69	1.25	64.8	67	185.24	73.2	73.59	33.29	0.72	7.78	0.76	8	423.55	612.48	190.79	186.96					0
Testis	Normal	30	M3007	0.71	80.52	0.94	0.72	1.89	52.27	54.49	209.94	53.79	54.39	29.31	0.72	12.87	0.78	13.26	645.75	849.38	116.89	117.26					0
Testis	Normal	30	M3010	0.88	71.48	0.85	0.72	1.61	40.3	41.05	168.94	55.46	55.11	21.1	0.64	11.77	0.69	12.11	598.05	814.78	118.49	110.56					0
Testis	Normal	30	M3006	0.68	70.61	0.82	0.62	1.61	34.71	35.73	164.34	44.25	44.44	23.19	1.54	10.79	1.63	11.1	579.15	683.88	102.72	108.16					0
Testis	Normal	30	M3004	0.88	62.74	0.69	0.43	1.25	62.28	64.48	172.73	70.63	71.14	29.6	0.61	7.28	0.66	7.52	410.6	398.71	157.77	157.59					1
Testis	Normal	30	M3010	0.96	77.47	0.85	0.5	1.71	43.14	43.98	174.23	56.86	57.26	22.66	0.61	11.11	0.67	11.51	562.6	602.91	105.13	105.59					1
Testis	Normal	30	M3007	0.82	91.53	1.01	0.54	2.07	56.76	58.43	218.93	56.18	55.88	29.25	0.69	13.44	0.75	13.78	647.2	699.31	104.11	108.79					1
Testis	Normal	30	M3006	0.78	79.81	0.87	0.44	1.76	37.97	38.41	180.53	48.03	47.93	23.71	1.56	11.66	1.66	11.99	592	585.01	106.1	104.19					1
Testis	Normal	32	M3204	0.75	77.17	0.82	0.62	1.61	32.63	33.26	207.84	46.04	45.85	24.69	0.64	11.79	0.72	12.16	584.15	719.88	135.59	136.16					0
Testis	Normal	32	M3207	0.76	72.66	0.81	0.67	1.62	38.21	39.22	216.34	69.84	70.61	29.16	0.71	11.63	0.73	12.03	586.55	728.38	106.75	115.86					0
Testis	Normal	32	M3209	0.89	81.18	0.89	0.69	1.88	34.83	35.66	177.04	55.1	55.69	24.1	0.69	11.4	0.72	11.72	584.15	759.08	91.97	96.8					0
Testis	Normal	32	M3210	0.63	86.09	0.99	0.73	2.04	33.55	34.58	209.44	59.56	60.16	26.26	0.78	14.29	0.82	14.79	691.35	880.08	106.43	105.76					0
Testis	Normal	32	M3209	0.88	82.47	0.89	0.46	1.83	34.42	34.94	175.03	55.22	55.11	23.86	0.62	11.9	0.69	12.3	571.9	623.11	88.39	89.66					1
Testis	Normal	32	M3210	0.73	98.09	1.08	0.56	2.23	35.66	36.15	218.43	60.77	60.73	27.57	0.71	14.64	0.78	15.01	688.3	739.31	91.38	97.57					1
Testis	Normal	32	M3204	0.71	72.59	0.76	0.34	1.6	31.68	31.44	166.33	42.79	42.13	20.15	0.5	10.52	0.54	10.83	544.3	505.01	64.89	69.32					1
Testis	Normal	32	M3207	0.79	75.31	0.8	0.48	1.68	37.69	37.87	207.23	67.27	67.14	28.52	0.62	10.74	0.67	11.11	542.7	574.71	87.89	96.97					1
Testis	Normal	34	M3406	0.93	78.77	0.97	0.62	1.62	543.08	586.08	231.94	46.65	47.53	22.4	0.64	11.5	0.69	11.85	534.35	787.38	93.11	100.18					0
Testis	Normal	34	M3401	0.65	80.72	0.93	0.66	1.93	35.81	36.54	182.84	62.24	62.32	33.35	0.68	12.3	0.75	12.61	630.65	768.98	109.59	114.46					0
Testis	Normal	34	M3404	0.88	73.89	0.86	0.69	1.69	61.44	64.06	157.54	69.06	69.49	39.28	0.65	11.81	0.68	12.2	608.95	855.18	111.79	121.56					0
Testis	Normal	34	M3406	1.02	85.68	1.03	0.41	1.71	569.3	607.9	230.93	46.5	47.6	25	0.58	11.54	0.64	11.85	515.4	587.21	83.32	88.38					1
Testis	Normal	34	M3401	0.72	89.19	0.97	0.47	2.05	37.91	38.45	189.53	64.26	64.05	34.73	0.66	12.69	0.68	13.03	620.5	635.01	103.73	106.79					1
Testis	Normal	34	M3404	0.95	79.01	0.89	0.47	1.76	63.35	65.58	161.83	70.03	70	39.3	0.6	12.09	0.66	12.48	603.3	673.81	101.94	114.29					1
Testis	Normal	34	M3405	0.89	105.71	1.19	0.57	2.33	235.6	247.6	187.13	100.72	101.37	29.55	0.8	14.94	0.87	15.34	696.4	800.21	131.37	138.59					1
Testis	Normal	35	M3503R	0.92	107.18	1.26	0.92	2.14	503.58	538.08	209.14	143.61	146.68	32.76	0.87	14.92	0.95	15.37	688.35	920.28	152.89	145.96					0
Testis	Normal	35	M3501R	0.81	100.88	1.3	0.77	1.99	1024.38	1112.28	219.34	87.81	91.05	21.23	0.71	14.53	0.75	15.04	678.05	935.98	166.89	169.86					0
Testis	Normal	35	M3503	0.96	107.38	1.23	0.87	2.33	361.38	384.68	225.74	74.9	76.14	29.56	0.79	15.25	0.84	15.74	737.85	994.38	150.89	160.96					0
Testis	Normal	35	M3502	0.8	94.8	1.05	0.79	2.24	41.94	42.89	136.84	67.12	67.96	22.37	0.77	13.95	0.8	14.36	686.35	921.98	118.79	120.66					0
Testis	Normal	35	M3503R	0.91	104.41	1.24	0.67	2.18	508.8	546.5	196.13	142.62	144.97	30.56	0.79	14.25	0.85	14.64	669.2	764.01	120.37	123.89					1
Testis	Normal	35	M3503	1.02	114.41	1.24	0.66	2.4	374.9	395	231.73	76.34	77.18	29.88	0.74	15.29	0.82	15.69	712.4	831.21	146.57	153.59					1
Testis	Normal	35	M3501R	0.93	113.31	1.41	0.59	2.2	1110	1171.8	228.33	90.41	92.7	22	0.68	14.42	0.73	14.8	655.5	729.71	158.47	154.99					1
Testis	Normal	35	M3502	0.87	101.81	1.08	0.59	2.34	43.58	44.13	136.43	69.63	69.78	24.34	0.74	14.14	0.79	14.58	688.6	788.91	110.77	116.79					1
Testis	CR	10	CR1004	1.12	206.48	2.29	1.51	4.62	54.76	56.09	508.44	59.99	60.21	63.71	1.52	31.91	1.62	32.81	1687.05	2052.38	118.09	122.06					0
Testis	CR	10	CR1003	0.5	81.58	0.93	0.64	1.91	23.56	24.13	224.74	28.18	27.62	34.69	0.68	13.2	0.72	13.58	647.15	748.38	70.98	79.9					0
Testis	CR	10	CR1001	0.5	91.67	1.03	0.69	2.21	26.13	26.46	246.04	30.57	30.14	28.67	0.74	14.81	0.78	15.26	732.95	853.28	61.68	71.52					0
Testis	CR	10	CR1005	0.61	106.08	1.25	0.83	2.62	30.48	31.15	291.14	40.63	40.52	34.73	0.9	17.3	0.96	17.89	836.15	993.38	81.47	83.52					0
Testis	CR	10	CR1003	0.55	90.74	0.99	0.44	2.05	24.66	24.58	223.03	27.95	27.34	34.68	0.63	13.03	0.69	13.44	631.2	557.41	66.07	65.74					1
Testis	CR	10	CR1001	0.6	107.21	1.14	0.53	2.5	29.79	29.93	257.33	31.84	31.46	29.59	0.69	15.03	0.75	15.48	700.7	681.71	56.98	59.39					1
Testis	CR	10	CR1004	1.18	214.51	2.32	1.31	4.85	55.19	56.33	495.93	58.34	58.11	59.94	1.37	30.08	1.49	30.96	1602.4	1747.21	100.91	100.76					1
Testis	CR	10	CR1005	0.73	125.91	1.37	0.68	2.96	33.12	33.34	308.43	43.1	42.29	33.93	0.88	18.03	0.94	18.47	854.4	904.21	77.32	75.16					1
Testis	CR	18	CR1802	0.51	97.81	1.12	0.78	2.29	27.53	28.23	254.44	43.04	43.03	39.27	0.78	15.27	0.83	15.75	728.95	912.18	103.61	106.46					0
Testis	CR	18	CR1801	0.61	102.88	1.16	0.79	2.43	30.17	30.75	248.44	41.26	40.89	40.02	0.8	15.98	0.86	16.61	760.55	893.88	93.02	99.47					0
Testis	CR	18	CR1805	1.1	201.48	2.29	1.55	4.74	56.51	58.02	507.34	87.45	88.62	84.08	1.52	29.42	1.64	30.37	1598.05	1998.38	182.59	188.06					0
Testis	CR	18	CR1803	0.62	89.72	1.01	0.71	2.15	27.25	27.58	202.04	41.01	40.98	31.34	0.72	13.9	0.77	14.36	675.45	820.28	72.58	76.49					0
Testis	CR	18	CR1801	0.65	110.11	1.21	0.6	2.53	31.22	31.39	250.03	42.02	41.57	42.65	0.75	16.74	0.83	17.3	795.7	756.71	91.39	93.18					1
Testis	CR	18	CR1802	0.57	110.31	1.21	0.61	2.5	29.94	30.09	269.73	45.34	45.12	44.94	0.76	16.27	0.83	16.68	767.5	742.41	99.62	101.98					1
Testis	CR	18	CR1805	1.19	217.91	2.37	1.4	4.98	58.96	59.88	518.83	89.58	89.9	86.38	1.48	29.97	1.58	30.86	1576.4	1811.21	168.57	167.29					1
Testis	CR	18	CR1803	0.68	99.21	1.06	0.53	2.3	29.06	29.02	214.23	43.38	42.87	32.2	0.69	14.65	0.73	15.07	665.3	711.91	74.88	73.92					1
Testis	CR	23	CR2305	0.61	96.91	1.07	0.76	2.24	28.86	29.61	228.54	50.05	50.79	39	0.78	15.69	0.83	16.2	744.15	912.18	119.69	128.56					0
Testis	CR	23	CR2302	0.59	88.89	1.04	0.74	2.2	28.48	28.89	244.74	49.23	49.31	39.87	0.78	14.5	0.84	14.93	743.95	945.78	98.64	97.04					0
Testis	CR	23	CR2304	0.76	61.2	0.73	0.67	1.35	32.93	33.66	182.94	46.55	46.67	43.91	0.69	9.32	0.76	9.58	491.55	582.98	135.39	141.16					0
Testis	CR	23	CR2301	0.63	88.73	1.03	0.74	2.07	39.17	40.28	225.64	53.77	53.99	37.03	0.73	13.69	0.77	14.1	658.85	811.08	124.89	123.06					0
Testis	CR	23	CR2305	0.64	100.41	1.11	0.55	2.34	29.54	29.57	222.83	49.43	49.53	39.53	0.71	15.34	0.76	15.66	716.1	724.11	96.68	104.59					1
Testis	CR	23	CR2304	0.85	67.75	0.76	0.48	1.44	34.8	35.18	194.63	47.5	47.37	45.48	0.64	9.4	0.7	9.65	465.5	406.31	124.27	133.39					1
Testis	CR	23	CR2301	0.71	99.18	1.09	0.57	2.26	42.16	42.87	235.93	56.35	56.18	38.13	0.7	14.37	0.76	14.77	675.9	646.51	123.27	120.19					1
Testis	CR	23	CR2302	0.68	100.41	1.1	0.56	2.38	30.17	30	246.13	50.08	49.74	40.05	0.72	14.67	0.76	15.11	719.9	715.61	79.19	91.15					1
Testis	CR	27	CR2704	0.63	83.21	0.91	0.72	1.84	32.32	33.13	192.94	59.91	60.61	48.21	0.7	12.35	0.76	12.74	604.85	761.58	113.19	120.36					0
Testis	CR	27	CR2702	0.61	83.1	0.95	0.74	1.91	31.3	32.01	211.04	89.87	90.77	32.3	0.75	12.66	0.8	13.09	623.75	796.38	121.39	124.46					0
Testis	CR	27	CR2705	0.75	83.1	0.94	0.75	1.93	37.3	38.54	188.34	84.45	85.49	31.52	0.73	11.56	0.78	11.88	546.55	781.58	155.89	161.56					0
Testis	CR	27	CR2703	0.82	111.78	1.29	0.94	2.56	39.07	40.18	259.64	88.98	89.93	42.08	0.94	16.11	1	16.64	807.35	1098.38	150.29	150.26					0
Testis	CR	27	CR2704	0.7	90.87	0.97	0.53	1.99	34.08	34.42	200.23	61.12	60.82	48.73	0.66	12.07	0.7	12.42	609	578.71	106.41	109.39					1
Testis	CR	27	CR2705	0.85	93.31	1	0.57	2.06	39.3	39.51	188.73	86.01	86.22	32.28	0.67	11.7	0.74	11.96	556.7	600.11	148.97	146.99					1
Testis	CR	27	CR2702	0.7	95.01	1.02	0.56	2.11	33.35	33.6	214.63	91.62	91.82	32.41	0.69	12.55	0.75	12.92	607.7	612.21	107.47	108.79					1
Testis	CR	27	CR2703	0.93	124.81	1.33	0.77	2.79	42.31	42.63	275.93	93.27	93.33	44.33	0.89	16.27	0.95	16.75	799.7	907.21	136.27	148.89					1

## Sheet: Data without As, Cd and B
Tissue	Type	Age	Sample	Na23	Mg24	P31	S34	K39	Ca40	Ca44	Mn55	Fe56	Fe57	Co59	Cu63	Zn64	Cu65	Zn66	Se78	Se82	Mo95	Mo98	Batch
Brain	Normal	22	M2202	1	150.4	2.65	1.64	3.57	41.23	40.66	291.43	19.13	18.76	-6.95	3.73	13.75	3.94	13.9	181.79	192.35	95.45	97.8	0
Brain	Normal	10	M10_7507	1.03	151	2.77	1.6	3.59	41.77	41.19	341.63	24.52	24.03	-8.42	4.6	12.53	4.88	12.57	163.59	178.25	74.5	75.41	0
Brain	Normal	3	M0302	0.95	145	2.73	1.51	3.47	40.53	39.85	384.53	17.78	17.3	-11.26	3.62	11.15	3.86	11.32	166.19	202.15	50.18	51.25	0
Brain	Normal	34	M3406	1.12	145.3	2.38	1.57	3.18	171.25	176.39	385.63	30.41	29.97	-4.96	7.1	13.8	7.53	13.95	163.59	187.65	119.62	122.68	0
Brain	Normal	4	M0404	1.1	156.7	2.89	1.62	3.75	45.68	45.21	416.03	21.8	21.18	-7.51	4.58	11.92	4.88	12.11	193.29	236.55	58.28	59.58	0
Brain	Normal	8	M0804	1.16	182.4	3.02	1.91	4.22	189.75	195.39	427.33	27.95	27.87	-6.28	4.56	17.26	4.86	17.48	211.89	259.95	71.09	77.33	0
Brain	Normal	28	M2807	0.99	142.3	2.64	1.56	3.29	41.55	41.13	380.43	20.7	20.19	-4.83	3.9	11.27	4.12	11.45	193.49	202.95	70.2	71.09	0
Brain	Normal	8	M0810	0.99	149.8	2.77	1.58	3.57	40.62	40.05	394.33	20.26	20	-7.83	4.79	12.28	5.08	12.39	179.49	188.85	56.53	54.81	0
Brain	Normal	22	M2208	1.81	274	4.9	3.04	6.39	194.15	199.29	611.63	43.26	42.95	5.02	10.2	23.53	10.79	23.84	376.29	388.25	231.72	228.98	0
Brain	Normal	12	M1208	1.33	189.6	3.38	1.93	4.46	52.37	51.98	538.63	24.84	24.36	-0.36	5.68	17.14	5.99	17.34	246.39	258.75	93.39	97.45	0
Brain	Normal	30	M3004	1.71	228.3	4.25	2.52	5.09	124.15	126.89	618.33	48.29	48.42	6.22	8.35	19.81	8.76	20.06	339.49	325.65	138.12	142.18	0
Brain	Normal	20	M2010	0.91	143	2.49	1.54	3.41	37.81	37.33	276.43	19.06	18.74	-10.06	3.67	13.21	3.87	13.44	176.99	195.05	79.22	75.75	0
Brain	Normal	34	M3401	1.07	159.5	3.07	1.53	3.19	1292.45	1383.39	380.03	27.01	28.14	-3.38	4.74	13.08	4.97	13.25	174.59	190.55	105.75	106.58	0
Brain	Normal	10	M10_7508	0.88	136.7	2.29	1.47	3.3	39.66	39.1	249.63	16.55	16.19	-11.28	3.63	14.87	3.79	15.07	128.09	142.25	56.79	60.86	0
Brain	CR	18	CR1801	0.94	149	2.52	1.64	3.54	83.14	83.87	390.33	23.68	23.07	6.47	4.5	13.03	4.79	13.25	167.69	181.65	89.29	84.8	0
Brain	Normal	16	M1602	1.76	283.7	5.12	3.13	7.1	75.78	76.29	562.13	34.79	34.5	2.08	6.12	28.32	6.5	28.71	382.79	408.95	149.72	146.88	0
Brain	CR	23	CR2305	0.9	133.7	2.26	1.48	3.19	36.1	35.55	343.53	22.87	22.3	0.56	3.79	14.59	3.96	14.84	161.49	173.45	83.85	89.53	0
Brain	Normal	20	M2007	1.17	180.8	3.31	1.98	4.21	91.23	92.64	337.53	24.95	24.57	-2.88	9.64	15.29	10.07	15.45	227.69	266.25	113.02	111.68	0
Brain	Normal	20	M2009	1.5	223.7	3.88	2.4	5.47	64.57	64.35	512.53	42.48	42.42	15.47	5.31	22.93	5.56	23.31	289.49	309.35	166.42	169.38	0
Brain	CR	18	CR1802	0.63	111.2	1.84	1.18	2.65	81.98	83	236.73	17.01	16.54	-2.15	2.31	9.75	2.46	9.85	132.39	133.45	65.39	72.65	0
Brain	Normal	22	M2206	1.03	153.2	2.57	1.63	3.64	53.8	53.37	329.83	18.22	17.89	-5.43	4.3	16.84	4.54	17.1	181.99	192.05	125.22	118.98	0
Brain	Normal	10	M10_7501	1.03	154.5	2.79	1.69	3.67	51.93	51.58	369.73	22.73	22.25	-8.49	4.25	14.35	4.46	14.47	180.49	208.35	64.6	61.72	0
Brain	Normal	35	M3503R	2.1	320.4	6.01	3.65	7.51	88.71	88.7	625.33	43.29	42.33	13.36	9.13	29.81	9.78	30.09	456.79	535.35	197.22	201.48	0
Brain	Normal	30	M3010	0.93	145	2.52	1.63	3.32	38.97	38.31	293.03	24.86	24.47	-6.25	4	12.13	4.25	12.3	199.99	196.95	79.87	88.98	0
Brain	Normal	3	M0306	0.91	144.2	2.32	1.48	3.34	35.38	34.84	386.53	21.22	20.65	-10.98	4.97	12.24	5.22	12.37	153.59	168.95	72.69	68.01	0
Brain	Normal	32	M3209	1	145.1	2.43	1.69	3.28	40.69	39.88	337.23	29.87	29.23	-2.74	4.81	12.96	4.99	13.14	203.49	219.25	92.34	98.08	0
Brain	Normal	34	M3404	1.02	144.1	2.6	1.63	3.32	42.39	42.05	304.03	23.46	22.87	-3.41	3.86	13.47	4.07	13.68	167.69	208.75	92.12	92.12	0
Brain	Normal	12	M1201	0.91	133.9	2.32	1.4	3.24	67.68	68.17	279.53	18.58	18.17	-9.48	4.03	12.89	4.24	13.09	163.49	137.75	69.87	67.14	0
Brain	Normal	34	M3405	1.02	144	2.54	1.6	3.42	40.97	40.12	284.33	19.76	19.4	-4.69	3.96	15.08	4.18	15.31	184.79	209.55	108.2	104.26	0
Brain	Normal	16	M1601	0.91	139.4	2.51	1.52	3.41	37.8	37.15	335.53	19.64	18.94	-8.91	3.79	12.34	4.02	12.5	184.99	192.75	71.46	72.55	0
Brain	CR	10	CR1003	0.69	123.5	2	1.34	2.88	122.35	124.79	331.33	21.49	21.25	-1.46	3.48	10.04	3.63	10.17	152.79	133.35	50.26	62.27	0
Brain	Normal	3	M0303	0.84	139.1	2.39	1.47	3.42	36.75	36.21	279.93	16.02	15.57	-9.78	3.52	13.09	3.71	13.17	145.89	161.75	46.53	47.24	0
Brain	Normal	6	M0601	0.96	146.8	2.63	1.52	3.58	51.26	51.06	365.53	20.02	19.41	-8.62	6.19	13.89	6.49	14.11	171.49	177.65	59.7	61.73	0
Brain	Normal	22	M2209	2.05	294.2	5.82	3.24	7.06	275.35	284.29	729.93	46.15	46.14	7.46	8.44	24.71	8.91	25.07	438.69	484.65	144.42	152.08	0
Brain	Normal	20	M2008	1.66	261.5	4.6	2.89	6.41	76.35	76.7	568.23	44.54	44.26	4.6	6.89	22.27	7.29	22.55	367.49	397.15	156.32	149.58	0
Brain	Normal	4	M0401	1	151.2	2.68	1.63	3.76	52.21	51.72	364.13	19.99	19.49	-8.43	4.12	13.7	4.34	13.8	179.99	212.65	59.78	56.06	0
Brain	Normal	12	M1202	1.03	159.1	2.81	1.68	3.77	77.93	78.46	307.83	23.34	22.95	-7.77	4.52	16.39	4.82	16.66	192.09	232.95	63.95	70.88	0
Brain	Normal	30	M3007	1.04	153.4	2.56	1.71	3.5	51.63	51.53	374.33	36.16	35.65	-5.49	5.82	13.4	6.09	13.58	193.39	243.45	141.92	143.18	0
Brain	Normal	32	M3210	0.72	105.1	1.9	1.15	2.48	29.72	29.21	245.03	15.53	15.16	-8.64	3.66	9.13	3.85	9.35	139.99	156.15	60.93	66.19	0
Brain	Normal	3	M0301	1.09	142.9	2.61	1.48	3.45	38.48	37.78	383.93	17.31	16.82	-12.17	3.69	12.7	3.94	12.96	170.99	175.55	43.32	47.4	0
Brain	Normal	6	M0608	0.99	155.6	2.8	1.66	3.85	42.19	41.87	364.73	23.39	22.94	-8.93	4.31	14.28	4.55	14.39	188.79	223.55	60.35	59.66	0
Brain	CR	27	CR2704	0.87	147.6	2.52	1.62	3.52	53.73	53.18	387.83	38.1	37.17	11.14	3.82	12.53	4.03	12.72	189.99	184.95	99.96	97.15	0
Brain	Normal	26	M2603	0.96	135.9	2.57	1.44	3.14	216.05	222.49	343.83	19.5	19.24	-6.8	5.37	10.89	5.66	11.04	180.39	175.45	73.85	74.57	0
Brain	CR	23	CR2304	1.38	204.8	3.83	2.4	5.25	58.12	57.56	474.73	30.68	30.09	10.55	4.45	18.79	4.76	19.12	280.79	303.65	141.42	134.08	0
Brain	CR	27	CR2705	1.01	158.5	2.89	1.85	3.92	51.38	50.71	351.43	25.3	24.68	9.19	4.08	14.7	4.31	14.96	210.39	216.25	105.94	102.54	0
Brain	Normal	28	M2801	0.97	138.3	2.47	1.52	3.25	42.41	42.18	355.33	20.44	19.79	-6.5	4.84	12.5	5.11	12.71	171.39	196.55	88.39	88.95	0
Brain	CR	18	CR1805	0.75	134.2	2.13	1.47	3.05	32.82	32.04	360.93	30.6	29.57	7.12	4.34	11.1	4.61	11.23	173.09	174.35	74.85	77.05	0
Brain	Normal	26	M2604	0.99	136	2.58	1.49	3.22	41.27	40.95	354.73	20.67	20.21	-2.78	5.07	11.32	5.3	11.47	173.39	214.85	68.22	71.45	0
Brain	CR	18	CR1803	0.82	127.7	2.38	1.38	2.92	73.39	74.31	377.93	26.4	25.76	6.13	5.02	8.53	5.35	8.64	165.79	163.55	57.61	55.59	0
Brain	CR	23	CR2301	0.68	109.4	1.93	1.22	2.7	30.05	29.46	260.03	18.91	18.49	-3.13	2.77	9.87	2.92	10.01	133.09	137.55	72.91	72	0
Brain	Normal	35	M3503	1.01	143.7	2.58	1.6	3.33	41.67	40.93	341.33	25.26	24.72	-5.77	4.02	13.97	4.28	14.24	194.59	186.75	98.37	94.47	0
Brain	Normal	6	M0604	0.99	153.4	2.74	1.59	3.74	40.92	40.24	320.63	18.68	17.93	-9.55	4.23	14.39	4.43	14.54	182.69	207.55	61.26	59.9	0
Brain	Normal	4	M0410	0.89	133.9	2.38	1.34	3.22	36.79	36.43	391.13	16.57	16.08	-12.7	4.37	11.2	4.61	11.42	157.59	169.35	43.76	43.62	0
Brain	Normal	12	M1205	1.08	163.2	2.84	1.76	4.08	45.36	44.76	362.43	30.73	30.21	4.06	4.02	15.94	4.24	16.15	186.59	222.95	79.38	85.24	0
Brain	Normal	10	M10_7502	1.25	177	3.33	1.91	4.37	50.23	49.61	464.43	24.65	24.04	-4.96	5.72	15.6	6.09	15.92	226.39	250.75	74.13	80.59	0
Brain	Normal	32	M3204	1.07	165.4	3.1	1.68	3.47	989.95	1070.39	398.53	28.69	29.28	-1.43	4.74	13.45	5.02	13.63	189.49	242.05	110.62	102.03	0
Brain	Normal	6	M0610	1.01	154.4	2.81	1.69	3.87	46.77	45.87	346.13	21.93	21.58	-9.02	4.87	13.96	5.11	14.05	179.79	224.45	60.83	60.32	0
Brain	Normal	30	M3006	2.63	343	6.84	3.72	8	467.55	483.29	879.53	49.16	49.66	17.77	10.88	30.25	11.44	30.64	545.79	615.95	233.52	242.78	0
Brain	CR	23	CR2302	0.88	124.5	2.32	1.38	3.12	36.12	35.72	352.33	24.07	23.11	5.31	4.96	9.75	5.19	9.92	150.69	176.95	77.57	78.92	0
Brain	Normal	35	M3501R	1.1	137.3	2.62	1.59	3.27	55.17	54.89	360.23	25.9	25.43	-4.46	4.63	11.99	4.89	12.17	181.99	196.75	102.21	98.97	0
Brain	CR	10	CR1001	0.83	132.9	2.22	1.46	3.15	68.35	68.35	437.53	26.98	26.55	-2.17	5.07	10.18	5.4	10.27	161.19	167.05	57.19	58.02	0
Brain	Normal	8	M0808	1.04	156.8	2.75	1.7	3.91	56.6	56.1	339.73	20.05	19.48	-8.51	4.38	15.81	4.7	16	185.09	216.55	75.15	73.04	0
Brain	CR	10	CR1004	1.68	243.8	4.34	2.7	5.96	67.16	66.97	747.73	45.16	44.84	17.25	7.91	18.27	8.31	18.51	360.19	400.25	111.62	108.68	0
Brain	Normal	35	M3502	1.75	241.1	4.65	2.7	5.66	77.08	77.68	637.43	62.38	62.08	11.48	8.11	20.01	8.64	20.34	364.89	393.75	170.62	166.78	0
Brain	Normal	24	M2411	0.9	131.2	2.24	1.39	3.16	45.12	44.38	309.03	20.64	20.28	-7.93	4.18	12.95	4.39	13.16	167.39	186.95	88.81	89.31	0
Brain	Normal	28	M2809	0.58	90.19	1.51	1	2.17	23.12	22.48	163.53	15.47	15.12	-9.66	2.16	7.3	2.33	7.4	102.29	118.15	55.56	60.07	0
Brain	Normal	16	M1603	0.98	148.1	2.53	1.62	3.64	48.98	48.72	290.23	21.74	21.04	-6.74	5.23	13.03	5.56	13.2	173.89	189.45	77.74	74.93	0
Brain	CR	10	CR1005	0.89	138.5	2.48	1.55	3.57	39.26	38.32	346.13	21.45	21.04	5.92	4.04	12.52	4.23	12.65	188.09	166.15	64.82	67.9	0
Brain	Normal	28	M2805	1.2	176.6	3.2	1.95	4.31	54.76	54.26	437.73	25.36	24.67	-1.88	4.35	16.56	4.61	16.74	223.79	235.05	116.82	114.28	0
Brain	Normal	26	M2606	1.03	139.4	2.54	1.5	3.32	42.22	41.46	383.83	21.53	21.08	-4.91	5.68	12.07	5.97	12.25	168.89	194.85	85.29	82.18	0
Brain	Normal	24	M2409	1.01	150.8	2.57	1.68	3.65	62.46	62.02	353.03	26.37	25.95	-6.32	4.51	12.9	4.75	13.03	199.39	220.15	91.3	85.26	0
Brain	Normal	24	M2405	0.92	143.1	2.38	1.52	3.47	42.51	41.84	293.73	17.97	17.29	-8.11	3.06	15.21	3.31	15.4	172.99	173.15	91.28	82.07	0
Brain	Normal	4	M0407	1.07	163.2	2.87	1.62	3.98	224.35	230.69	402.13	19.07	19.01	-9.75	5.25	14.37	5.5	14.65	182.89	231.35	66.49	66.64	0
Brain	Normal	8	M0805	1.02	153.1	2.67	1.63	3.83	42.17	41.42	357.03	23.69	23.25	-8.04	4.12	14.42	4.32	14.62	189.89	201.85	66.81	73.09	0
Brain	CR	27	CR2702	1.08	158	3.29	1.68	3.56	50.24	49.76	488.43	24.25	23.7	38.79	6.21	9.2	6.58	9.43	210.09	237.95	67.35	68.19	0
Brain	Normal	16	M1607	1.52	219.4	4.17	2.37	5.49	63.05	62.62	554.83	33.6	33.05	1.38	9.45	17.02	10	17.21	287.19	347.25	99.42	99.81	0
Brain	Normal	26	M2607	0.92	138.8	2.46	1.54	3.38	38.06	37.15	319.93	20.17	19.64	-5.66	3.62	12.45	3.83	12.5	172.59	179.65	86.5	86.78	0
Brain	Normal	32	M3207	0.86	123	2.35	2.62	3.33	36.77	37.29	353.93	20.35	22.26	-10.69	3.86	13.81	4.07	14.44	307.79	1995.15	83.65	125.18	0
Brain	CR	27	CR2703	0.99	152.3	2.55	1.66	3.73	43.33	42.8	378.13	24.64	23.99	7.77	3.99	15.88	4.29	16.01	188.19	159.75	121.72	128.28	0
Brain	Normal	32	M3204	1.01	154.17	2.47	1.62	3.09	901.07	966.74	370.34	25.42	26.37	-4.19	3.78	12.68	4	12.71	176.08	221.12	84.43	90.83	1
Brain	Normal	26	M2607	0.96	143.37	2.22	1.65	3.34	39.45	39.85	325.44	19.65	19.63	-8.18	3.27	12.91	3.45	13.13	169.78	191.02	71.18	73.71	1
Brain	Normal	6	M0603	0.929	143.566	2.204	1.539	3.37	37.628	37.347	298.54	16.716	16.48	-10.52	3.34	13.28	3.599	13.446	163.481	184.216	49.55	45.567	1
Brain	Normal	35	M3503R	2.32	356.266	5.556	4.033	7.917	97.308	96.237	663.74	46.326	44.83	15.92	8.573	33.14	8.909	33.676	469.781	794.516	182.19	176.607	1
Brain	Normal	30	M3004	1.786	234.866	3.792	2.575	5.134	126.968	131.037	641.04	48.576	49.06	5.21	7.557	20.25	8.016	20.416	318.181	358.116	130.79	121.707	1
Brain	Normal	6	M0610	1.112	172.566	2.575	1.83	3.987	48.968	48.077	371.24	23.246	22.78	-8.18	4.41	15.45	4.626	15.486	177.081	353.616	52.91	52.867	1
Brain	Normal	12	M1202	1.051	161.866	2.448	1.706	3.689	77.438	79.037	310.94	22.696	22.63	-9.26	3.936	16.19	4.171	16.316	171.981	229.216	56.44	55.697	1
Brain	CR	10	CR1004	1.75	256.766	3.889	2.748	5.894	68.378	69.127	777.04	45.456	45.41	14.67	6.902	19.11	7.33	19.276	326.881	376.316	93.49	92.767	1
Brain	CR	23	CR2305	0.969	142.266	2.066	1.554	3.29	38.418	37.967	365.04	23.596	23.29	0.32	3.516	15.26	3.776	15.356	164.381	192.716	78.13	77.777	1
Brain	Normal	22	M2202	1.024	152.766	2.339	1.646	3.545	41.778	41.547	305.64	19.426	19.13	-8.59	3.404	13.68	3.577	13.906	182.581	203.416	70.39	64.547	1
Brain	CR	27	CR2704	0.936	155.466	2.33	1.717	3.604	55.938	56.557	408.34	38.206	38.09	11.15	3.468	12.98	3.668	13.056	189.281	193.816	80	82.327	1
Brain	Normal	32	M3207	0.922	142.466	2.152	1.586	3.305	39.148	38.917	294.14	20.736	20.43	-4.42	3.126	12.38	3.311	12.586	168.581	185.216	80.64	81.217	1
Brain	Normal	20	M2010	0.943	146.666	2.26	1.572	3.421	38.138	37.897	287.84	19.046	18.75	-8.77	3.359	13.28	3.534	13.406	172.281	176.516	68.28	63.927	1
Brain	Normal	3	M0303	0.888	144.366	2.178	1.52	3.427	37.268	36.977	290.04	15.996	15.85	-9.94	3.118	13.34	3.275	13.446	152.481	161.116	45.16	43.297	1
Brain	Normal	10	M10_7501	1.063	156.766	2.543	1.729	3.661	51.908	52.197	375.34	22.406	22.01	-8.12	3.792	14.12	3.986	14.256	163.681	209.816	52.98	51.597	1
Brain	Normal	35	M3501R	1.18	146.466	2.485	1.685	3.343	57.618	57.927	383.44	26.426	26.19	-4.14	4.27	12.73	4.538	12.796	192.881	205.416	83.02	88.767	1
Brain	Normal	34	M3406	1.122	144.566	2.139	1.57	3.14	170.268	176.737	390.14	30.126	29.86	-5.69	6.603	13.63	6.869	13.776	158.581	206.616	102.07	99.467	1
Brain	Normal	8	M0805	1.032	156.966	2.478	1.667	3.74	41.988	41.417	373.04	23.336	23.1	-7.69	3.678	14.68	3.846	14.856	188.881	226.316	66.3	64.187	1
Brain	Normal	22	M2206	1.093	160.666	2.459	1.702	3.74	55.408	55.807	346.74	18.786	18.61	-4.17	4.01	17.32	4.213	17.436	184.981	216.516	105.57	110.207	1
Brain	Normal	16	M1601	0.983	150.666	2.423	1.614	3.582	40.038	39.887	355.44	20.206	20.01	-8.57	3.647	13.75	3.817	13.926	183.581	202.116	62.56	62.907	1
Brain	CR	10	CR1003	0.729	129.066	1.871	1.379	2.9	125.368	129.237	350.84	21.956	21.76	-0.97	3.211	10.56	3.417	10.636	138.381	157.416	54.33	52.437	1
Brain	Normal	4	M0404	1.104	156.366	2.626	1.612	3.703	45.818	45.457	427.94	21.886	21.59	-8.18	4.285	11.96	4.588	12.126	201.081	239.516	47.53	48.787	1
Brain	Normal	24	M2401	3.492	468.266	9.071	5.027	10.628	564.068	606.037	1217.14	77.086	79.34	54.47	12.896	36.51	13.755	36.796	820.481	919.316	214.89	205.807	1
Brain	CR	10	CR1001	0.847	135.866	2.055	1.467	3.072	69.008	69.837	448.44	26.726	26.45	-1.35	4.591	10.35	4.871	10.546	170.181	185.616	53.31	55.097	1
Brain	Normal	3	M0301	1.106	144.766	2.379	1.475	3.376	38.668	38.277	394.44	17.226	16.85	-12.532	3.327	12.78	3.551	12.976	154.981	187.516	39.66	41.177	1
Brain	Normal	28	M2801	1.047	147.366	2.408	1.623	3.373	44.838	44.737	369.34	20.626	20.21	-4.83	4.672	13.22	4.908	13.416	186.981	208.216	77.37	81.617	1
Brain	CR	27	CR2702	1.084	159.266	3.023	1.686	3.446	48.848	49.277	487.54	23.596	23.59	39.38	5.607	9.575	5.967	9.705	209.581	233.216	64.79	63.627	1
Brain	Normal	32	M3209	1.036	149.666	2.256	1.71	3.311	41.368	40.897	347.64	30.236	29.81	-2.94	4.51	13.1	4.686	13.326	198.081	201.316	94.89	93.427	1
Brain	CR	27	CR2705	1.045	164.366	2.717	1.891	3.93	52.538	51.997	374.14	25.606	25.45	11.85	3.809	15.06	4.069	15.296	219.281	239.816	95.63	99.437	1
Brain	Normal	12	M1205	1.109	167.666	2.634	1.794	4.051	45.768	45.657	374.34	30.676	30.62	3.22	3.731	16.25	3.975	16.496	192.681	237.616	83.15	79.367	1
Brain	CR	23	CR2302	0.907	129.466	2.2	1.416	3.128	36.178	36.077	363.44	24.236	23.71	3.87	4.642	10.021	4.938	10.176	164.581	198.016	70.81	66.797	1
Brain	Normal	32	M3210	0.747	108.166	1.789	1.188	2.508	30.678	30.267	256.34	15.806	15.56	-8.11	3.496	9.218	3.745	9.331	142.381	151.516	61.03	58.627	1
Brain	Normal	24	M2409	0.991	149.866	2.365	1.643	3.474	60.538	60.967	350.24	25.676	25.39	-6.55	4.168	13.08	4.401	13.216	198.781	220.516	75.31	77.487	1
Brain	CR	10	CR1005	0.89	139.966	2.33	1.548	3.48	39.028	38.577	360.84	21.166	20.74	4.41	3.826	12.75	4.021	12.986	166.281	194.116	68.08	61.817	1
Brain	Normal	26	M2603	0.971	137.966	2.418	1.457	3.115	218.068	226.137	356.94	19.566	19.49	-4.5	5.104	11.09	5.311	11.216	174.281	190.816	72.88	70.937	1
Brain	Normal	10	M10_7507	0.981	143.866	2.461	1.515	3.427	39.608	39.277	335.64	23.756	23.52	-9.45	4.35	11.83	4.577	12.006	161.981	186.316	61.15	58.107	1
Brain	Normal	6	M0601	0.981	150.366	2.497	1.523	3.541	40.198	39.417	358.94	19.286	19.05	-11.867	4.188	13.87	4.497	14.066	175.681	191.216	55.67	54.277	1
Brain	Normal	16	M1602	1.957	311.966	5.252	3.397	7.777	81.578	82.907	614.64	37.866	38	2.54	6.381	30.57	6.887	31.006	414.781	497.216	164.79	150.207	1
Brain	Normal	12	M1201	1.022	151.366	2.457	1.584	3.69	69.508	70.667	317.04	20.486	20.06	-9.03	4.064	14.4	4.316	14.616	178.281	183.816	74.21	74.967	1
Brain	Normal	30	M3007	1.058	154.566	2.402	1.722	3.482	51.828	51.527	379.84	35.776	35.83	-5.63	5.504	13.25	5.805	13.436	188.481	223.016	134.69	129.707	1
Brain	Normal	3	M0306	0.893	141.366	2.126	1.438	3.237	34.728	34.117	384.54	20.836	20.57	-11.658	4.65	11.88	4.886	11.976	164.481	194.116	64.36	62.997	1
Brain	Normal	16	M1603	1.015	154.966	2.475	1.68	3.676	50.348	50.227	310.14	22.266	21.86	-5.35	5.181	13.76	5.543	13.986	175.281	226.616	74.34	74.677	1
Brain	Normal	16	M1607	1.491	217.866	3.908	2.332	5.258	61.378	61.947	543.64	32.516	32.55	-1.26	8.956	17.04	9.511	17.356	290.381	372.916	90.76	89.887	1
Brain	CR	23	CR2304	1.418	211.366	3.695	2.423	5.27	59.288	59.457	484.84	30.696	30.66	10.86	4.354	19.31	4.696	19.546	294.481	334.116	123.49	128.907	1
Brain	Normal	30	M3010	0.93	144.566	2.346	1.617	3.293	38.508	38.317	304.84	24.936	24.51	-4.69	3.862	11.97	4.095	12.036	188.481	227.616	86.42	81.987	1
Brain	Normal	3	M0302	0.897	137.266	2.443	1.414	3.291	38.418	38.077	381.74	17.426	17.11	-11.889	3.526	10.76	3.707	10.946	157.781	193.216	49.33	41.637	1
Brain	Normal	28	M2807	0.936	134.666	2.372	1.475	3.125	39.578	39.057	371.24	19.946	19.74	-6.76	3.754	11.67	3.989	11.826	188.181	221.416	71.96	70.207	1
Brain	Normal	12	M1208	1.224	171.866	2.948	1.769	4.112	47.698	47.437	500.64	23.186	22.75	-3.76	5.207	15.64	5.453	15.846	221.281	261.216	90.42	89.867	1
Brain	Normal	4	M0410	0.909	136.566	2.284	1.36	3.235	37.478	36.947	397.24	16.676	16.37	-13.41	4.243	11.35	4.473	11.456	155.981	183.016	42.15	41.747	1
Brain	Normal	34	M3401	1.042	154.566	2.832	1.496	3.1	1266.57	1352.54	380.74	26.726	27.67	-4.33	4.636	12.62	4.894	12.886	166.281	207.916	107.58	104.467	1
Brain	Normal	4	M0407	1.056	162.566	2.74	1.64	3.868	222.568	230.137	406.34	18.836	18.75	-8.57	5.113	14.45	5.416	14.656	183.081	258.216	66.88	60.977	1
Brain	CR	18	CR1802	0.619	108.266	1.708	1.171	2.587	79.888	81.517	237.84	16.996	16.54	-2.33	2.206	9.444	2.327	9.546	114.281	127.516	67.78	76.537	1
Brain	CR	27	CR2703	0.981	152.766	2.47	1.676	3.646	43.158	42.647	374.34	24.266	23.73	6.04	3.966	16.02	4.221	16.216	171.481	202.716	119.19	114.907	1
Brain	Normal	10	M10_7502	1.318	187.866	3.284	2.016	4.525	51.798	51.657	476.54	25.946	25.5	-6.31	5.693	16.67	6.095	16.846	228.581	285.116	83.05	81.617	1
Brain	Normal	10	M10_7508	0.85	133.366	2.129	1.403	3.21	37.208	36.957	247.14	16.526	16.18	-11.082	3.546	14.36	3.714	14.506	143.381	148.516	65.49	64.197	1
Brain	Normal	24	M2411	0.894	130.066	2.107	1.386	3.098	44.478	44.597	308.74	20.356	19.97	-8.35	3.969	12.85	4.19	13.086	157.081	181.616	86.18	89.037	1
Brain	Normal	6	M0608	0.998	155.266	2.659	1.673	3.847	42.418	41.887	381.64	23.746	23.47	-7.9	4.193	14.05	4.441	14.216	188.781	218.216	64.16	65.527	1
Brain	Normal	28	M2809	0.566	86.946	1.394	0.974	2.073	21.958	21.517	167.44	15.546	15.2	-11.033	2.047	7.141	2.182	7.217	103.681	112.216	60.89	56.797	1
Brain	Normal	34	M3404	1.041	143.866	2.485	1.642	3.347	41.808	41.507	308.44	23.646	23.33	-4.59	3.769	13.15	3.94	13.356	173.081	218.716	86.18	88.447	1
Brain	Normal	26	M2604	1.033	141.066	2.58	1.554	3.322	42.748	42.227	372.84	21.096	20.64	-1.91	5.035	11.53	5.281	11.646	176.981	220.816	73.44	75.097	1
Brain	CR	23	CR2301	0.684	108.966	1.854	1.23	2.688	29.888	29.207	263.14	18.756	18.43	-2.55	2.678	9.657	2.782	9.796	133.081	147.716	67.13	69.367	1
Brain	Normal	20	M2008	1.663	260.466	4.422	2.866	6.344	75.618	76.217	566.14	44.356	44.1	3.66	6.795	21.87	7.167	22.296	359.781	428.616	142.89	141.007	1
Brain	CR	18	CR1801	0.912	144.566	2.375	1.577	3.44	80.198	81.267	387.34	23.236	22.86	5.42	4.445	12.68	4.654	12.876	164.481	201.016	86.48	87.217	1
Brain	Normal	30	M3006	2.602	335.566	6.5	3.652	7.802	455.668	471.537	850.24	46.706	47.27	17.67	10.466	29.22	11.005	29.596	523.281	672.016	230.49	213.107	1
Brain	CR	18	CR1805	0.741	132.966	2.047	1.447	2.985	33.878	33.407	351.24	29.746	29.21	4.13	4.108	10.74	4.438	10.886	163.181	191.016	68.15	73.927	1
Brain	Normal	28	M2805	1.203	178.866	3.142	1.973	4.295	54.698	54.597	450.04	25.406	24.97	-2.34	4.342	16.51	4.612	16.776	222.581	264.316	113.09	111.907	1
Brain	Normal	34	M3405	0.996	140.766	2.411	1.561	3.346	39.778	39.197	278.14	19.306	18.98	-4.76	3.845	14.38	4.092	14.686	168.681	212.316	101.8	104.267	1
Brain	Normal	8	M0804	1.202	181.366	2.982	1.944	4.376	189.668	195.937	427.24	27.596	27.43	-6.66	4.576	16.13	4.852	16.316	208.481	254.016	109.26	106.257	1
Brain	Normal	20	M2007	1.202	181.966	3.253	2.011	4.324	91.888	93.537	340.54	25.016	24.65	-5.09	9.561	14.78	10.125	14.946	231.381	295.616	112.29	106.617	1
Brain	Normal	22	M2208	1.784	264.166	4.708	2.98	6.364	190.368	195.937	601.34	42.786	43.05	4.63	10.206	22.55	10.755	22.896	369.281	419.216	229.39	235.707	1
Brain	Normal	35	M3503	1.022	143.166	2.522	1.62	3.357	42.348	42.187	345.14	25.066	24.83	-4.9	3.937	13.65	4.239	13.816	175.281	218.916	102.65	100.457	1
Brain	Normal	26	M2606	1.015	137.066	2.448	1.472	3.243	41.208	40.847	379.74	20.986	20.72	-4.59	5.529	11.81	5.773	11.966	165.581	203.216	82.63	81.967	1
Brain	Normal	35	M3502	1.753	238.566	4.506	2.687	5.616	76.368	76.747	633.44	57.626	58.08	12.45	7.846	19.6	8.379	19.826	337.581	413.416	162.59	156.307	1
Brain	Normal	20	M2009	1.051	156.066	2.668	1.672	3.847	44.468	44.177	322.34	27.026	26.64	3.74	3.696	15.81	3.904	16.136	200.881	248.516	97.68	89.497	1
Brain	Normal	8	M0808	1.054	159.266	2.713	1.713	3.942	56.758	56.827	348.64	20.236	19.8	-9.82	4.346	15.73	4.596	15.976	201.681	208.316	74.53	72.517	1
Brain	CR	18	CR1803	0.845	131.566	2.404	1.423	3	74.468	75.737	379.74	26.836	26.41	8.68	5.008	8.465	5.271	8.528	182.081	198.616	53.48	56.677	1
Brain	Normal	8	M0810	0.966	143.166	2.653	1.541	3.567	39.678	39.377	386.04	20.046	19.55	-8.55	4.731	11.57	5.026	11.756	186.981	231.416	57.03	56.747	1
Brain	Normal	24	M2405	0.949	147.366	2.419	1.559	3.557	43.388	42.797	306.24	18.216	17.98	-7.43	3.146	15.56	3.333	15.806	163.681	198.316	90.79	90.527	1
Brain	Normal	22	M2209	2.002	283.566	5.476	3.14	6.88	266.768	274.737	704.94	44.506	44.75	7.09	8.012	23.01	8.534	23.326	440.681	483.416	144.59	147.107	1
Brain	Normal	4	M0401	0.99	149.366	2.582	1.592	3.702	52.478	52.367	367.94	19.896	19.55	-8.61	4.009	13.3	4.3	13.496	193.581	226.816	54.12	56.617	1
Lung	Normal	32	M3204	1.22	89.86	0.68	1.23	1.87	63.31	66.59	253.79	141.36	142.24	15.32	1.42	13.13	1.47	13.59	466.26	810.66	144.79	144.13	0
Lung	Normal	26	M2607	0.63	51.66	0.41	0.69	0.97	52.5	55.36	144.65	79.04	78.65	3.07	0.68	7.08	0.71	7.29	228.52	391.2	66.68	59.15	0
Lung	Normal	6	M0603	1.35	92.24	0.67	1.17	1.84	54.69	57.07	124.14	131.76	132.9	6.18	1.34	13.1	1.39	13.46	419.05	629.59	85.9	83.9	0
Lung	Normal	35	M3503R	0.95	36.81	0.23	0.51	0.65	61.19	64.28	64.55	52.23	51.81	24.5	0.63	5.32	0.69	5.49	159.49	334.26	38.78	34.96	0
Lung	Normal	30	M3004	0.82	71.79	0.51	0.93	1.45	44.17	45.38	154.78	103.75	105.16	11.58	0.96	10.54	1.02	10.74	305.45	561.87	69.56	68.2	0
Lung	Normal	6	M0610	1.04	46.04	0.32	0.64	0.91	35.88	37.21	107.7	61.51	61.03	0.78	0.66	7.28	0.71	7.45	253.51	431.7	38.07	33.19	0
Lung	Normal	12	M1202	0.76	55.76	0.39	0.65	0.97	86.96	91.29	78.6	41.67	40.23	2.64	0.76	8.3	0.81	8.55	191.97	259.71	42.76	40.39	0
Lung	CR	10	CR1004	0.7	40.22	0.29	0.6	0.86	26.74	27.35	116.38	115.85	116.46	11.18	0.6	6.63	0.63	6.8	235.89	286.53	31.33	30.97	0
Lung	CR	23	CR2305	0.87	44.03	0.3	0.69	0.87	35.23	37.05	147.28	97.36	96.87	21.67	0.7	6.91	0.76	7.15	248.51	416.44	57.96	62.45	0
Lung	Normal	22	M2202	0.71	37.15	0.26	0.51	0.71	30.38	31.52	77.78	59.58	59.16	1.95	0.55	5.89	0.55	5.97	181.05	222.89	31.83	35.61	0
Lung	CR	27	CR2704	0.97	75.61	0.57	1.02	1.52	50.32	51.91	203.17	125.58	125.41	23.66	1.16	11.63	1.24	11.97	364.22	584.75	64.6	60.06	0
Lung	Normal	32	M3207	0.76	50.76	0.39	0.69	0.92	33.66	34.79	115.46	52.07	51.52	7.26	0.73	7.71	0.78	7.93	240.88	432.22	51.31	49	0
Lung	Normal	20	M2010	0.75	38.18	0.29	0.5	0.76	27.26	27.57	74.71	42.51	41.44	2.49	0.58	6.52	0.59	6.72	167.25	343.73	26.63	29.2	0
Lung	Normal	3	M0303	0.77	46.2	0.35	0.61	0.93	24.19	24.64	112.44	66.76	66.51	2.15	0.72	7.63	0.74	7.93	215.5	249.97	29.78	29.26	0
Lung	Normal	10	M10_7501	2.56	123.44	1.01	1.7	2.6	83.19	87.32	258.53	208.68	209.43	8.25	1.79	18.11	1.86	18.65	644.43	1086.27	84.4	82.73	0
Lung	Normal	35	M3501R	1.22	65.82	0.54	0.82	1.02	278.61	297.08	162.01	57.06	56.81	8.98	0.96	9.09	1.02	9.2	237.86	558.59	90.66	83.54	0
Lung	Normal	34	M3406	0.77	39.4	0.31	0.61	0.73	39.39	40.93	114.8	41.25	40.38	3.17	0.53	6.12	0.56	6.3	194.07	424.86	38.97	37.28	0
Lung	Normal	8	M0805	1.01	42.66	0.28	0.61	0.78	69.26	72.91	96.26	72.15	72.11	4.06	0.67	5.93	0.7	6.13	240.88	387.25	28.81	26.84	0
Lung	Normal	22	M2206	0.74	49.21	0.39	0.63	0.93	31.56	32.06	91.14	41.55	41.13	3.09	0.65	7.96	0.68	8.16	208.01	456.55	39.41	36.26	0
Lung	Normal	16	M1601	0.84	42.66	0.3	0.59	0.89	47.74	49.4	99.16	87.97	88.81	2.17	0.58	6.37	0.59	6.58	203.54	416.18	30.02	28.47	0
Lung	CR	10	CR1003	3.68	235.08	2.07	3.48	5.19	153.83	162.17	617.76	509.27	512.39	72.4	3.8	34.09	4.01	34.83	1544.1	2438.01	215.13	220.14	0
Lung	Normal	4	M0404	0.65	31.84	0.22	0.4	0.62	23.45	23.79	45.09	45.59	44.71	-0.12	0.52	4.71	0.55	4.83	175.4	264.44	20.06	16.6	0
Lung	Normal	24	M2401	0.93	64.42	0.57	0.87	1.27	45.28	46.77	133.08	74.47	74.91	24.01	0.99	10.21	1.05	10.41	318.46	593.04	57.58	56.02	0
Lung	CR	10	CR1001	0.85	51.87	0.42	0.75	1.13	37.46	38.62	150.44	130.57	130.27	15.2	0.86	8.25	0.92	8.51	293.22	616.97	45.32	40.58	0
Lung	Normal	3	M0301	0.49	33.75	0.26	0.43	0.75	19.36	19.66	79.46	85.29	85.91	-0.92	0.47	5.47	0.51	5.6	198.67	223.02	21.23	17.17	0
Lung	Normal	28	M2801	0.71	59.93	0.47	0.67	1.11	30.89	31.7	136.24	28.69	27.38	7.85	0.52	8.15	0.56	8.4	229.18	433.14	34.8	31.33	0
Lung	CR	27	CR2702	0.59	46.24	0.32	0.6	0.86	34.14	35.32	97.71	75.58	75.87	14.26	0.59	6.47	0.63	6.64	190.39	444.85	38.43	29.95	0
Lung	Normal	32	M3209	0.76	60.6	0.5	0.75	1.07	39.93	41.21	127.82	51.11	50.35	5.79	0.86	8.97	0.91	9.18	247.46	478.25	63.08	57.93	0
Lung	CR	27	CR2701	0.79	50.74	0.38	0.7	0.96	40.8	42.06	115.2	82.47	82.22	18.12	0.81	7.12	0.86	7.22	238.25	458	45.8	41.82	0
Lung	Normal	12	M1205	1.69	110.68	0.93	1.45	2.23	72.22	75.62	200.27	122.29	123.17	7.58	1.67	16.23	1.77	16.52	486.64	1088.9	89.15	87.28	0
Lung	CR	23	CR2302	0.93	45.56	0.4	0.75	0.98	37.84	39.09	156.62	103.36	103.18	24.05	0.84	7.24	0.92	7.37	271.65	461.15	41.39	41.86	0
Lung	Normal	32	M3210	0.72	51.6	0.47	0.72	1.07	40.55	41.84	111.12	49.25	48.96	8.67	0.84	8.12	0.9	8.19	246.4	529.79	47.52	47.28	0
Lung	Normal	24	M2409	0.91	56.02	0.51	0.79	1.11	39.22	40.14	134	54.4	53.43	4.97	0.93	8.77	0.99	8.97	274.54	495.6	49.87	44.96	0
Lung	CR	10	CR1005	1.02	55.43	0.47	0.85	1.29	37.26	38.28	157.01	146.88	146.71	16.07	1.03	8.34	1.11	8.63	358.04	620.39	59.47	52.87	0
Lung	Normal	26	M2603	0.73	59.28	0.48	0.75	1.23	37.77	38.62	155.17	61.66	61.13	7.63	0.88	8.42	0.94	8.59	231.28	497.31	42.43	41.9	0
Lung	Normal	10	M10_7507	0.92	45.77	0.38	0.63	0.96	32.05	32.77	85	73.94	73.69	1.14	0.69	7.01	0.72	7.11	223.53	439.46	28.69	30.21	0
Lung	Normal	6	M0601	1.17	79.13	0.69	1.02	1.63	45.78	47.23	129.93	113.35	113.44	2.07	1.21	11.47	1.26	11.76	360.28	653.66	63.67	69.43	0
Lung	Normal	16	M1602	1.64	96.31	0.81	1.29	1.89	70.45	73.17	175.95	112.03	112.52	8.55	1.64	13.75	1.73	14.08	434.04	915.98	64.9	65.21	0
Lung	Normal	12	M1201	0.88	51.89	0.47	0.63	0.97	33.48	34.42	120.85	46.22	45.97	1.36	0.75	7.4	0.78	7.57	219.19	384.49	44.31	37.74	0
Lung	Normal	30	M3007	0.67	41.78	0.33	0.57	0.79	31.71	32.63	92.85	53.68	53.23	5.59	0.66	6.04	0.7	6.17	194.86	499.55	40.37	36.49	0
Lung	Normal	3	M0306	0.8	50.46	0.41	0.63	1.05	28.47	29.31	118.22	78.56	78.32	1.39	0.7	7.08	0.74	7.17	252.45	397.51	39.41	38.77	0
Lung	Normal	16	M1603	1.65	117.26	1	1.4	2.19	64.88	67.16	332.42	131.1	131.45	10.89	1.68	15.54	1.8	15.93	568.96	1063.91	158.33	151.63	0
Lung	Normal	16	M1607	0.96	53.6	0.38	0.72	0.98	38.99	40.25	86.55	87.73	87.69	6.17	0.69	7.52	0.75	7.61	247.46	395.01	26.42	32.23	0
Lung	CR	23	CR2304	0.89	49.37	0.41	0.81	0.99	59.88	62.34	273.78	82.5	82.42	23.82	0.94	7.59	0.96	7.84	274.15	486.4	45.21	43.7	0
Lung	Normal	30	M3009	0.79	39.35	0.33	0.51	0.76	34.31	35.26	71.03	33.91	32.84	2.89	0.57	5.7	0.6	5.81	182.63	441.43	31.66	27.95	0
Lung	Normal	3	M0302	0.91	45.63	0.4	0.6	1.01	30.99	31.33	96.53	99.41	99.24	0.39	0.91	7.18	0.97	7.37	226.42	321.24	39.46	34.07	0
Lung	Normal	28	M2807	0.73	46.86	0.4	0.61	0.91	34.72	35.84	115.86	50.84	51.13	4.64	0.68	6.59	0.72	6.84	221.29	416.58	41.17	39.02	0
Lung	Normal	12	M1208	1.53	94.96	0.77	1.14	1.64	60.77	63.46	292.71	83.05	82.45	15.24	1.44	12.96	1.54	13.38	413.4	813.55	65.43	65.05	0
Lung	Normal	4	M0410	1.18	77.36	0.66	0.98	1.53	48.63	49.86	186.99	105.59	105.68	5.44	1.23	10.84	1.33	11.12	368.17	766.61	58.49	56.64	0
Lung	Normal	34	M3401	0.68	38.32	0.35	0.57	0.79	37.18	38.55	79.28	63.72	63.33	24.04	0.65	6.18	0.71	6.4	192.1	524.4	34.19	37.63	0
Lung	Normal	4	M0407	0.94	83.25	0.72	0.95	1.58	43.95	45.06	202.38	58.04	57.37	4.44	1.31	11.66	1.39	11.99	342.79	586.6	61.83	63.28	0
Lung	CR	18	CR1802	0.69	44.27	0.37	0.61	0.9	27.29	27.41	138.74	103.36	103.18	18.86	0.75	6.46	0.75	6.69	239.7	394.62	41.77	39.78	0
Lung	CR	27	CR2703	0.72	53.75	0.5	0.68	1.01	36.71	37.68	122.04	53.26	53.14	20.44	0.94	7.8	0.97	7.99	211.3	472.2	56.55	62.28	0
Lung	Normal	10	M10_7502	0.96	75.81	0.58	0.99	1.41	40.68	41.76	179.5	104.8	105.02	5.19	1.09	9.23	1.12	9.43	302.03	524.4	43.96	45.26	0
Lung	Normal	10	M10_7508	0.71	54.72	0.49	0.69	1.14	30.28	31	82.87	73.36	72.14	1.76	0.91	8.35	0.96	8.6	234.04	426.96	44.6	42.36	0
Lung	Normal	24	M2411	0.92	50.59	0.47	0.64	0.89	39.44	40.16	154.12	50.92	50.26	7.83	0.69	7.07	0.75	7.3	230.49	600.53	51.19	46.12	0
Lung	Normal	6	M0607	1.42	84.92	0.71	1.1	1.63	88.05	91.86	216.84	104.54	103.97	4.69	1.49	11.49	1.57	11.76	435.62	704.02	69.94	69.13	0
Lung	Normal	28	M2810	0.8	57.98	0.53	0.8	1.14	38.84	39.91	145.71	79.77	78.96	4.31	1	8.76	1.07	8.88	274.15	569.76	51.83	42.31	0
Lung	Normal	34	M3404	0.8	52.91	0.47	0.69	1.04	39.66	40.25	91.66	45.46	45.13	5.52	0.94	7.65	1.01	7.8	244.43	497.71	61.33	59.89	0
Lung	Normal	26	M2604	0.73	59.93	0.56	0.64	1.16	119.51	125.48	135.71	58.29	57.42	7.76	0.91	7.57	0.96	7.75	204.72	370.55	61.47	64.09	0
Lung	CR	23	CR2301	1.05	36.56	0.28	0.56	0.64	33.38	34.29	110.6	56.91	56.37	18.72	0.69	4.73	0.73	4.87	209.19	400.27	57.55	55.84	0
Lung	Normal	20	M2005	0.67	34.76	0.33	0.46	0.72	27.54	27.99	75.71	50.63	49.93	3.55	0.56	5.46	0.6	5.61	186.44	390.67	32.6	29.55	0
Lung	CR	18	CR1801	1.6	87.73	0.81	1.35	1.94	75.27	78.62	277.86	230.77	231.39	58.83	1.62	13.25	1.67	13.58	548.57	870.75	89.64	90.08	0
Lung	Normal	30	M3006	0.74	54.71	0.5	0.73	1.11	40.73	41.81	104.29	54.95	54.11	8.33	1	8.13	1.03	8.34	246.54	615.26	61.64	51.35	0
Lung	CR	18	CR1805	0.64	42.33	0.38	0.68	0.91	32.67	33.08	132.42	125.45	123.3	21.88	0.8	6.49	0.86	6.7	249.17	517.96	42.79	36.48	0
Lung	Normal	28	M2804	0.7	43.5	0.39	0.59	0.88	35.59	36.58	104.15	45.16	44.43	7.83	0.74	6.25	0.77	6.41	197.49	416.44	38.32	36.51	0
Lung	Normal	34	M3405	0.76	45.27	0.43	0.56	0.87	33.1	33.66	87.26	42.21	41.36	4.45	0.7	5.95	0.74	6.13	188.29	474.3	60.27	57.65	0
Lung	Normal	8	M0804	0.93	51.62	0.46	0.66	0.96	61.76	64.65	114.02	56.22	56.02	4.6	0.92	7.09	0.96	7.34	276.91	437.48	41.79	41.41	0
Lung	Normal	20	M2007	0.86	48.03	0.46	0.58	0.94	32.2	33.03	86.38	46.49	45.52	4.03	0.78	6.65	0.81	6.8	200.91	326.37	37.53	35.72	0
Lung	Normal	22	M2210	0.7	46.09	0.34	0.56	0.8	29.12	29.31	130.98	25.24	24.55	2.88	0.41	7.02	0.46	7.25	160.15	277.19	38.07	40.93	0
Lung	Normal	35	M3503	0.81	58.1	0.53	0.79	1.1	48.53	50.22	127.82	70.86	70.39	6.1	1.1	8.16	1.15	8.35	235.23	508.36	70.81	64.38	0
Lung	Normal	26	M2606	0.79	58.35	0.55	0.72	1.09	50.07	51.67	146.76	58.73	57.88	4.82	0.88	7.89	0.92	8.01	257.98	479.95	49.01	48.62	0
Lung	Normal	35	M3502	0.85	50.36	0.45	0.65	0.98	41.26	42.23	70.94	44.58	44.17	6.48	0.8	6.65	0.82	6.89	201.43	459.57	50.28	50.87	0
Lung	Normal	20	M2009	1.11	53.39	0.44	0.69	0.94	125.42	132.71	112.57	70.6	70.28	8.35	0.86	6.81	0.92	6.99	241.8	499.42	38.47	37.13	0
Lung	Normal	8	M0807	1.43	88.54	0.83	1.19	1.81	59.63	62	227.76	130.71	129.88	6.66	1.48	12.43	1.59	12.76	496.11	762.53	61.71	66.61	0
Lung	CR	18	CR1803	0.64	32.35	0.27	0.48	0.64	25.71	26.53	157.01	90.81	90.39	14.63	0.58	4.35	0.61	4.39	213.66	269.3	43.6	40.16	0
Lung	Normal	8	M0810	2.24	121.33	1.2	1.6	2.55	81.28	84.76	251.69	143.72	143.03	9.8	2.02	17.89	2.15	18.34	656.66	1095.47	101.85	102.06	0
Lung	Normal	24	M2405	0.67	74.77	0.36	0.5	0.77	35.65	36.59	84.8	32.68	31.76	3	0.59	4.99	0.62	5.12	175.53	303.62	98.12	97.93	0
Lung	Normal	22	M2209	1.04	73.02	0.58	0.89	1.32	45.81	47.07	140.97	41.05	40.11	7.1	1.04	10.72	1.11	11.03	303.6	576.47	61.71	62.79	0
Lung	Normal	4	M0403	0.9	61.06	0.56	0.8	1.3	40.19	41.14	135.84	86.7	85.71	5.5	1.07	8.96	1.12	9.28	297.69	499.81	46.93	45.65	0
Lung	Normal	22	M2202	0.38	11.3	-0.17	-0.07	0.19	15.52	15.86	17.07	38.3	35.81	-2.62	0.2	3.77	0.18	3.83	96.13	136.51	10.48	13.19	1
Lung	Normal	10	M10_7507	0.58	19.22	-0.1	0.06	0.43	16.93	17.77	25.87	52.53	50.82	-3.78	0.29	5	0.26	5.16	136.63	249.61	8.97	13.78	1
Lung	Normal	3	M0302	0.55	21.17	-0.07	0.07	0.52	17.63	18.4	36.47	82.33	79.62	-4.73	0.31	5.24	0.29	5.39	162.73	167.31	13.73	19.09	1
Lung	Normal	34	M3406	0.43	13.71	-0.14	0.02	0.18	24.89	25.97	55.87	20.38	17.98	-1.82	0.2	4.21	0.16	4.3	137.93	283.81	12.08	16.9	1
Lung	Normal	4	M0404	0.3	4.46	-0.26	-0.19	0.06	8.7	9.01	-16.32	23.56	21.51	-4.57	0.15	2.6	0.13	2.67	116.83	62.91	-3.35	2.05	1
Lung	Normal	8	M0804	0.63	28.42	-0.02	0.13	0.44	50.04	52.79	63.37	38.19	36.59	0.91	0.54	5.82	0.51	6	217.53	283.71	22.77	22.72	1
Lung	Normal	28	M2807	0.44	24.48	-0.04	0.09	0.44	23.6	24.19	60.77	33.42	30.83	-0.13	0.35	5.11	0.36	5.31	155.23	378.21	14.25	19.77	1
Lung	Normal	8	M0810	1.91	90.58	0.58	0.85	2.03	168.98	177.22	425.07	105.93	104.02	31.74	5.04	26.35	5.28	26.96	466.83	890.81	65.48	71.35	1
Lung	Normal	22	M2208	0.4	23.94	-0.14	0.03	0.29	21.34	22.31	104.57	10.57	8.75	3.52	0.52	5.85	0.49	5.94	115.03	143.81	18.64	22.34	1
Lung	Normal	12	M1208	1.28	75.28	0.39	0.64	1.2	50.86	53.01	251.07	68.03	66.02	12	1.16	11.55	1.18	11.86	365.73	723.81	51.5	50.13	1
Lung	Normal	30	M3004	-0.16	-7.62	-0.35	-0.35	-0.17	-4.46	-4.64	-14.04	10.32	8.52	-3.97	-0.12	1.3	-0.18	1.36	27.53	-1.89	-3.92	-2.94	1
Lung	Normal	20	M2010	0.43	12.8	-0.13	-0.06	0.27	13.74	14.37	13.07	23.61	21.66	-3.06	0.24	4.48	0.17	4.65	109.53	223.91	7.74	14.74	1
Lung	Normal	34	M3401	0.36	13.42	-0.12	0.01	0.27	23.83	24.55	23.37	45.96	43.59	20.48	0.18	4.49	0.17	4.69	141.83	454.01	23.39	21.65	1
Lung	Normal	10	M10_7508	0.41	31.07	0.04	0.15	0.65	17.12	17.61	23.97	56.83	54.62	-2.87	0.43	6.87	0.42	7.03	178.43	258.91	22.45	25.59	1
Lung	Normal	16	M1605	1.44	78.68	0.47	0.82	1.52	61.57	65.05	130.97	101.73	99.72	4.98	1.34	12.5	1.35	12.84	409.93	927.81	50.45	50.43	1
Lung	CR	23	CR2305	0.56	19.23	-0.1	0.13	0.4	22.26	23.15	84.47	78.83	77.52	17.61	0.33	4.91	0.3	5.05	188.13	357.61	46.28	50.42	1
Lung	Normal	20	M2007	0.56	25.17	-0.01	0.03	0.44	19.11	19.67	31.27	30.4	28.26	-1.54	0.32	5.29	0.28	5.49	156.03	293.71	20.93	24.4	1
Lung	Normal	20	M2009	0.86	32.17	0	0.17	0.48	120.78	127.62	75.77	58.23	55.72	3.66	0.48	5.94	0.46	6.12	222.83	407.61	22.96	26.42	1
Lung	CR	18	CR1802	0.3	15.05	-0.14	0	0.3	10.34	10.31	72.67	78.93	76.92	12.08	0.19	4.18	0.16	4.29	158.53	217.61	22.14	24.48	1
Lung	Normal	22	M2206	0.41	24.36	-0.01	0.07	0.44	17.66	18.3	32.57	24.38	22.07	-1.39	0.27	6.05	0.23	6.28	154.23	358.21	23.95	23.32	1
Lung	Normal	10	M10_7501	1.01	38.17	0.13	0.29	0.82	33.98	35.43	76.77	90.63	88.42	-1.73	0.52	7.91	0.49	8.07	266.13	423.21	19.88	28.1	1
Lung	Normal	35	M3503R	0.64	12.23	-0.17	-0.07	0.16	49.76	52.05	2.57	35.15	33.41	20.47	0.27	3.38	0.23	3.48	114.63	234.81	21.07	16.64	1
Lung	Normal	30	M3010	0.46	13.68	-0.14	-0.07	0.24	19.98	20.73	11.27	15.02	12.88	-1.39	0.08	3.88	0.09	4.02	119.93	355.21	12.07	18.23	1
Lung	Normal	3	M0306	0.51	27.21	-0.02	0.09	0.59	15.68	16.22	59.97	64.13	62.22	-4.07	0.28	5.55	0.23	5.78	219.33	339.61	24.27	29.52	1
Lung	Normal	32	M3209	0.47	37.67	0.12	0.22	0.64	28.07	29.22	77.17	36.24	34.17	2.02	0.51	7.39	0.49	7.61	194.53	443.91	53.66	53.92	1
Lung	Normal	34	M3404	0.48	27.96	0	0.12	0.51	25.2	26.59	34.67	27.69	25.42	0.2	0.51	5.86	0.47	6.07	181.13	346.31	43.21	46.91	1
Lung	Normal	12	M1201	0.54	25.41	0.02	0.05	0.45	18.66	19.42	61.57	27.6	25.51	-2.74	0.28	5.44	0.25	5.58	167.23	312.21	22.68	27.66	1
Lung	Normal	34	M3405	0.45	20.75	-0.04	-0.01	0.37	19.53	19.8	35.37	25.24	22.75	0.94	0.23	4.33	0.22	4.54	143.83	378.81	41.49	45.36	1
Lung	Normal	16	M1601	0.52	16.91	-0.12	0.02	0.4	33.81	35.38	45.57	72.33	69.92	-0.9	0.21	4.34	0.16	4.48	170.33	391.11	14.58	19.1	1
Lung	CR	10	CR1003	-0.21	-20.95	-0.46	-0.46	-0.4	-12.58	-13.22	-22.15	17.2	15.39	-1.38	-0.36	-0.15	-0.44	-0.13	24.83	-70.89	-13.05	-10.7	1
Lung	Normal	3	M0303	0.46	20.65	-0.04	0.06	0.48	10.53	10.55	54.87	50.23	48.02	-2.63	0.39	5.43	0.38	5.61	170.03	193.21	17.85	19.9	1
Lung	Normal	6	M0601	0.82	52.28	0.27	0.43	1.12	30.94	32.1	72.17	95.53	93.42	-2.51	0.82	9.21	0.8	9.47	302.63	593.31	48.52	56.06	1
Lung	Normal	22	M2209	0.78	52.28	0.16	0.39	0.88	34.35	36.06	96.57	26.82	24.83	2.12	0.65	9.61	0.66	9.95	244.53	515.61	47.1	48.73	1
Lung	Normal	20	M2008	0.34	9.35	-0.15	-0.1	0.21	13.22	13.47	18.67	33.64	31.42	-1.48	0.11	3.69	0.08	3.84	116.53	330.81	12.48	14.92	1
Lung	Normal	4	M0401	0.6	37.83	0.11	0.27	0.82	27.28	28.7	90.57	73.13	71.52	1.86	0.65	7.63	0.61	7.86	287.63	425.11	33	36.65	1
Lung	Normal	12	M1202	0.37	26.35	-0.01	0.08	0.41	69.88	73.32	15.47	22.37	20.28	-2.34	0.41	5.94	0.38	6.24	151.23	235.81	24.23	28.99	1
Lung	Normal	30	M3007	0.31	14.34	-0.15	-0.01	0.24	17.66	18.29	35.47	36.33	33.88	2.28	0.22	4.31	0.24	4.46	145.33	392.01	24.85	33.5	1
Lung	Normal	32	M3210	0.36	23.55	0	0.12	0.52	24.45	25.6	51.77	30.65	28.35	3.83	0.47	5.95	0.45	6.18	188.13	442.61	33.75	37.7	1
Lung	Normal	3	M0301	0.44	27.31	0	0.11	0.69	18.18	18.59	86.67	117.73	115.22	-1.87	0.38	5.88	0.37	6.16	227.73	255.91	32.13	28.55	1
Lung	Normal	6	M0607	1.14	60.48	0.26	0.57	1.18	75.98	80.22	170.47	90.13	88.02	1.72	1.12	9.36	1.16	9.63	402.53	611.81	48.72	62.85	1
Lung	CR	27	CR2704	0.64	49.08	0.2	0.44	1.06	36.24	38.02	136.67	108.83	106.32	21.57	0.87	8.81	0.89	9	275.63	565.01	47.45	53.33	1
Lung	Normal	26	M2603	0.4	32.66	0.03	0.17	0.73	22.8	23.7	104.57	44.48	42.8	4.92	0.46	6.03	0.47	6.23	162.23	437.01	28.09	38.07	1
Lung	CR	23	CR2304	0.59	24.81	-0.05	0.26	0.53	47.51	50.18	231.37	67.53	65.32	20.79	0.54	5.55	0.55	5.73	211.23	390.51	34.62	32.54	1
Lung	CR	27	CR2701	0.42	21.54	-0.09	0.09	0.4	24.26	25.14	49.97	59.13	56.12	13.79	0.34	4.46	0.34	4.63	158.33	318.51	27.29	31.74	1
Lung	Normal	28	M2801	0.43	36.24	0.08	0.14	0.69	17.74	18.28	88.07	11.38	9.16	4.54	0.1	5.74	0.09	5.98	164.73	368.01	20.34	25.22	1
Lung	CR	18	CR1805	0.35	17.51	-0.11	0.08	0.45	17.89	18.76	76.27	110.43	108.02	16.78	0.29	4.46	0.29	4.61	202.13	291.01	20.36	24.31	1
Lung	Normal	26	M2604	0.42	34.84	0.09	0.08	0.65	108.08	114.12	77.07	40.15	38.64	2.62	0.42	5.24	0.4	5.48	148.93	243.71	40.14	49.09	1
Lung	CR	18	CR1803	0.22	0.65	-0.29	-0.17	-0.01	6.71	6.62	78.47	59.83	57.32	9.1	-0.03	1.65	-0.07	1.74	110.33	75.61	18.8	17.8	1
Lung	CR	23	CR2301	0.79	13.21	-0.19	0.04	0.17	20.32	21.42	58.47	42.12	40.26	13.55	0.23	2.88	0.22	2.96	160.53	303.51	41.95	46.45	1
Lung	Normal	35	M3503	0.53	34.09	0.05	0.25	0.63	36.75	38.25	78.17	54.23	51.92	4.82	1.83	6.61	1.89	6.88	194.73	423.91	51.98	62.45	1
Lung	Normal	6	M0603	1.07	70.68	0.39	0.63	1.5	41.3	43.53	63.87	119.23	116.52	0.6	1.01	10.25	1.03	10.61	377.13	586.81	67.58	70.35	1
Lung	Normal	4	M0410	0.94	55.78	0.26	0.47	1.15	36.53	38.22	138.97	92.83	90.92	0.7	0.85	8.65	0.87	8.95	344.33	603.81	42.18	45.87	1
Lung	Normal	12	M1205	1.48	89.78	0.6	0.95	1.93	58.21	61.37	145.67	110.03	108.12	3.84	1.36	13.44	1.41	13.82	435.93	1010.81	73.68	78.75	1
Lung	Normal	10	M10_7502	0.72	55.18	0.16	0.5	1.03	28.58	29.75	134.97	92.83	90.52	1.3	0.68	7.18	0.69	7.44	254.43	415.01	26.32	37.64	1
Lung	Normal	32	M3204	0.55	38.94	0.12	0.29	0.88	29.35	30.72	115.07	84.63	82.32	5.12	0.61	6.84	0.6	7.03	247.93	502.11	41.3	50.06	1
Lung	Normal	6	M0610	0.73	22.62	-0.07	0.15	0.46	23.41	23.27	76.67	46.35	43.71	-4.83	0.26	5.15	0.26	5.38	158.23	577.31	21.92	25.72	1
Lung	Normal	30	M3006	0.51	35	0.06	0.24	0.72	30.76	31.82	72.07	43.37	41.18	5.05	0.58	6.7	0.59	6.96	195.13	580.21	47.83	55.19	1
Lung	CR	23	CR2302	0.48	11.42	-0.14	0.06	0.34	17.19	17.92	77.07	71.43	69.32	16.42	0.22	3.89	0.21	3.99	167.63	306.11	18.49	23.87	1
Lung	Normal	35	M3501R	0.9	42.15	0.17	0.31	0.55	278.68	292.52	104.57	40.51	37.52	3.48	0.61	6.85	0.6	7.09	194.93	658.81	93.18	100.95	1
Lung	CR	10	CR1001	0.59	27.69	0.01	0.2	0.78	40.65	42.12	94.47	115.13	112.82	11.74	0.45	5.74	0.44	5.88	246.43	524.31	32.41	34.13	1
Lung	Normal	8	M0807	1.22	67.98	0.4	0.69	1.45	46.96	48.91	185.47	119.83	117.22	2.18	1	10.57	1.04	10.88	432.53	708.81	44.74	56.12	1
Lung	CR	10	CR1004	0.4	15.05	-0.12	0.04	0.42	12.55	12.47	56.87	100.03	97.72	8.95	0.22	4.2	0.18	4.33	186.23	232.71	15.19	17.09	1
Lung	Normal	35	M3502	0.59	28.91	0.01	0.15	0.55	28.23	28.8	31.67	27.08	25.66	4.32	0.31	4.78	0.27	4.92	164.33	276.81	72.98	60.68	1
Lung	Normal	24	M2411	0.67	28.46	0.02	0.11	0.45	26.96	28.45	107.17	34.85	32.5	2.72	0.26	5.06	0.22	5.22	185.93	485.21	32.56	37.51	1
Lung	Normal	24	M2401	0.67	42.27	0.2	0.34	0.87	33.79	35.27	77.97	59.73	57.72	21.11	0.63	7.82	0.62	8.03	270.63	507.21	42.19	49.35	1
Lung	Normal	28	M2810	0.53	36.46	0.09	0.32	0.72	28.12	28.05	102.17	67.43	64.82	2.36	0.61	6.9	0.56	7.17	255.83	564.71	34.54	33.24	1
Lung	Normal	16	M1603	1.47	99.58	0.68	0.93	1.94	55.8	58.07	361.67	120.63	117.92	7.86	1.38	13.36	1.42	13.76	534.23	1041.81	164.28	164.85	1
Lung	CR	10	CR1005	0.74	30.92	0.04	0.28	0.85	23.46	24.34	251.47	128.73	125.82	11.21	0.58	5.79	0.59	5.95	264.23	474.01	38.51	45.49	1
Lung	Normal	28	M2805	0.76	44.72	0.62	0.64	0.91	34.82	35.55	74.57	32.06	33.24	8.4	0.95	4.84	0.96	4.92	163.33	393.91	26.6	38.03	1
Lung	Normal	26	M2606	0.84	62.08	0.92	0.79	1.15	50.46	52.62	96.37	44.13	44.97	4.39	1.08	6.22	1.14	6.33	193.93	402.01	46.14	43.7	1
Lung	Normal	24	M2409	1.05	61.08	0.99	0.92	1.27	39.29	40.11	85.77	41.85	42.44	3.85	1.36	7.07	1.32	7.1	256.13	447.21	47.36	53.28	1
Lung	Normal	24	M2405	0.8	97.68	0.64	0.6	0.87	39.68	40.81	49.57	23.05	23.1	2.25	0.76	4.04	0.8	4.02	150.33	217.31	122.58	135.65	1
Lung	Normal	4	M0407	1	92.48	1.31	1.07	1.77	41.34	42.57	149.27	40.32	41	3.41	1.79	9.61	1.82	9.7	272.03	381.01	75.68	68.45	1
Lung	Normal	8	M0805	1.15	41.26	0.51	0.62	0.79	76.38	80.12	31.87	58.73	59.92	2.7	0.95	3.9	0.96	4.01	214.43	261.01	24.72	18.81	1
Lung	CR	27	CR2702	0.6	47.08	0.58	0.63	0.92	33.02	33.6	48.47	63.93	64.82	19.55	0.81	4.35	0.77	4.42	161.73	304.91	29.31	32.63	1
Lung	Normal	16	M1608	1.1	56.38	0.66	0.82	1.08	51.32	53.47	46.67	78.03	80.02	7.18	0.9	5.73	0.94	5.81	239.93	301.11	26.99	35.45	1
Lung	Normal	26	M2607	0.7	57.28	0.97	0.8	1.18	58.82	61.23	100.27	70.53	72.12	4.17	0.95	5.15	0.95	5.25	190.63	310.21	44.04	49.53	1
Lung	Normal	32	M3207	0.93	59.18	0.9	0.87	1.14	35.63	36.44	75.87	43.29	44.49	7.67	1.16	6.13	1.2	6.21	202.33	381.51	69.38	71.05	1
Lung	CR	27	CR2703	-0.53	-41.3	-0.58	-0.59	-0.85	-26.68	-26.78	-32.58	-40.38	-41.74	-4.88	-0.7	-4.27	-0.79	-4.32	-108.48	-286.49	-38.51	-34.37	1
Heart	Normal	32	M3204	0.68	158.54	0.76	1.86	1.84	26.41	26.95	604.07	83.93	84.59	22.64	3.37	13.03	3.52	13.34	242.39	217.57	82.2	74.21	0
Heart	Normal	26	M2607	0.83	149.34	0.7	1.78	1.84	29.62	30.52	559.07	91.24	91.8	21.08	3.17	12.32	3.3	12.6	225.89	211.07	47.66	46.62	0
Heart	Normal	6	M0603	0.88	186.64	0.89	2.07	2.16	25.79	26.3	734.77	117	117.79	18.23	3.83	14.77	4.08	15.27	296.69	308.37	51.02	47.96	0
Heart	Normal	35	M3503R	0.8	151.44	0.74	1.87	1.83	33.94	34.91	477.57	88.99	88.72	21	3.21	13.73	3.36	14.08	270.49	255.37	50.15	44.45	0
Heart	Normal	30	M3004	0.95	133.34	0.63	1.64	1.64	58.42	61.47	391.77	74.15	74.6	21.47	2.51	11.58	2.65	11.78	239.39	245.37	54.84	52.64	0
Heart	Normal	6	M0610	0.81	219.94	1.08	2.63	2.54	29.25	29.75	893.57	119.4	120.19	31.21	4.94	17.6	5.19	17.86	337.69	336.77	45.28	45.39	0
Heart	Normal	12	M1202	0.7	146.94	0.72	1.7	1.81	21.17	21.76	385.27	81.63	82.52	15.59	2.96	11.94	3.07	12.2	240.19	209.77	38.53	34.96	0
Heart	CR	10	CR1004	0.93	95.62	0.53	1.27	1.35	90.09	94.89	325.87	124.5	125.49	28.89	1.83	8.67	1.95	8.92	293.99	342.67	48.28	49.15	0
Heart	CR	23	CR2305	1.06	113.64	0.57	1.52	1.55	48.09	49.78	398.37	147.6	149.59	39.08	2.01	10.43	2.15	10.75	290.59	326.27	64.8	59.28	0
Heart	Normal	22	M2202	0.85	177.04	0.92	2.15	2.2	41.45	42.93	624.47	103.4	103.99	26.05	3.83	15.99	4.08	16.42	305.19	312.47	54.72	52.63	0
Heart	CR	27	CR2704	0.71	173.44	0.84	2.07	2.05	27.21	27.58	671.77	103.2	104.29	53.97	3.57	14.29	3.76	14.65	275.79	273.37	46.45	44.01	0
Heart	Normal	32	M3207	0.75	183.24	0.87	2.21	2.12	25.77	26.06	633.17	88.25	88.28	27.08	3.9	16.23	4.08	16.63	260.49	273.27	49.28	44.97	0
Heart	Normal	20	M2010	0.73	138.74	0.71	1.72	1.76	24.14	24.47	462.97	84.29	84.58	16.23	2.88	13.15	3.05	13.41	241.19	202.87	36.39	36.48	0
Heart	Normal	3	M0303	0.94	108.84	0.58	1.4	1.69	30.99	31.5	308.37	214.9	218.29	12.56	2.14	10.41	2.26	10.57	289.59	305.67	26.8	26.54	0
Heart	Normal	10	M10_7501	1.15	248.24	1.28	2.91	3.02	33.79	34.46	978.27	175.3	177.19	30.66	5.53	17.96	5.86	18.37	405.39	411.37	62	60.25	0
Heart	Normal	35	M3501R	1.11	253.84	1.3	3.07	3.18	37.77	38.86	878.57	145.1	146.59	30.76	5.66	20.49	5.9	20.94	443.39	459.27	84.85	80.74	0
Heart	Normal	34	M3406	0.79	143.64	0.72	1.69	1.65	31.18	32.1	566.37	75.04	75.57	17.09	3.19	12.96	3.31	13.23	240.99	240.37	46.54	41.39	0
Heart	Normal	8	M0805	0.9	160.64	0.81	1.91	1.96	28.83	29.46	560.07	113.7	114.79	19.36	3.43	13.2	3.59	13.57	321.19	331.97	41.58	37.92	0
Heart	Normal	22	M2206	0.69	146.14	0.74	1.68	1.77	25.57	26.02	490.87	80.57	81.18	17.26	3.22	12.54	3.42	12.83	242.49	219.67	40.88	38.84	0
Heart	Normal	16	M1601	0.86	155.54	0.79	1.85	1.89	28.26	28.81	599.07	99.8	101.19	20.09	3.4	13.06	3.59	13.42	304.79	305.27	41.54	40.99	0
Heart	CR	10	CR1003	0.89	272.94	1.37	3.21	3.31	30.18	30.68	1219.07	153.4	154.79	73.49	6.02	21.02	6.29	21.46	445.59	434.97	59.63	59.21	0
Heart	Normal	4	M0404	1.13	103.04	0.77	1.06	1.74	176.05	189.17	122.77	118.6	120.19	13.2	1.12	10.77	1.2	11.11	299.99	401.77	40.76	42.78	0
Heart	Normal	24	M2401	0.63	160.74	0.85	1.88	2.03	22.69	22.77	583.57	85.23	85.76	24.91	3.55	13.18	3.76	13.47	284.39	293.17	39.75	43.29	0
Heart	CR	10	CR1001	0.78	117.04	0.59	1.44	1.59	26.98	27.68	437.17	119.7	120.69	27.47	2.28	9.51	2.43	9.76	269.89	331.57	32.93	32.27	0
Heart	Normal	3	M0301	0.95	241.54	1.24	2.86	2.88	30.33	30.98	962.97	139.4	140.19	27.33	5.65	20.28	5.95	20.84	377.89	399.57	54.9	48.28	0
Heart	Normal	28	M2801	0.83	153.04	0.76	1.86	1.78	35.29	36.25	611.47	76.89	77.02	21.61	3.32	12.66	3.53	13.07	243.79	280.27	48.11	46.47	0
Heart	CR	27	CR2702	0.95	185.84	0.93	2.21	2.34	43.02	44.3	678.77	136.1	137.09	60.57	3.78	15.35	3.96	15.68	338.19	355.47	48.57	49.31	0
Heart	Normal	32	M3209	0.65	143.14	0.73	1.78	1.73	24.26	24.79	498.77	66.3	66.72	20.52	3.21	13.62	3.4	13.97	254.09	234.07	44.96	40.15	0
Heart	CR	27	CR2705	0.79	139.34	0.7	1.73	1.76	46.82	48.3	464.67	72.63	73.36	44.19	2.7	12.72	2.85	12.99	245.69	262.97	49.72	47.56	0
Heart	Normal	12	M1205	1.05	162.54	0.84	1.94	2.03	40.8	41.97	516.57	111.7	112.69	20.23	3.38	13.72	3.57	14.01	315.99	380.87	45.89	47.42	0
Heart	CR	23	CR2302	0.91	134.44	0.68	1.72	1.85	33.37	34.21	526.87	145.8	146.89	42.66	2.79	10.5	2.99	10.79	289.69	322.47	38.69	37.05	0
Heart	Normal	32	M3210	0.75	145.34	0.75	1.76	1.77	26.03	26.68	498.47	71.67	72.09	20.66	3.24	11.97	3.39	12.25	254.39	261.37	42.06	37.37	0
Heart	Normal	24	M2409	0.99	211.14	1.12	2.54	2.6	34.41	35.36	834.47	131	133.19	27.47	4.81	17.54	5.04	18	408.19	422.27	50.45	48.4	0
Heart	CR	10	CR1005	0.74	179.94	0.92	2.13	2.33	22.22	22.59	867.17	134.5	135.79	44.15	3.97	13.76	4.19	14.04	309.99	316.57	43.45	42.32	0
Heart	Normal	26	M2603	2	300.74	1.65	3.73	3.99	76.86	81.04	1341.07	251.6	252.89	55.91	6.34	25.42	6.59	25.87	584.29	743.27	121.55	121.26	0
Heart	Normal	10	M10_7507	0.69	155.74	0.8	1.86	1.86	20.67	20.82	525.07	96.69	97.57	16.76	3.62	13.25	3.83	13.47	231.69	236.67	34.94	31.56	0
Heart	Normal	6	M0601	1.01	159.24	0.87	1.97	2.17	33.03	33.8	539.57	151	151.69	19.34	3.54	14.28	3.72	14.54	332.29	420.77	47.9	47.33	0
Heart	Normal	16	M1602	0.78	173.74	0.92	2.06	2.19	24.93	25.34	662.77	116	117.09	21.47	4.05	14.09	4.24	14.42	307.59	341.17	44.04	39.17	0
Heart	Normal	12	M1201	0.98	121.64	0.65	1.42	1.65	32.29	33.19	369.47	88.54	88.86	12.82	2.41	10.88	2.56	11.18	240.39	292.77	36.9	33.11	0
Heart	Normal	30	M3007	0.66	166.14	0.87	1.96	2.03	23.79	24.28	629.07	89.66	90.12	22.89	3.85	14.18	4	14.45	267.89	261.27	44.66	40.93	0
Heart	Normal	3	M0306	0.64	154.14	0.79	1.72	1.83	18.83	19.01	648.17	94.01	94.79	15.71	3.57	13.01	3.75	13.35	257.29	245.57	37.71	32.59	0
Heart	Normal	16	M1603	0.84	164.74	0.86	2	2.07	24.56	25.19	596.97	131.9	132.79	19.4	3.79	13.38	3.95	13.72	294.09	321.07	38.71	36.65	0
Heart	Normal	16	M1607	1.1	171.44	0.9	2.04	2.15	39.01	40.28	520.57	120.4	121.39	20.36	3.58	14.23	3.77	14.5	321.59	430.37	52.57	51.05	0
Heart	CR	23	CR2304	0.85	144.64	0.77	1.84	1.93	26.69	27.21	615.17	134.9	135.69	44.76	3.22	11.68	3.43	11.92	310.99	304.87	36.79	35.59	0
Heart	Normal	30	M3009	1.34	262.24	1.38	3.12	3.09	46.92	48.37	764.67	136.7	137.49	40.59	6.02	21.06	6.35	21.58	502.19	656.47	95.27	90.73	0
Heart	Normal	3	M0302	1.82	429.84	2.4	5.18	5.29	51.18	52.49	1686.07	202.3	204.69	52.06	10.2	34.96	10.71	35.77	818.19	940.57	118.25	114.36	0
Heart	Normal	28	M2807	0.7	155.44	0.83	1.87	1.93	25.06	25.44	596.57	91.06	91.78	20.92	3.68	13.33	3.84	13.66	275.29	295.57	40.91	36.01	0
Heart	Normal	12	M1208	0.96	164.84	0.87	1.86	1.99	32.75	33.58	752.57	94.15	95.31	19.31	3.75	14.28	3.9	14.63	289.39	343.47	51.16	52	0
Heart	Normal	4	M0410	0.77	124.64	0.67	1.43	1.67	36.83	37.91	433.57	107.2	108.09	13.18	2.62	10.89	2.77	11.12	285.29	399.87	38.82	35.58	0
Heart	Normal	34	M3401	0.66	151.64	0.83	1.8	1.89	32.68	33.25	655.57	86.61	87.44	19.49	3.83	13.9	4.08	14.28	248.29	260.77	50.75	50.65	0
Heart	Normal	4	M0407	0.88	207.24	1.11	2.26	2.55	28.13	28.65	860.77	121.8	123.09	22.63	4.98	17.03	5.28	17.5	361.29	404.67	48.3	43.41	0
Heart	CR	18	CR1802	0.63	148.54	0.78	1.75	1.84	19.96	20.26	647.57	105.3	106.69	46.69	3.44	11.45	3.61	11.71	254.79	261.37	42.53	39.27	0
Heart	CR	27	CR2703	0.75	166.94	0.88	2.01	2.07	24.42	24.81	653.17	103.3	103.99	57.16	3.7	13.21	3.88	13.64	263.99	256.57	53.78	53.92	0
Heart	Normal	10	M10_7502	0.86	191.94	1.04	2.29	2.44	27.72	28.23	769.57	133.6	134.69	20.57	4.6	16.56	4.9	17	331.79	358.97	43.48	39.61	0
Heart	Normal	10	M10_7508	0.79	155.24	0.8	1.81	2.05	29.73	30.24	396.07	149.7	150.79	15.45	3.24	12.78	3.39	13.01	253.39	284.17	49.74	46.26	0
Heart	Normal	24	M2411	0.77	146.04	0.76	1.62	1.71	27.4	27.88	605.07	69.74	69.86	18.42	3.24	12.72	3.39	13.11	241.39	239.97	47.12	42.19	0
Heart	Normal	6	M0608	1.18	265.54	1.45	3.18	3.39	36.03	36.7	1153.07	180.4	181.69	32.83	6.28	21.01	6.63	21.49	498.89	557.37	61.86	66.44	0
Heart	Normal	28	M2809	1.26	99.07	0.64	1.25	1.46	276.35	296.07	123.77	150	151.29	21.31	1.53	9.76	1.63	10.05	328.99	457.17	67.99	66.13	0
Heart	Normal	34	M3404	1.25	214.54	1.18	2.63	2.84	39.65	40.8	707.97	126.9	127.29	32.26	5.01	17.69	5.29	18.03	362.79	393.17	79.89	80.07	0
Heart	Normal	26	M2604	0.74	179.34	0.99	2.28	2.35	24.55	25.38	642.77	91.72	92.38	22.32	4.18	16.61	4.38	16.98	293.69	528.37	51.46	50.42	0
Heart	CR	23	CR2301	0.82	126.94	0.68	1.57	1.76	30.5	30.99	495.27	117.8	118.09	40.82	2.63	10.54	2.79	10.76	267.79	298.97	65.54	63.07	0
Heart	Normal	20	M2005	0.9	215.34	1.18	2.59	2.77	29.76	30.43	785.17	135.5	136.59	29.77	4.88	17.65	5.13	18.01	389.49	450.97	56.39	59.01	0
Heart	CR	18	CR1801	0.76	133.44	0.78	1.72	1.76	28.58	29.4	568.47	135.8	136.89	45.85	2.89	12.24	3.03	12.57	344.99	354.87	44.53	39.4	0
Heart	Normal	30	M3006	0.77	134.54	0.79	1.73	1.77	28.85	29.66	575.47	137	138.19	46.89	2.91	12.31	3.11	12.62	348.19	326.37	41.23	38.65	0
Heart	CR	18	CR1805	0.61	152.24	0.76	1.79	1.9	18.97	19.08	666.87	113.7	113.89	50.03	3.49	10.57	3.68	10.84	240.99	246.57	36.94	33.68	0
Heart	Normal	28	M2804	0.77	147.44	0.78	1.76	1.82	28.27	28.81	555.67	89.59	89.76	20.91	3.39	12.36	3.56	12.71	241.49	278.47	39.09	40.81	0
Heart	Normal	34	M3405	1.31	191.64	1.03	2.27	2.5	40.39	41.21	651.97	103.2	103.49	29.55	4.59	16.55	4.85	16.94	324.59	342.77	70.15	67.79	0
Heart	Normal	8	M0804	1.04	242.74	1.31	2.82	3.03	33.69	34.36	932.07	148.2	149.69	28.44	5.58	18.6	5.84	19.09	467.79	515.37	68.59	63.25	0
Heart	Normal	20	M2007	1.12	201.24	1.11	2.33	2.54	32.88	33.37	643.37	122.1	122.39	25.3	4.49	15.41	4.71	15.77	370.69	427.27	51.55	49.29	0
Heart	Normal	22	M2208	0.67	139.74	0.79	1.88	1.85	25.29	25.6	537.27	77.12	77.29	19.49	3.7	13.61	3.81	13.93	276.69	275.27	39.2	38.86	0
Heart	Normal	35	M3503	0.76	150.54	0.78	1.83	1.86	29.92	30.64	539.97	91.73	91.55	18.06	3.38	14.24	3.57	14.6	252.09	260.17	45.05	44.23	0
Heart	Normal	26	M2606	0.96	131.74	0.71	1.58	1.82	50.82	52.48	445.77	113.6	113.99	17.24	2.69	12.46	2.91	12.81	295.99	357.67	49.87	48.17	0
Heart	Normal	35	M3502	1.34	178.04	0.97	2.21	2.51	63.7	66.07	389.97	209.6	210.79	24.15	3.63	15.21	3.83	15.51	403.49	509.77	85.45	91.21	0
Heart	Normal	20	M2009	1.05	212.14	1.19	2.88	2.78	36.29	37.14	756.57	132.6	132.99	39.72	5.77	20.24	6.04	20.65	436.19	479.67	59.7	63.58	0
Heart	Normal	8	M0808	0.89	199.64	1.12	2.38	2.67	27.38	27.7	795.77	144.2	144.19	22.17	4.81	16.35	5.07	16.8	365.09	425.57	49.14	47.14	0
Heart	CR	18	CR1803	0.82	208.44	1.09	2.44	2.51	28.99	29.09	842.17	132.3	131.29	62.63	4.67	15.8	5	16.26	364.29	436.27	45.84	47.82	0
Heart	Normal	8	M0810	0.88	213.44	1.16	2.5	2.66	32.25	32.42	875.77	125.8	125.19	24.97	5.04	17.06	5.33	17.38	394.99	474.07	51.2	40.86	0
Heart	Normal	24	M2405	0.78	162.54	0.88	1.89	2.17	27.66	27.83	625.57	101.4	101.79	21.84	4.05	14.37	4.2	14.73	296.99	310.17	50.62	45.88	0
Heart	Normal	22	M2209	0.92	192.94	1.07	2.2	2.41	33.15	33.28	683.07	95.68	95.74	26.49	4.42	16.66	4.71	16.99	322.09	409.47	56.19	57.83	0
Heart	Normal	4	M0403	1.21	124.04	0.7	1.46	1.78	93.25	98.5	380.37	143.8	144.39	15.25	2.5	11.51	2.64	11.79	385.09	462.77	40.94	43.97	0
Heart	Normal	22	M2202	0.84	173.39	1	2.19	2.24	32.19	32.64	600.41	100.5	101.3	26.35	3.98	14.9	4.13	15.16	307.92	366.6	50.53	53.19	1
Heart	Normal	10	M10_7507	0.7	158.39	0.85	1.97	1.89	18.93	18.86	512.71	94.95	95.31	15.89	3.62	13.12	3.78	13.37	225.92	317.6	32.39	30.87	1
Heart	Normal	3	M0302	1.85	432.89	2.44	5.27	5.26	49.11	49.92	1624.11	195	196.6	50.08	9.92	34.38	10.34	35.1	778.52	923	108.2	108.46	1
Heart	Normal	34	M3406	0.95	171.79	0.94	2.13	2.03	36.28	36.78	662.01	88.41	88.79	18.72	3.9	14.77	4.07	15.1	290.92	363.4	54.91	49.57	1
Heart	Normal	4	M0404	1.12	102.09	0.83	1.13	1.78	178.64	188.4	110.61	117	117.9	12.05	1.15	10.31	1.17	10.5	310.92	474.1	36.96	38.48	1
Heart	Normal	8	M0804	1.09	256.49	1.39	3.05	3.11	33.95	33.98	964.81	153.8	154.7	32.56	5.71	19.31	6.08	19.7	441.42	603.4	56.35	60.43	1
Heart	Normal	28	M2807	0.71	160.09	0.85	1.96	1.92	23.35	23.6	589.71	90.06	90.16	19.39	3.58	13.05	3.81	13.33	260.62	354.6	33.6	31.37	1
Heart	Normal	8	M0810	0.93	229.09	1.25	2.76	2.81	32.25	32.65	919.01	130.7	131.5	26.32	5.25	17.41	5.49	17.85	395.32	488.6	39.73	44.58	1
Heart	Normal	22	M2208	0.62	131.79	0.75	1.85	1.7	21.62	21.79	497.11	70.82	71.26	17.97	3.36	12.68	3.52	12.99	258.52	322.7	33.88	31.55	1
Heart	Normal	12	M1208	0.94	164.69	0.87	1.89	1.93	31.6	32.25	737.11	91.74	91.56	20.77	3.61	13.89	3.8	14.16	289.22	370.6	44.76	44.35	1
Heart	Normal	30	M3004	0.91	129.69	0.69	1.64	1.64	56.56	59.08	375.71	72.21	72.01	22.45	2.65	11.04	2.76	11.34	235.52	348.2	47.43	51.46	1
Heart	Normal	20	M2010	0.63	121.49	0.68	1.56	1.58	19.46	19.38	400.61	74.82	74.5	14.2	2.64	11.37	2.81	11.56	207.92	251.3	32.36	29.15	1
Heart	Normal	34	M3401	0.66	152.79	0.84	1.86	1.87	30.95	31.32	645.31	85.37	86.09	18.42	3.83	13.48	3.98	13.75	241.92	311.2	48.61	48.12	1
Heart	Normal	10	M10_7508	0.77	153.79	0.81	1.86	2.01	27.77	28.12	386.21	148.2	148.6	15.8	3.2	12.49	3.37	12.82	261.72	343.7	41.79	42.73	1
Heart	CR	18	CR1801	0.75	132.89	0.78	1.78	1.71	26.89	27.09	558.11	134.2	135.8	44.95	2.87	11.86	3.03	12.08	327.32	409.4	36.32	36.82	1
Heart	Normal	16	M1602	0.74	169.39	0.92	2.06	2.14	21.8	21.6	632.41	114	114.2	21.36	3.99	13.21	4.15	13.57	306.62	417.9	38.64	36.5	1
Heart	CR	23	CR2305	1	107.49	0.59	1.49	1.52	44.73	45.97	375.11	145.1	145.9	39.19	2.07	9.72	2.2	9.93	282.52	396.8	61.85	59.8	1
Heart	Normal	20	M2007	1.11	203.59	1.12	2.39	2.51	31.1	31.6	643.01	122.1	122.2	25.09	4.49	15.53	4.76	16.02	370.42	475.5	46.79	49.09	1
Heart	Normal	20	M2009	1.03	213.49	1.2	2.92	2.72	34.46	34.93	755.81	131.4	132.5	29.27	5.73	20.52	6	21	444.62	530.8	58.19	57.41	1
Heart	CR	18	CR1802	0.62	147.09	0.78	1.78	1.79	17.9	17.87	628.71	103.8	104.2	47.01	3.36	10.98	3.52	11.25	255.92	321.9	39.12	38.85	1
Heart	Normal	22	M2206	0.64	137.29	0.76	1.63	1.71	18.39	18.48	462.91	77.34	77.13	16.75	3.19	11.41	3.33	11.61	226.62	296.1	32.8	34.74	1
Heart	Normal	10	M10_7501	1.11	246.39	1.37	2.93	3.06	32.22	32.36	973.81	175.6	176.9	32.18	5.86	17.56	6.13	17.93	391.52	519.4	58.97	59.5	1
Heart	Normal	35	M3503R	0.74	141.89	0.77	1.79	1.77	30.73	31.26	442.11	84.44	84.9	19.07	3.33	12.84	3.47	13.12	258.72	333.7	36.11	35.58	1
Heart	Normal	30	M3009	1.31	261.29	1.41	3.14	3.06	44.89	46.16	746.81	135.2	135.1	42.15	6.09	20.62	6.44	21.11	509.52	710.2	90.85	88.25	1
Heart	Normal	3	M0306	0.62	149.89	0.8	1.73	1.8	17.19	17.01	632.21	92.87	92.74	16.48	3.6	12.67	3.77	13.01	230.42	330.8	31.97	29.45	1
Heart	Normal	32	M3209	0.67	149.99	0.81	1.91	1.86	24.07	24.17	521.11	70.43	70.3	21.62	3.55	14.4	3.79	14.77	262.42	337.1	40.14	44.75	1
Heart	Normal	34	M3404	1.18	202.89	1.15	2.59	2.71	36.32	37.03	680.91	122.1	122.7	31.45	4.85	16.83	5.12	17.24	351.12	461.4	72.21	70.81	1
Heart	Normal	12	M1201	0.91	114.19	0.63	1.38	1.58	29.41	29.79	344.61	84.38	84.44	12.4	2.34	10.07	2.44	10.34	227.22	345.2	30.61	29.56	1
Heart	Normal	34	M3405	1.23	184.19	1.01	2.22	2.37	37.12	37.85	627.41	100.4	100.3	27.06	4.48	16.1	4.67	16.45	301.32	414.5	61.42	60.47	1
Heart	Normal	16	M1601	0.85	154.09	0.84	1.88	1.94	26.94	27.18	607.61	101.9	102.4	20.47	3.66	12.71	3.82	13.01	285.02	368.2	42.47	40.76	1
Heart	CR	10	CR1003	0.85	262.79	1.43	3.15	3.27	27.74	27.86	1186.11	151.7	152.2	71.63	6.2	20.24	6.54	20.75	439.72	528.2	58.67	58.19	1
Heart	Normal	3	M0303	0.87	99.69	0.46	1.28	1.58	27.06	27.7	294.21	211.1	212.8	11.78	1.96	9.61	2.07	9.85	268.02	341.6	23.1	26.11	1
Heart	Normal	6	M0601	0.96	154.09	0.85	1.92	2.08	29.59	29.93	512.11	141.6	141.5	18.23	3.47	13.49	3.6	13.89	330.82	467.5	44.46	44.09	1
Heart	Normal	22	M2209	0.88	184.79	1.04	2.16	2.3	30.04	30.47	659.61	93.49	93.87	23.7	4.34	16.21	4.54	16.61	318.62	428.1	50.14	45.99	1
Heart	Normal	20	M2005	0.89	217.89	1.2	2.63	2.75	28.46	28.82	788.61	138.2	138.5	29.65	5.01	18.18	5.28	18.52	393.32	509.4	56.65	61.62	1
Heart	Normal	4	M0403	1.12	116.69	0.67	1.42	1.65	87.91	92.17	356.41	137.9	138.4	14.81	2.37	11.16	2.47	11.46	356.92	500.9	40.98	38.03	1
Heart	Normal	12	M1202	0.58	123.19	0.67	1.43	1.57	16.26	16.19	324.71	71	70.84	12.55	2.73	10.25	2.89	10.53	198.92	263.7	25.2	25.14	1
Heart	Normal	30	M3007	0.54	137.09	0.73	1.63	1.69	17.78	17.88	522.61	74.3	74.33	18.63	3.26	11.86	3.39	12.12	220.52	258	28.88	30.26	1
Heart	Normal	32	M3210	0.7	138.99	0.75	1.72	1.74	23.8	23.94	488.41	70.69	70.63	20.43	3.24	11.8	3.34	12.07	271.52	331.8	38.93	36.96	1
Heart	Normal	3	M0301	0.89	231.89	1.26	2.76	2.82	24.89	25.04	931.91	136.9	136.6	26.22	5.76	19.78	6.07	20.21	393.72	463.3	42.22	44.37	1
Heart	Normal	26	M2603	0.52	120.79	0.68	1.48	1.52	13.83	13.85	516.61	82.3	82.6	14.4	2.97	10.41	3.07	10.67	222.32	271.9	23.1	25.31	1
Heart	Normal	6	M0608	1.09	168.59	0.96	2.11	2.23	42.44	43.7	668.41	122.1	121.9	28.98	3.7	15.22	3.91	15.62	335.12	425.3	68	66.01	1
Heart	CR	27	CR2704	0.63	156.19	0.83	1.89	1.91	22.94	23.02	611.81	96.89	96.8	49.52	3.49	12.95	3.7	13.23	273.62	318.5	40.71	39.55	1
Heart	CR	23	CR2304	0.8	138.49	0.75	1.78	1.86	23.94	24.19	591.91	131.1	131.6	44.41	3.21	11.12	3.38	11.36	295.72	387.7	37.32	35.92	1
Heart	CR	27	CR2705	0.76	134.29	0.72	1.7	1.74	45.86	47.44	454.71	72.03	72.06	45.55	2.76	12.44	2.89	12.73	240.92	311.9	46.74	47.09	1
Heart	Normal	28	M2801	0.82	151.99	0.79	1.86	1.81	33.88	34.54	621.11	78.56	78.51	21.07	3.5	12.52	3.65	12.83	252.42	340.4	44.59	44.27	1
Heart	CR	18	CR1805	0.55	141.39	0.72	1.7	1.77	16.41	16.25	643.71	110.6	110.9	48.69	3.35	10.27	3.51	10.57	232.22	298.8	32.1	30.84	1
Heart	Normal	26	M2604	0.72	172.79	0.96	2.14	2.3	21.72	21.69	603.11	89.34	89.81	21.46	4.01	15.02	4.19	15.33	292.82	319	46.64	46.14	1
Heart	CR	18	CR1803	0.76	194.29	1.02	2.32	2.34	23.08	22.97	786.51	124.3	123.9	57.55	4.37	14.8	4.61	15.16	342.72	408.4	42.88	40.02	1
Heart	CR	23	CR2301	0.78	122.49	0.67	1.55	1.7	27.94	28.07	481.01	115.8	115.4	40.71	2.6	10.33	2.72	10.62	261.22	354.3	56.27	59.73	1
Heart	Normal	35	M3503	0.73	147.09	0.77	1.8	1.8	27.9	28.11	511.51	90.82	90.28	18.37	3.32	14.22	3.48	14.59	263.82	335.4	42.26	40.01	1
Heart	Normal	6	M0604	0.84	180.09	0.95	1.99	2.18	23.58	23.7	720.51	117.4	117.4	18.02	4.16	14.45	4.39	14.79	295.52	400.5	39.13	40.03	1
Heart	Normal	4	M0410	0.73	118.09	0.64	1.36	1.58	33.97	34.62	407.91	103.4	103.8	12.73	2.48	10.26	2.55	10.46	265.62	406.1	36.6	31.79	1
Heart	Normal	12	M1205	1	157.79	0.85	1.9	2.03	38.29	39.18	500.31	110.6	110.9	19.67	3.46	13.36	3.66	13.71	312.92	457.2	43.69	47.42	1
Heart	Normal	10	M10_7502	0.83	188.89	1.03	2.27	2.4	25.68	25.97	765.71	133.8	133.4	21.68	4.61	16.27	4.82	16.67	330.52	415.6	41.52	40.31	1
Heart	Normal	32	M3204	0.66	152.79	0.81	1.83	1.87	36.82	37.71	595.21	85.71	85.62	23.26	3.89	12.78	4.09	13.11	237.32	307.2	43.47	48.03	1
Heart	Normal	6	M0610	0.75	209.29	1.12	2.52	2.51	26.79	26.8	877.71	118.3	118.9	30.66	5.2	16.55	5.46	16.96	331.52	402.8	41.75	43.52	1
Heart	Normal	30	M3006	0.94	201.99	1.16	2.41	2.58	33.65	34.17	759.51	119.8	120.1	30.21	4.58	18.59	4.8	19.07	409.62	502.6	73.5	66.35	1
Heart	CR	23	CR2302	0.86	129.29	0.68	1.67	1.83	31.04	31.43	517.11	146.3	146.1	41.98	2.8	10.11	2.95	10.41	293.82	385.5	38.04	38.26	1
Heart	Normal	35	M3501R	1.08	248.59	1.37	3.07	3.27	36.41	37.11	882.31	146.6	148	31.43	5.99	19.93	6.25	20.42	421.62	518.3	81.45	81.47	1
Heart	CR	10	CR1001	0.73	108.79	0.59	1.38	1.53	24	24.27	413.01	117	116.8	27.72	2.31	8.75	2.39	8.9	256.22	398.6	28.16	30.9	1
Heart	Normal	8	M0808	0.84	190.79	1.07	2.31	2.54	24.55	24.82	775.41	141	141.2	20.38	4.61	16	4.77	16.36	355.32	465.7	41.21	37.26	1
Heart	CR	10	CR1004	0.89	91.83	0.56	1.24	1.36	89.09	94.49	315.51	126.5	126.5	27.76	1.89	8.38	2.03	8.59	304.52	392.6	48.94	51.09	1
Heart	Normal	35	M3502	1.25	168.59	0.73	2.05	2.3	58.71	61.38	383.31	209.4	210.1	23.38	3.18	14.98	3.34	15.32	390.72	505.7	85.85	80.98	1
Heart	Normal	24	M2411	0.75	142.99	0.75	1.61	1.68	25.22	25.52	600.51	69.46	69.4	18.54	3.25	12.5	3.37	12.84	239.32	315.3	38.97	42.84	1
Heart	Normal	24	M2401	0.57	150.79	0.83	1.77	1.96	19.63	19.6	558.91	82.7	82.67	21.9	3.58	12.28	3.77	12.61	278.52	362.9	40.39	41.85	1
Heart	Normal	28	M2809	1.2	94.56	0.61	1.24	1.41	271.54	288.7	116.81	148.8	149.9	21.51	1.49	9.31	1.56	9.54	310.12	511.7	66.09	60.35	1
Heart	Normal	16	M1603	0.78	154.99	0.82	1.9	1.97	22.29	22.22	571.31	128.2	128	18.32	3.7	12.8	3.84	13.06	280.02	367.2	37.01	36.01	1
Heart	CR	10	CR1005	0.72	179.19	0.94	2.12	2.36	20.61	20.45	873.31	138.8	139.1	42.69	4.11	13.77	4.29	14.15	307.32	368	39.45	41.54	1
Heart	Normal	28	M2804	0.75	146.09	0.77	1.77	1.82	27.57	27.8	562.51	90.45	90.76	20.64	3.4	12.37	3.56	12.64	252.82	357	37.68	37.36	1
Heart	Normal	26	M2606	0.9	125.89	0.67	1.53	1.72	47.25	48.9	418.31	111.8	111.9	14.15	2.6	12.1	2.74	12.34	278.52	450.3	42.47	42.67	1
Heart	Normal	24	M2409	1	213.99	1.16	2.57	2.69	33.83	34.37	861.81	137.8	138	28.25	5.06	17.65	5.3	18.08	430.42	523.1	51.5	50.19	1
Heart	Normal	24	M2405	0.73	153.49	0.83	1.82	2.04	24.43	24.61	598.81	97.4	97.5	21.9	3.83	13.7	4.02	14.11	297.82	360.8	42.29	41.56	1
Heart	Normal	4	M0407	0.86	203.59	1.07	2.2	2.49	25.81	26.05	829.61	119.2	119.8	20.97	4.82	16.38	5.07	16.76	348.62	455.3	44.86	42.64	1
Heart	Normal	8	M0805	0.84	153.19	0.81	1.83	1.93	26.29	26.69	542.31	113.2	113	18.69	3.57	12.65	3.7	12.95	303.82	393.4	40.87	36.03	1
Heart	CR	27	CR2702	0.91	181.79	0.93	2.13	2.31	41.16	41.85	673.21	136.7	137.1	60.06	3.84	14.85	3.99	15.25	336.22	413.2	48.58	47.84	1
Heart	Normal	16	M1607	1.07	167.69	0.87	1.98	2.12	37.02	37.73	514.11	120.8	120.7	20.01	3.6	13.84	3.8	14.19	339.92	467.2	48.1	50.3	1
Heart	Normal	26	M2607	0.76	137.09	0.71	1.65	1.81	26.96	27.06	535.91	89.9	89.9	20.28	3.23	11.2	3.33	11.55	220.92	293.6	31.34	31.36	1
Heart	Normal	32	M3207	0.68	168.19	0.85	2.05	2.05	22.37	22.56	603.21	84.85	85.06	23.35	3.91	14.78	4.09	15.1	248.12	276.6	46.25	43.65	1
Heart	CR	27	CR2703	0.75	169.39	0.87	2.03	2.1	23.33	23.66	677.71	106.6	106.9	58.66	3.8	13.08	4	13.4	272.22	323	55.94	57.17	1
Testis	Normal	32	M3204	0.75	77.17	0.82	0.62	1.61	32.63	33.26	207.84	46.04	45.85	24.69	0.64	11.79	0.72	12.16	584.15	719.88	135.59	136.16	0
Testis	Normal	26	M2607	0.65	102.58	1.1	0.75	2.2	31.64	32.27	247.04	53.87	54.02	26.09	0.89	15.8	0.96	16.11	710.05	964.08	113.39	116.76	0
Testis	Normal	6	M0603	1.25	222.48	2.51	1.62	4.94	58.41	59.83	386.64	49.83	49.54	57.82	1.75	35.18	1.89	36.06	1638.05	2125.38	163.39	165.26	0
Testis	Normal	35	M3503R	0.92	107.18	1.26	0.92	2.14	503.58	538.08	209.14	143.61	146.68	32.76	0.87	14.92	0.95	15.37	688.35	920.28	152.89	145.96	0
Testis	Normal	30	M3004	0.91	65.92	0.71	0.69	1.25	64.8	67	185.24	73.2	73.59	33.29	0.72	7.78	0.76	8	423.55	612.48	190.79	186.96	0
Testis	Normal	6	M0610	0.71	123.48	1.38	0.93	2.81	35.13	35.66	307.04	29.87	29.49	27.38	0.94	19.2	0.99	19.93	894.85	1090.38	77.43	84.2	0
Testis	Normal	12	M1202	0.61	107.38	1.19	0.78	2.43	29.78	30.3	203.54	38.47	38.1	25.75	1.63	16.71	1.72	17.1	767.05	936.58	86.6	84.68	0
Testis	CR	10	CR1004	1.12	206.48	2.29	1.51	4.62	54.76	56.09	508.44	59.99	60.21	63.71	1.52	31.91	1.62	32.81	1687.05	2052.38	118.09	122.06	0
Testis	CR	23	CR2305	0.61	96.91	1.07	0.76	2.24	28.86	29.61	228.54	50.05	50.79	39	0.78	15.69	0.83	16.2	744.15	912.18	119.69	128.56	0
Testis	Normal	22	M2202	0.64	97.5	1.08	0.75	2.3	30.27	30.85	213.24	50.63	50.59	26.38	0.79	15.43	0.84	15.79	757.45	901.48	113.69	104.76	0
Testis	CR	27	CR2704	0.63	83.21	0.91	0.72	1.84	32.32	33.13	192.94	59.91	60.61	48.21	0.7	12.35	0.76	12.74	604.85	761.58	113.19	120.36	0
Testis	Normal	32	M3207	0.76	72.66	0.81	0.67	1.62	38.21	39.22	216.34	69.84	70.61	29.16	0.71	11.63	0.73	12.03	586.55	728.38	106.75	115.86	0
Testis	Normal	20	M2010	0.65	88.27	0.98	0.7	2.06	29.6	30.17	188.94	44.34	44.05	25.81	0.72	14.41	0.78	14.85	679.95	955.58	83.7	86.15	0
Testis	Normal	3	M0303	0.55	97.55	1.1	0.68	2.24	27.3	27.7	216.04	15.64	15.21	22.68	0.79	16.57	0.85	17.08	721.85	884.68	50.93	53.27	0
Testis	Normal	10	M10_7501	0.68	118.78	1.33	0.88	2.82	34.52	35.43	260.04	37.71	37.24	27.4	0.95	19.61	1.02	20.3	933.25	1206.38	91.8	92.14	0
Testis	Normal	35	M3501R	0.81	100.88	1.3	0.77	1.99	1024.38	1112.28	219.34	87.81	91.05	21.23	0.71	14.53	0.75	15.04	678.05	935.98	166.89	169.86	0
Testis	Normal	34	M3406	0.93	78.77	0.97	0.62	1.62	543.08	586.08	231.94	46.65	47.53	22.4	0.64	11.5	0.69	11.85	534.35	787.38	93.11	100.18	0
Testis	Normal	8	M0805	0.68	123.28	1.39	0.9	2.95	34.51	35.3	292.14	35.34	34.94	27.91	1.44	20.48	1.52	21.13	976.75	1303.38	82.25	85	0
Testis	Normal	22	M2206	0.73	98.44	1.13	0.79	2.35	35.57	36.83	267.34	59.35	59.63	24.45	0.87	16.26	0.91	16.78	772.65	980.38	115.89	118.26	0
Testis	Normal	16	M1601	0.59	98.98	1.13	0.76	2.38	29.39	29.83	245.94	42.73	42.59	25.25	0.84	17.01	0.89	17.53	786.05	917.68	82.95	85.51	0
Testis	CR	10	CR1003	0.5	81.58	0.93	0.64	1.91	23.56	24.13	224.74	28.18	27.62	34.69	0.68	13.2	0.72	13.58	647.15	748.38	70.98	79.9	0
Testis	Normal	4	M0404	0.59	101.88	1.14	0.72	2.43	28.28	29.03	196.84	20.16	19.85	22.01	0.84	17.23	0.91	17.8	780.75	1004.38	56.16	54.66	0
Testis	Normal	24	M2401	0.51	69.9	0.81	0.58	1.63	27.15	27.99	244.34	50.31	50.54	29.86	0.64	11.2	0.71	11.68	641.75	741.98	107.34	109.06	0
Testis	CR	10	CR1001	0.5	91.67	1.03	0.69	2.21	26.13	26.46	246.04	30.57	30.14	28.67	0.74	14.81	0.78	15.26	732.95	853.28	61.68	71.52	0
Testis	Normal	3	M0301	0.54	99.01	1.13	0.7	2.37	26.61	27.31	245.04	19.53	18.99	20.01	0.84	16.82	0.89	17.5	754.75	926.88	58.31	56.87	0
Testis	Normal	28	M2801	0.85	78.36	0.89	0.64	1.9	37.71	38.91	174.94	40.48	40.45	23.54	0.7	13.3	0.73	13.76	687.45	963.18	74.37	80.4	0
Testis	CR	27	CR2702	0.61	83.1	0.95	0.74	1.91	31.3	32.01	211.04	89.87	90.77	32.3	0.75	12.66	0.8	13.09	623.75	796.38	121.39	124.46	0
Testis	Normal	32	M3209	0.89	81.18	0.89	0.69	1.88	34.83	35.66	177.04	55.1	55.69	24.1	0.69	11.4	0.72	11.72	584.15	759.08	91.97	96.8	0
Testis	CR	27	CR2705	0.75	83.1	0.94	0.75	1.93	37.3	38.54	188.34	84.45	85.49	31.52	0.73	11.56	0.78	11.88	546.55	781.58	155.89	161.56	0
Testis	Normal	12	M1205	0.73	115.78	1.3	0.86	2.77	35.92	37.05	236.84	38.15	37.81	25.89	0.95	18.57	1.03	19.21	911.85	1286.38	87.08	88.95	0
Testis	CR	23	CR2302	0.59	88.89	1.04	0.74	2.2	28.48	28.89	244.74	49.23	49.31	39.87	0.78	14.5	0.84	14.93	743.95	945.78	98.64	97.04	0
Testis	Normal	32	M3210	0.63	86.09	0.99	0.73	2.04	33.55	34.58	209.44	59.56	60.16	26.26	0.78	14.29	0.82	14.79	691.35	880.08	106.43	105.76	0
Testis	Normal	24	M2409	0.63	90.85	1.05	0.75	2.21	32.68	33.55	231.84	52.64	53.22	25.25	0.8	14.9	0.85	15.35	767.35	931.38	93.77	92.66	0
Testis	CR	10	CR1005	0.61	106.08	1.25	0.83	2.62	30.48	31.15	291.14	40.63	40.52	34.73	0.9	17.3	0.96	17.89	836.15	993.38	81.47	83.52	0
Testis	Normal	26	M2603	0.66	76.23	0.9	0.67	1.83	31.04	31.96	158.04	45.11	44.95	25.72	0.69	12.16	0.73	12.53	649.05	820.88	108.99	111.86	0
Testis	Normal	10	M10_7507	0.64	110.48	1.28	0.84	2.65	33.31	34.06	206.64	33.62	33.5	25.65	0.92	18.31	0.96	18.93	852.05	1064.38	83.79	85.37	0
Testis	Normal	6	M0601	0.35	64.6	0.71	0.47	1.56	19.54	19.91	143.74	16.38	15.95	13.36	0.59	10.26	0.62	10.67	449.55	566.28	50.91	51.87	0
Testis	Normal	16	M1602	0.73	115.88	1.36	0.94	2.85	36.87	38.13	258.74	55.9	56.46	31.47	1.02	18.57	1.09	19.14	907.55	1192.38	121.59	122.46	0
Testis	Normal	12	M1201	0.89	66.64	0.82	0.59	1.54	92.7	98.29	154.54	32.77	32.59	18.76	0.68	13.9	0.73	14.41	721.25	1056.38	63.88	61.35	0
Testis	Normal	30	M3007	0.71	80.52	0.94	0.72	1.89	52.27	54.49	209.94	53.79	54.39	29.31	0.72	12.87	0.78	13.26	645.75	849.38	116.89	117.26	0
Testis	Normal	3	M0306	0.55	96.87	1.12	0.69	2.29	26.58	26.99	245.14	18.82	18.45	31.77	0.92	16.06	0.99	16.56	700.95	799.18	55.13	59.29	0
Testis	Normal	16	M1603	0.74	117.58	1.35	0.92	2.78	35.57	36.52	272.74	52.24	52.46	28.8	0.98	18.96	1.05	19.45	927.85	1189.38	96.24	100.76	0
Testis	Normal	16	M1607	0.73	111.88	1.29	0.87	2.7	34.24	35.05	228.34	45.74	45.92	23.24	0.92	18.38	1	18.97	888.45	1122.38	90.25	87.69	0
Testis	CR	23	CR2304	0.76	61.2	0.73	0.67	1.35	32.93	33.66	182.94	46.55	46.67	43.91	0.69	9.32	0.76	9.58	491.55	582.98	135.39	141.16	0
Testis	Normal	30	M3010	0.88	71.48	0.85	0.72	1.61	40.3	41.05	168.94	55.46	55.11	21.1	0.64	11.77	0.69	12.11	598.05	814.78	118.49	110.56	0
Testis	Normal	3	M0302	0.58	104.08	1.21	0.75	2.5	28.2	28.46	225.44	16.55	16.12	20.58	0.86	17.55	0.89	18.17	780.55	920.58	55.46	60.32	0
Testis	Normal	28	M2807	0.86	98.59	1.17	0.84	2.27	39.27	39.94	233.74	65.14	65.33	36.15	0.88	16.1	0.91	16.61	845.05	1052.38	121.99	120.86	0
Testis	Normal	12	M1208	0.75	124.58	1.45	0.9	2.9	35.83	36.48	325.94	29.9	29.2	39.57	1.15	21.08	1.23	21.69	1001.05	1299.38	80.32	81.43	0
Testis	Normal	4	M0410	0.79	142.98	1.68	1.04	3.39	40.65	41.59	355.24	25.5	25	42.2	1.18	21.91	1.25	22.62	1117.05	1443.38	94.89	88.56	0
Testis	Normal	34	M3401	0.65	80.72	0.93	0.66	1.93	35.81	36.54	182.84	62.24	62.32	33.35	0.68	12.3	0.75	12.61	630.65	768.98	109.59	114.46	0
Testis	Normal	4	M0407	0.54	96.65	1.11	0.67	2.31	26.24	26.59	206.24	15.98	15.62	27.66	0.8	15.47	0.85	15.9	681.15	854.88	46.27	43.64	0
Testis	CR	18	CR1802	0.51	97.81	1.12	0.78	2.29	27.53	28.23	254.44	43.04	43.03	39.27	0.78	15.27	0.83	15.75	728.95	912.18	103.61	106.46	0
Testis	CR	27	CR2703	0.82	111.78	1.29	0.94	2.56	39.07	40.18	259.64	88.98	89.93	42.08	0.94	16.11	1	16.64	807.35	1098.38	150.29	150.26	0
Testis	Normal	10	M10_7502	0.62	108.08	1.24	0.83	2.59	30.24	30.59	237.44	35.16	35.06	25.59	0.87	17.7	0.93	18.23	836.15	1057.38	76.96	87.72	0
Testis	Normal	10	M10_7508	0.62	97.98	1.14	0.73	2.35	29.12	29.57	168.94	33.41	32.86	23.07	0.83	15.67	0.9	16.21	738.05	843.48	79.52	77.31	0
Testis	Normal	24	M2411	0.61	91.16	1.06	0.71	2.21	26.67	27.27	231.94	43.76	43.33	20.2	0.74	14.72	0.8	15.13	680.45	860.08	83.61	88.63	0
Testis	Normal	6	M0608	0.78	114.18	1.32	0.85	2.79	45.91	47.41	273.74	30.36	29.97	21.53	0.93	17.92	0.99	18.55	843.25	1136.38	76.59	79.99	0
Testis	Normal	28	M2809	0.75	77.73	0.9	0.75	1.79	37.44	38.64	108.84	53.41	53.5	17.24	0.67	12.39	0.71	12.82	613.55	812.28	73.59	73.87	0
Testis	Normal	34	M3404	0.88	73.89	0.86	0.69	1.69	61.44	64.06	157.54	69.06	69.49	39.28	0.65	11.81	0.68	12.2	608.95	855.18	111.79	121.56	0
Testis	Normal	26	M2604	0.67	86.67	1.01	0.72	2.05	32.31	32.98	176.24	67.23	67.66	24.63	0.78	13.3	0.86	13.71	605.05	806.88	130.99	131.66	0
Testis	CR	23	CR2301	0.63	88.73	1.03	0.74	2.07	39.17	40.28	225.64	53.77	53.99	37.03	0.73	13.69	0.77	14.1	658.85	811.08	124.89	123.06	0
Testis	CR	18	CR1801	0.61	102.88	1.16	0.79	2.43	30.17	30.75	248.44	41.26	40.89	40.02	0.8	15.98	0.86	16.61	760.55	893.88	93.02	99.47	0
Testis	Normal	30	M3006	0.68	70.61	0.82	0.62	1.61	34.71	35.73	164.34	44.25	44.44	23.19	1.54	10.79	1.63	11.1	579.15	683.88	102.72	108.16	0
Testis	CR	18	CR1805	1.1	201.48	2.29	1.55	4.74	56.51	58.02	507.34	87.45	88.62	84.08	1.52	29.42	1.64	30.37	1598.05	1998.38	182.59	188.06	0
Testis	Normal	28	M2805	0.75	94.38	1.09	0.75	2.22	115.08	121.98	250.14	53.06	53.25	24.01	0.76	14.43	0.8	14.95	682.25	968.38	94.66	94.74	0
Testis	Normal	8	M0804	0.48	85.2	0.96	0.61	2.02	23.26	23.45	195.24	27.27	26.95	48.05	0.66	12.62	0.7	13.04	610.85	700.18	51.33	50.06	0
Testis	Normal	20	M2007	0.74	96.71	1.09	0.74	2.32	32.23	32.8	179.54	43.82	43.51	25.13	0.77	14.76	0.83	15.22	730.65	950.48	85.23	85.63	0
Testis	Normal	22	M2208	0.64	83.54	0.96	0.67	1.98	40.29	41.54	192.64	45.03	44.91	22.86	0.68	13.17	0.73	13.58	671.65	802.88	81.59	86.74	0
Testis	Normal	35	M3503	0.96	107.38	1.23	0.87	2.33	361.38	384.68	225.74	74.9	76.14	29.56	0.79	15.25	0.84	15.74	737.85	994.38	150.89	160.96	0
Testis	Normal	26	M2606	0.61	86.93	0.99	0.67	2.09	30.38	30.58	188.64	47.11	47.67	19.42	0.72	13.33	0.75	13.71	645.95	864.98	70.04	66.7	0
Testis	Normal	35	M3502	0.8	94.8	1.05	0.79	2.24	41.94	42.89	136.84	67.12	67.96	22.37	0.77	13.95	0.8	14.36	686.35	921.98	118.79	120.66	0
Testis	Normal	20	M2008	0.82	126.88	1.47	1	3.06	40.09	40.72	280.74	65.53	65.49	44.64	1.05	19.49	1.1	20.04	959.85	1221.38	122.29	119.96	0
Testis	Normal	20	M2009	0.71	81.06	0.91	0.67	1.91	28.65	29.09	163.94	41.88	41.38	26.49	0.67	12.5	0.72	12.87	646.05	770.68	82.62	79.13	0
Testis	Normal	8	M0808	0.7	114.78	1.32	0.86	2.81	32.9	33.33	267.84	36.59	36.4	22.05	0.95	18.18	0.99	18.76	899.85	1112.38	73.33	74.16	0
Testis	CR	18	CR1803	0.62	89.72	1.01	0.71	2.15	27.25	27.58	202.04	41.01	40.98	31.34	0.72	13.9	0.77	14.36	675.45	820.28	72.58	76.49	0
Testis	Normal	8	M0810	0.72	128.98	1.45	0.94	3.12	35.46	36.19	301.64	35.49	34.99	28.72	1.01	19.67	1.07	20.27	942.35	1167.38	77.31	78.41	0
Testis	Normal	24	M2405	0.63	90.59	1.02	0.75	2.14	29.47	29.65	213.14	44.43	44.64	24.47	0.72	13.94	0.79	14.37	688.95	821.98	79.79	80.42	0
Testis	Normal	22	M2209	0.8	98.09	1.15	0.81	2.26	225.68	239.08	275.44	60.35	61.57	32.75	0.83	14.79	0.87	15.22	689.15	873.18	105.97	105.96	0
Testis	Normal	4	M0401	0.55	100.28	1.12	0.8	2.32	28.53	28.4	209.74	21.18	20.02	23.5	0.78	15.71	0.8	16.14	768.15	904.98	46.83	45.44	0
Testis	Normal	22	M2202	0.64	98.8	1.11	0.51	2.34	30.1	30.26	204.73	49.09	49.17	26.23	0.71	15.05	0.75	15.43	741.5	671.41	93.19	91.41	1
Testis	Normal	10	M10_7507	0.71	120.81	1.35	0.63	2.79	33.88	34.17	211.63	33.58	33.27	24.69	0.86	18.87	0.91	19.42	841.2	853.21	72.77	74.3	1
Testis	Normal	3	M0302	0.62	110.91	1.25	0.53	2.57	28.93	29.09	228.43	16.51	16.13	22.13	0.78	17.76	0.86	18.35	762.8	744.41	47.28	48.84	1
Testis	Normal	34	M3406	1.02	85.68	1.03	0.41	1.71	569.3	607.9	230.93	46.5	47.6	25	0.58	11.54	0.64	11.85	515.4	587.21	83.32	88.38	1
Testis	Normal	4	M0404	0.67	114.31	1.25	0.54	2.63	31.37	31.76	202.03	20.48	19.64	24.04	0.81	17.77	0.87	18.24	798.7	838.21	42.54	46.24	1
Testis	Normal	8	M0804	0.47	85.51	0.96	0.37	1.96	23.06	23.12	193.63	27.2	26.8	48.1	0.62	13.27	0.68	13.74	621.1	595.81	47.58	50.46	1
Testis	Normal	28	M2807	0.92	103.51	1.16	0.63	2.35	40.32	41.06	236.43	65.73	66.18	36.67	0.8	15.51	0.89	15.89	803	827.21	110.17	114.99	1
Testis	Normal	8	M0810	0.74	133.81	1.47	0.72	3.12	36.02	36.47	301.33	35.54	35.14	30.55	0.96	20.32	1.08	20.93	946.1	1080.21	75.87	77.09	1
Testis	Normal	22	M2208	0.68	90.32	1	0.48	2.06	42.4	43.03	197.73	46.43	46.56	23.82	0.67	13.92	0.72	14.3	669.5	667.21	75.18	81.41	1
Testis	Normal	12	M1208	0.81	132.31	1.46	0.71	3.03	37.19	37.65	335.73	30.27	29.82	39.75	0.96	24.52	1.06	25.27	956	1046.21	74.08	72.07	1
Testis	Normal	30	M3004	0.88	62.74	0.69	0.43	1.25	62.28	64.48	172.73	70.63	71.14	29.6	0.61	7.28	0.66	7.52	410.6	398.71	157.77	157.59	1
Testis	Normal	20	M2010	0.7	94.22	1.04	0.5	2.19	31.05	31.33	189.03	44.59	44.16	26.38	0.68	14.38	0.75	14.84	677.4	744.41	69.35	79.46	1
Testis	Normal	34	M3401	0.72	89.19	0.97	0.47	2.05	37.91	38.45	189.53	64.26	64.05	34.73	0.66	12.69	0.68	13.03	620.5	635.01	103.73	106.79	1
Testis	Normal	10	M10_7508	0.7	110.11	1.22	0.56	2.54	31.42	31.66	180.73	35.03	34.4	26.15	0.8	16.81	0.87	17.25	773	771.01	74.14	77.82	1
Testis	CR	18	CR1801	0.65	110.11	1.21	0.6	2.53	31.22	31.39	250.03	42.02	41.57	42.65	0.75	16.74	0.83	17.3	795.7	756.71	91.39	93.18	1
Testis	Normal	16	M1602	0.82	130.41	1.47	0.78	3.06	39.63	40.07	268.43	57.58	57.99	33.5	0.99	19.49	1.06	20.02	959.3	1046.21	110.37	112.59	1
Testis	CR	23	CR2305	0.64	100.41	1.11	0.55	2.34	29.54	29.57	222.83	49.43	49.53	39.53	0.71	15.34	0.76	15.66	716.1	724.11	96.68	104.59	1
Testis	Normal	20	M2007	0.79	104.61	1.14	0.55	2.41	33.51	33.73	186.13	45.16	44.92	25.99	0.74	15.52	0.82	15.89	734	795.21	78.64	84.12	1
Testis	Normal	20	M2009	0.76	85.88	0.95	0.44	2.01	30.14	30.42	182.63	44.12	43.61	28.21	0.65	13.01	0.71	13.31	678.3	670.91	76.45	80.92	1
Testis	CR	18	CR1802	0.57	110.31	1.21	0.61	2.5	29.94	30.09	269.73	45.34	45.12	44.94	0.76	16.27	0.83	16.68	767.5	742.41	99.62	101.98	1
Testis	Normal	22	M2206	0.82	108.41	1.22	0.62	2.55	37.4	37.82	268.43	60.25	60.21	24.13	0.81	16.32	0.86	16.75	771.7	804.21	106.87	108.69	1
Testis	Normal	10	M10_7501	0.77	132.81	1.46	0.73	3.09	36.89	37.25	271.03	38.66	38.12	29.14	0.91	19.96	0.99	20.49	923.4	1075.21	84.5	84.7	1
Testis	Normal	35	M3503R	0.91	104.41	1.24	0.67	2.18	508.8	546.5	196.13	142.62	144.97	30.56	0.79	14.25	0.85	14.64	669.2	764.01	120.37	123.89	1
Testis	Normal	30	M3010	0.96	77.47	0.85	0.5	1.71	43.14	43.98	174.23	56.86	57.26	22.66	0.61	11.11	0.67	11.51	562.6	602.91	105.13	105.59	1
Testis	Normal	3	M0306	0.62	106.81	1.18	0.49	2.44	28.07	28.01	241.93	18.54	18.26	30.68	0.77	16.61	0.85	17.03	716.3	647.71	49.13	51.57	1
Testis	Normal	32	M3209	0.88	82.47	0.89	0.46	1.83	34.42	34.94	175.03	55.22	55.11	23.86	0.62	11.9	0.69	12.3	571.9	623.11	88.39	89.66	1
Testis	Normal	34	M3404	0.95	79.01	0.89	0.47	1.76	63.35	65.58	161.83	70.03	70	39.3	0.6	12.09	0.66	12.48	603.3	673.81	101.94	114.29	1
Testis	Normal	12	M1201	1.04	78.87	0.92	0.44	1.75	102.7	107.1	166.33	35.2	34.85	20.72	0.68	15.18	0.73	15.62	760.5	937.21	61.05	62.41	1
Testis	Normal	34	M3405	0.89	105.71	1.19	0.57	2.33	235.6	247.6	187.13	100.72	101.37	29.55	0.8	14.94	0.87	15.34	696.4	800.21	131.37	138.59	1
Testis	Normal	16	M1601	0.65	107.91	1.19	0.55	2.51	30.39	30.43	244.03	42.33	42.16	24.31	0.76	16.61	0.8	17.14	747.1	757.21	69.6	73.74	1
Testis	CR	10	CR1003	0.55	90.74	0.99	0.44	2.05	24.66	24.58	223.03	27.95	27.34	34.68	0.63	13.03	0.69	13.44	631.2	557.41	66.07	65.74	1
Testis	Normal	3	M0303	0.36	63.5	0.71	0.17	1.42	18.49	18.34	131.13	8.91	8.84	15.28	0.45	10.26	0.5	10.59	439	369.11	25.38	26.98	1
Testis	Normal	22	M2209	0.85	104.71	1.19	0.62	2.36	236.1	248.3	281.73	62.57	62.98	33.97	0.78	15.4	0.86	15.83	678.8	709.31	97.39	104.49	1
Testis	Normal	20	M2008	0.91	139.81	1.56	0.85	3.27	43.02	43.59	298.73	69.63	70.07	46.61	1.03	20.4	1.09	21.03	1014.4	1116.21	123.57	127.59	1
Testis	Normal	4	M0401	0.58	105.21	1.14	0.48	2.44	28.13	28.09	209.83	20.78	19.95	24.73	0.71	15.7	0.77	16.1	722.1	711.31	41.49	42.26	1
Testis	Normal	12	M1202	0.63	110.41	1.22	0.56	2.55	30.42	30.4	199.83	38.11	37.49	23.42	0.78	16.29	0.84	16.8	745.7	727.21	62.99	64.74	1
Testis	Normal	30	M3007	0.82	91.53	1.01	0.54	2.07	56.76	58.43	218.93	56.18	55.88	29.25	0.69	13.44	0.75	13.78	647.2	699.31	104.11	108.79	1
Testis	Normal	32	M3210	0.73	98.09	1.08	0.56	2.23	35.66	36.15	218.43	60.77	60.73	27.57	0.71	14.64	0.78	15.01	688.3	739.31	91.38	97.57	1
Testis	Normal	3	M0301	0.62	112.31	1.23	0.53	2.6	28.52	28.43	254.33	19.8	19.24	21.82	0.77	16.97	0.86	17.47	741.7	708.11	46.04	50.25	1
Testis	Normal	6	M0608	0.87	126.31	1.41	0.68	3.02	49.27	50.35	280.23	31.34	30.68	24.33	0.9	18.57	0.98	19.11	875.2	949.21	69	74.17	1
Testis	CR	27	CR2704	0.7	90.87	0.97	0.53	1.99	34.08	34.42	200.23	61.12	60.82	48.73	0.66	12.07	0.7	12.42	609	578.71	106.41	109.39	1
Testis	Normal	26	M2603	0.72	83.31	0.93	0.46	1.9	31.3	31.4	159.03	44.57	44.43	23.86	0.62	11.91	0.68	12.27	634.5	572.71	87.24	94.07	1
Testis	CR	23	CR2304	0.85	67.75	0.76	0.48	1.44	34.8	35.18	194.63	47.5	47.37	45.48	0.64	9.4	0.7	9.65	465.5	406.31	124.27	133.39	1
Testis	CR	27	CR2705	0.85	93.31	1	0.57	2.06	39.3	39.51	188.73	86.01	86.22	32.28	0.67	11.7	0.74	11.96	556.7	600.11	148.97	146.99	1
Testis	Normal	28	M2801	1.01	90.84	0.99	0.47	2.13	41.37	42.09	190.83	43.05	42.82	24.67	0.66	13.64	0.71	14.09	672.8	834.21	74.29	73.68	1
Testis	CR	18	CR1805	1.19	217.91	2.37	1.4	4.98	58.96	59.88	518.83	89.58	89.9	86.38	1.48	29.97	1.58	30.86	1576.4	1811.21	168.57	167.29	1
Testis	Normal	26	M2604	0.74	95.89	1.06	0.53	2.19	35.09	35.56	193.83	69.86	70.37	28.37	0.74	13.79	0.81	14.2	636.1	711.71	123.07	129.69	1
Testis	CR	18	CR1803	0.68	99.21	1.06	0.53	2.3	29.06	29.02	214.23	43.38	42.87	32.2	0.69	14.65	0.73	15.07	665.3	711.91	74.88	73.92	1
Testis	CR	23	CR2301	0.71	99.18	1.09	0.57	2.26	42.16	42.87	235.93	56.35	56.18	38.13	0.7	14.37	0.76	14.77	675.9	646.51	123.27	120.19	1
Testis	Normal	35	M3503	1.02	114.41	1.24	0.66	2.4	374.9	395	231.73	76.34	77.18	29.88	0.74	15.29	0.82	15.69	712.4	831.21	146.57	153.59	1
Testis	Normal	6	M0603	0.49	88.95	1	0.37	2	23.28	23.16	144.33	20.26	19.59	20.51	0.6	14.41	0.67	14.85	633.1	630.81	49.34	49.43	1
Testis	Normal	4	M0410	0.88	159.61	1.76	0.88	3.66	43.06	43.28	372.03	26.28	25.43	40.86	1.13	22.43	1.21	22.96	1090.4	1257.21	84.56	89.16	1
Testis	Normal	12	M1205	0.83	130.01	1.38	0.68	2.98	37.9	37.97	241.23	38.14	37.59	27.51	0.88	18.59	0.94	19.2	886.9	1084.21	74.84	75.73	1
Testis	Normal	10	M10_7502	0.7	121.01	1.3	0.65	2.81	32.61	32.64	250.53	36.95	36.1	25.73	0.84	18.46	0.92	18.98	844	880.21	78.9	82.38	1
Testis	Normal	32	M3204	0.71	72.59	0.76	0.34	1.6	31.68	31.44	166.33	42.79	42.13	20.15	0.5	10.52	0.54	10.83	544.3	505.01	64.89	69.32	1
Testis	Normal	6	M0610	0.72	123.81	1.34	0.68	2.88	34.64	34.91	290.63	29.04	28.34	27.24	0.84	18.33	0.93	18.91	878.5	916.21	61.54	60.84	1
Testis	Normal	30	M3006	0.78	79.81	0.87	0.44	1.76	37.97	38.41	180.53	48.03	47.93	23.71	1.56	11.66	1.66	11.99	592	585.01	106.1	104.19	1
Testis	CR	23	CR2302	0.68	100.41	1.1	0.56	2.38	30.17	30	246.13	50.08	49.74	40.05	0.72	14.67	0.76	15.11	719.9	715.61	79.19	91.15	1
Testis	Normal	35	M3501R	0.93	113.31	1.41	0.59	2.2	1110	1171.8	228.33	90.41	92.7	22	0.68	14.42	0.73	14.8	655.5	729.71	158.47	154.99	1
Testis	CR	10	CR1001	0.6	107.21	1.14	0.53	2.5	29.79	29.93	257.33	31.84	31.46	29.59	0.69	15.03	0.75	15.48	700.7	681.71	56.98	59.39	1
Testis	Normal	8	M0808	0.76	124.41	1.36	0.67	2.96	34.66	34.84	273.23	37.75	37.2	23.14	0.9	18.64	0.97	19.26	912.4	923.21	69.4	70.68	1
Testis	CR	10	CR1004	1.18	214.51	2.32	1.31	4.85	55.19	56.33	495.93	58.34	58.11	59.94	1.37	30.08	1.49	30.96	1602.4	1747.21	100.91	100.76	1
Testis	Normal	35	M3502	0.87	101.81	1.08	0.59	2.34	43.58	44.13	136.43	69.63	69.78	24.34	0.74	14.14	0.79	14.58	688.6	788.91	110.77	116.79	1
Testis	Normal	24	M2411	0.69	101.51	1.1	0.51	2.37	28.42	28.48	237.03	45.13	44.46	20.56	0.71	14.91	0.75	15.37	700.5	663.21	83.55	81	1
Testis	Normal	24	M2401	0.58	78.15	0.85	0.37	1.76	28.59	28.69	242.23	50.66	49.97	27.49	0.58	10.91	0.63	11.23	586.6	567.21	91.53	93.24	1
Testis	Normal	28	M2809	0.84	86.04	0.93	0.55	1.9	39.77	40.29	112.73	54.91	54.33	17.62	0.62	12.43	0.69	12.88	613.6	607.11	66.03	71	1
Testis	Normal	16	M1603	0.86	134.01	1.44	0.76	3.11	38.84	39.15	286.03	55.11	54.66	29.68	0.95	19.38	1.02	19.88	942.2	1062.21	93.72	98.08	1
Testis	CR	10	CR1005	0.73	125.91	1.37	0.68	2.96	33.12	33.34	308.43	43.1	42.29	33.93	0.88	18.03	0.94	18.47	854.4	904.21	77.32	75.16	1
Testis	Normal	28	M2805	0.83	104.01	1.12	0.56	2.37	122.6	127.9	254.93	54.22	54.59	24.77	0.71	14.72	0.75	15.18	690.1	785.21	82.62	88.58	1
Testis	Normal	26	M2606	0.65	92.27	0.99	0.45	2.16	30.98	30.88	192.03	48.14	48.05	20.5	0.66	13.24	0.72	13.62	637.4	656.01	63.57	63.56	1
Testis	Normal	24	M2409	0.74	105.71	1.13	0.59	2.43	34.27	33.9	239.93	54.29	54.14	25.17	0.74	15.1	0.81	15.56	729.3	705.61	77.13	82.8	1
Testis	Normal	24	M2405	0.69	97.37	1.04	0.5	2.26	30.58	30.62	214.83	46.07	45.64	27.98	0.67	14.04	0.74	14.44	680.4	614.11	77.18	77.84	1
Testis	Normal	4	M0407	0.62	109.71	1.16	0.48	2.54	28.35	28.35	213.63	16.5	15.82	30.7	0.76	15.64	0.83	16.17	681.4	750.41	42.02	44.36	1
Testis	Normal	8	M0805	0.79	140.61	1.51	0.76	3.32	36.9	37.04	295.23	35.98	35.33	26.3	1.39	20.24	1.45	20.75	949	1040.21	66.56	69.81	1
Testis	CR	27	CR2702	0.7	95.01	1.02	0.56	2.11	33.35	33.6	214.63	91.62	91.82	32.41	0.69	12.55	0.75	12.92	607.7	612.21	107.47	108.79	1
Testis	Normal	16	M1607	0.83	127.01	1.35	0.68	2.96	36.64	37	238.83	47.5	47.31	25.1	0.88	18.43	0.95	18.87	847.6	912.21	79.04	83.11	1
Testis	Normal	26	M2607	0.65	100.41	1.07	0.5	2.33	32.23	32.29	221.23	53.3	52.86	22.87	0.74	14.38	0.79	14.84	683	703.81	84.24	81.74	1
Testis	Normal	32	M3207	0.79	75.31	0.8	0.48	1.68	37.69	37.87	207.23	67.27	67.14	28.52	0.62	10.74	0.67	11.11	542.7	574.71	87.89	96.97	1
Testis	CR	27	CR2703	0.93	124.81	1.33	0.77	2.79	42.31	42.63	275.93	93.27	93.33	44.33	0.89	16.27	0.95	16.75	799.7	907.21	136.27	148.89	1
Liver	Normal	32	M3204	0.85	189.38	4.43	2.53	2.56	31.84	30.55	975.43	139.35	141.44	79.65	6.43	23.64	6.6	23.89	1447.7	1459.28	1395.96	1418.67	0
Liver	Normal	26	M2607	0.6	224.08	4.69	2.92	3.02	27.31	26.24	1082.43	80.23	80.86	60.37	6.65	25.35	6.79	25.55	1169.7	1205.28	1245.96	1229.67	0
Liver	Normal	6	M0603	0.72	230.78	5.37	2.77	3.25	30.45	29.27	837.83	61.62	61.68	64.13	8.5	25.74	8.85	25.99	1760.7	1813.28	1568.96	1585.67	0
Liver	Normal	30	M3004	0.98	333.68	7.87	4.02	5.18	43.82	42.25	1551.43	95.87	97.82	99.93	9.87	37.65	10.21	38.04	2737.7	2895.28	1918.96	1932.67	0
Liver	Normal	6	M0610	0.63	226.08	5.1	3.08	2.97	25.81	24.83	1184.43	58.91	58.68	73.85	8.51	27.67	8.75	28	1702.7	1760.28	1537.96	1545.67	0
Liver	Normal	12	M1202	1.85	626.48	15.52	8.37	9.1	92.78	91.25	2085.43	149.35	152.34	161.53	20.73	70.92	21.28	70.69	5201.7	5567.28	4102.96	4163.67	0
Liver	CR	10	CR1004	0.65	211.78	4.66	3.18	2.87	26.69	25.7	1702.43	125.95	127.54	145.03	6.77	22.61	6.91	22.96	1710.7	1773.28	1275.96	1311.67	0
Liver	CR	23	CR2305	0.68	212.08	4.53	3.33	2.89	27.76	26.74	1491.43	206.15	209.64	136.53	6.92	24.63	7.15	24.9	1536.7	1651.28	1215.96	1206.67	0
Liver	Normal	22	M2202	0.71	197.88	4.55	2.59	2.89	31.77	30.52	512.33	96.68	97.36	65.74	5.76	24.63	5.94	24.88	1293.7	1302.28	1342.96	1358.67	0
Liver	CR	27	CR2704	0.74	209.18	4.7	3.31	2.59	29.82	29.05	1342.43	141.15	143.24	121.33	6.72	24.15	6.87	24.41	1640.7	1656.28	1421.96	1443.67	0
Liver	Normal	32	M3207	2.09	615.78	15.6	7.78	9.94	92.01	90.97	2877.43	631.65	662.74	281.73	16.89	72.28	17.45	71.85	4737.7	5243.28	2987.96	3065.67	0
Liver	Normal	20	M2010	1.42	377.08	9.76	4.98	5.31	61.48	60.65	1566.43	140.95	142.44	126.03	13.08	49.33	13.53	49.92	3472.7	3738.28	2835.96	2902.67	0
Liver	Normal	3	M0303	1.91	534.78	13.25	6.27	7.55	83.86	82.95	2662.43	204.45	208.24	218.23	23.43	63.85	23.96	63.73	5391.7	5866.28	3678.96	3737.67	0
Liver	Normal	10	M10_7501	0.55	209.58	4.54	2.5	3.05	21.37	21.21	1051.43	57.65	57.39	71.81	6.92	26.07	7.09	26.36	1689.7	1692.28	1595.96	1597.67	0
Liver	Normal	35	M3501R	1.16	256.28	6	3.73	4.61	50.26	48.87	1516.43	103.55	104.24	31.23	5.92	31.72	6.13	32.02	1200.7	1380.28	946.76	948.67	0
Liver	Normal	34	M3406	1.16	320.28	7.24	4.59	4.34	49.38	48.34	1857.43	68.8	67.83	80.02	11.05	37.84	11.35	38.37	2434.7	2641.28	2301.96	2317.67	0
Liver	Normal	8	M0805	0.57	214.98	4.74	2.59	2.93	26.47	25.94	985.83	76.71	77.24	73.97	7.66	26.98	7.99	27.41	1561.7	1694.28	1490.96	1504.67	0
Liver	Normal	22	M2206	0.6	172.58	3.66	2.32	2.48	26.45	26.02	552.93	74.83	75.25	47.72	5.21	20.64	5.38	20.88	1102.7	1144.28	1170.96	1197.67	0
Liver	Normal	16	M1601	0.52	199.78	4.45	2.5	3.01	23.55	23.4	1053.43	72.94	72.79	67.36	7.28	25.71	7.45	26.15	1471.7	1557.28	1311.96	1355.67	0
Liver	CR	10	CR1003	0.55	178.78	4.03	2.49	2.53	23.81	23.88	1454.43	121.65	124.04	167.53	6.26	21.19	6.36	21.44	1486.7	1537.28	1096.96	1107.67	0
Liver	Normal	4	M0404	0.53	203.28	4.68	2.43	2.96	27.99	27.21	795.03	57.88	57.69	58.75	9.01	24.98	9.3	25.36	1580.7	1688.28	1576.96	1600.67	0
Liver	Normal	24	M2401	0.6	187.08	4.16	2.46	2.69	28.4	27.56	761.13	47.73	47.34	86.36	5.91	23.63	6.11	23.92	1396.7	1488.28	1507.96	1533.67	0
Liver	CR	10	CR1001	0.48	183.18	4.03	2.78	2.64	19.12	19.15	1572.43	105.15	106.14	122.03	6.12	20.65	6.23	20.91	1555.7	1632.28	1267.96	1270.67	0
Liver	Normal	3	M0301	0.48	218.48	4.77	2.31	3.18	22.53	22.55	1308.43	50.48	50.14	87.95	9.65	25.91	10	26.27	1900.7	1991.28	1605.96	1625.67	0
Liver	Normal	28	M2801	0.69	158.78	3.61	2.21	2.86	28.87	28.14	782.43	152.05	154.04	31.98	3.78	17.18	3.88	17.43	738.5	863.38	633.16	633.27	0
Liver	CR	27	CR2702	0.87	295.08	6.54	4.26	3.79	37.85	37.02	2244.43	328.55	334.34	200.63	9.9	36.82	10.24	37.45	2204.7	2361.28	1688.96	1683.67	0
Liver	Normal	32	M3209	0.79	168.88	3.84	2.25	2.69	30.6	30.13	959.13	88.35	88.76	55	5.22	23.09	5.34	23.53	1159.7	1291.28	938.16	963.37	0
Liver	CR	27	CR2705	0.65	174.18	3.88	2.79	2.24	26.85	26.9	1210.43	117.95	119.14	111.43	5.84	21.12	6.03	21.52	1543.7	1600.28	1343.96	1392.67	0
Liver	Normal	12	M1205	0.49	185.28	4.11	2.28	2.75	23.06	23.14	942.63	55.5	55.19	59.25	6.62	23.18	6.86	23.54	1436.7	1511.28	1326.96	1369.67	0
Liver	CR	23	CR2302	0.59	194.18	4.34	2.94	2.71	26.31	26.45	1682.43	149.85	152.24	159.13	7.1	23.63	7.41	23.98	1867.7	1899.28	1485.96	1507.67	0
Liver	Normal	32	M3210	0.54	160.48	3.75	1.94	2.56	20.74	20.86	873.43	99.2	100.64	60.09	5.62	22.18	5.81	22.48	1305.7	1365.28	1308.96	1340.67	0
Liver	Normal	24	M2409	0.48	163.08	3.68	1.98	2.5	20.55	20.68	779.73	68.46	68.41	61.9	5.59	23.63	5.78	24.01	1456.7	1460.28	1361.96	1379.67	0
Liver	CR	10	CR1005	0.47	168.88	3.48	2.51	2.53	19.25	19.44	1547.43	94.76	95.15	105.13	5.85	19.32	6.07	19.79	1585.7	1582.28	1089.96	1104.67	0
Liver	Normal	26	M2603	2.14	490.38	12.37	6.88	7.99	91.02	91.36	2216.43	149.55	153.44	123.83	20.35	62.28	20.95	62.2	5061.7	5409.28	4167.96	4285.67	0
Liver	Normal	10	M10_7507	0.49	183.78	4.16	2.3	2.75	22.87	23.37	964.83	79.93	80.15	63.06	7.29	24.3	7.57	24.72	1530.7	1670.28	1606.96	1620.67	0
Liver	Normal	6	M0601	0.41	143.98	3.01	1.72	2.15	19.38	19.6	630.13	46.36	45.92	44.42	6.13	17.22	6.29	17.57	1105.7	1164.28	1144.96	1167.67	0
Liver	Normal	16	M1602	0.6	175.38	3.74	2.25	2.46	24.54	24.83	858.53	63.49	63.25	52.08	6.85	24.3	6.99	24.61	1408.7	1480.28	1489.96	1488.67	0
Liver	Normal	12	M1201	0.48	175.48	3.79	2.31	2.56	26.49	26.7	469.93	103.35	104.24	50.44	6.73	24.49	7.04	24.94	1208.7	1273.28	1538.96	1574.67	0
Liver	Normal	3	M0306	0.47	190.58	3.99	2.07	2.83	21.82	21.9	794.73	70.8	70.88	69.46	7.64	22.05	7.86	22.44	1409.7	1431.28	1527.96	1537.67	0
Liver	Normal	16	M1603	0.51	182.18	4.09	2.05	2.75	24.2	24.48	1156.43	64.72	64.61	61.86	7.19	24.01	7.45	24.43	1588.7	1665.28	1596.96	1623.67	0
Liver	Normal	16	M1607	0.58	181.98	4.36	2.2	2.65	26.66	27.03	956.93	58.49	58.29	65.05	7.8	25.66	8.15	26.18	1826.7	1948.28	1861.96	1855.67	0
Liver	CR	23	CR2304	1.16	380.08	9.07	5.82	5.85	51.82	51.65	3419.43	385.35	393.74	279.43	14.95	48.52	15.62	49.55	4761.7	4990.28	2971.96	2972.67	0
Liver	Normal	30	M3010	0.53	163.38	3.63	2.32	2.45	26.08	26.45	906.13	85.99	86.37	51.9	5.68	24.27	5.92	24.79	1420.7	1534.28	1348.96	1369.67	0
Liver	Normal	3	M0302	0.45	188.08	4.13	2.16	2.67	20.91	21.25	1090.43	60.16	59.91	87.08	9.54	26.37	9.74	26.83	1686.7	1815.28	1743.96	1784.67	0
Liver	Normal	28	M2807	0.44	165.68	3.6	2.19	2.42	19.45	19.71	977.73	84.05	84.64	50.66	5.85	24.33	6.1	24.81	1405.7	1481.28	1476.96	1518.67	0
Liver	Normal	12	M1208	0.5	170.48	3.81	1.96	2.61	24.13	24.47	958.83	26.07	25.35	76.52	7.53	21.95	7.82	22.36	1376.7	1527.28	1594.96	1661.67	0
Liver	Normal	4	M0410	0.42	190.18	4.13	2.27	2.86	22.41	22.92	889.53	80.47	80.91	80.47	8.98	23.34	9.33	23.88	1628.7	1695.28	1751.96	1827.67	0
Liver	Normal	34	M3401	0.64	203.98	4.31	3	3.12	30.3	31	1051.43	158.45	159.74	59.73	6.26	25	6.54	25.39	1616.7	1796.28	1611.96	1652.67	0
Liver	Normal	4	M0407	0.46	178.18	3.92	2.19	2.72	25.93	26.4	780.23	78.68	79.05	64.45	7.63	21.92	7.92	22.33	1481.7	1632.28	1635.96	1677.67	0
Liver	CR	18	CR1802	0.42	154.88	3.41	2.35	2.09	17.81	18.05	1518.43	100.95	102.34	141.43	6.06	19.18	6.4	19.5	1559.7	1636.28	1346.96	1368.67	0
Liver	CR	27	CR2703	0.7	244.98	5.72	3.78	4.05	31.5	32.14	1867.43	236.45	240.34	175.53	8.55	31.57	8.91	32.18	2349.7	2582.28	1795.96	1833.67	0
Liver	Normal	10	M10_7502	0.39	160.98	3.41	1.96	2.41	16.37	16.55	872.43	55.27	55.31	54.38	5.95	23.99	6.17	24.49	1453.7	1539.28	1532.96	1597.67	0
Liver	Normal	10	M10_7508	0.47	163.58	3.59	2.12	2.46	23.45	23.97	875.73	86.83	86.66	53.72	7.14	23.7	7.39	24.29	1296.7	1481.28	1399.96	1414.67	0
Liver	Normal	24	M2411	0.7	216.58	4.96	2.99	3.39	35.99	35.43	1048.43	66.6	66.12	84.54	8.36	32.7	8.63	33.41	1938.7	2103.28	2080.96	2113.67	0
Liver	Normal	6	M0608	0.49	155.28	3.41	1.91	2.37	25.43	26.05	926.43	71.99	71.79	63.57	6.84	23.15	7.15	23.76	1512.7	1716.28	1528.96	1566.67	0
Liver	Normal	28	M2809	0.64	151.58	3.33	2.04	2.1	29.42	30.32	639.63	124.15	126.54	39.19	5.5	21.69	5.72	22.12	1409.7	1527.28	1311.96	1321.67	0
Liver	Normal	34	M3404	0.52	143.18	3.34	2.05	2.51	22.35	23.06	628.83	76.06	75.92	30.71	4.88	20.25	5.05	20.71	935.6	1089.28	1000.96	1018.67	0
Liver	Normal	26	M2604	1.07	358.98	8.72	4.84	6	51.35	51.17	2408.43	174.45	178.24	99.6	16.85	47.89	17.44	48.86	3542.7	3989.28	3466.96	3516.67	0
Liver	CR	23	CR2301	0.48	148.68	3.25	2.47	2.22	16.04	16.32	1606.43	144.95	146.94	120.63	6.14	21.02	6.41	21.4	1631.7	1711.28	1237.96	1275.67	0
Liver	Normal	20	M2008	0.46	169.08	4	2.17	2.56	25.56	26.38	617.13	67.28	66.81	62.65	6.66	27.27	7.02	27.91	1682.7	1782.28	1754.96	1786.67	0
Liver	CR	18	CR1801	0.46	147.78	3.33	2.23	2.21	18.76	19.15	1496.43	123.95	125.94	165.33	5.96	20.29	6.3	20.66	1511.7	1642.28	1185.96	1201.67	0
Liver	Normal	30	M3006	1.46	437.18	10.58	5.92	7.26	68.92	69.33	2021.43	323.45	329.54	136.83	16.76	63.19	17.29	64.56	4725.7	5210.28	3868.96	3916.67	0
Liver	CR	18	CR1805	0.4	149.48	3.29	2.29	2.02	18.29	18.73	1291.43	174.75	178.44	139.23	5.94	20.96	6.19	21.32	1530.7	1595.28	1275.96	1290.67	0
Liver	Normal	28	M2805	0.43	139.28	2.95	1.78	2.31	19.4	19.88	771.33	82.29	82.21	45.73	5.01	19.93	5.2	20.44	1024.7	1150.28	1077.96	1119.67	0
Liver	Normal	34	M3405	0.64	150.28	3.33	2.03	2.57	29.25	30.23	1105.43	63.05	62.81	46.23	4.4	22.64	4.64	23.19	1016.7	1226.28	918.66	939.07	0
Liver	Normal	8	M0804	0.48	162.98	3.6	2	2.43	22.55	23.28	955.23	58.82	58.61	67.24	6.72	24.31	7	24.96	1754.7	1920.28	1701.96	1701.67	0
Liver	Normal	20	M2007	0.52	152.38	3.51	1.89	2.35	28.98	29.69	440.73	62.44	62.25	52.49	5.61	23.67	5.88	24.29	1505.7	1589.28	1547.96	1574.67	0
Liver	Normal	22	M2208	0.6	111.08	2.71	1.66	2.53	26.11	26.92	393.13	71.34	71.08	10.22	2.17	14.01	2.29	14.23	451.3	632.28	487.46	506.17	0
Liver	Normal	35	M3503	0.47	155.18	3.43	1.94	2.48	20.59	21.15	1062.43	73.95	74.19	49.03	6.42	23.67	6.69	24.32	1608.7	1739.28	1630.96	1697.67	0
Liver	Normal	26	M2606	0.44	150.18	3.12	2.23	2.14	20.37	20.95	697.33	91.43	92.03	42.18	6.82	20.85	7.14	21.38	1269.7	1393.28	1805.96	1878.67	0
Liver	Normal	35	M3502	0.47	140.78	3.21	2	2.44	23.11	23.73	838.73	84.42	84.33	43.79	5.37	21.25	5.63	21.89	1322.7	1477.28	1599.96	1657.67	0
Liver	Normal	20	M2009	0.55	142.08	3.45	1.82	2.24	28.69	29.54	441.73	108.75	109.14	61.02	4.74	20.86	4.97	21.23	1298.7	1388.28	1243.96	1235.67	0
Liver	Normal	8	M0808	0.37	134.58	2.78	1.73	2.11	16.62	17.04	728.53	51.14	50.64	44.27	4.75	19.23	5.01	19.61	1286.7	1427.28	1429.96	1453.67	0
Liver	CR	18	CR1803	0.6	199.78	4.38	2.81	2.96	26.57	27.19	2103.43	145.55	148.54	151.93	7.56	24.81	7.81	25.53	2143.7	2293.28	1709.96	1749.67	0
Liver	Normal	8	M0810	0.4	148.98	3.13	1.82	2.28	18.98	19.6	790.93	43.94	43.31	55.58	5.43	21.71	5.67	22.19	1478.7	1651.28	1678.96	1691.67	0
Liver	Normal	24	M2405	0.39	130.38	2.97	1.64	2.13	18.77	19.43	519.73	90.7	90.57	56.77	4.88	22.81	5.17	23.46	1190.7	1315.28	1243.96	1280.67	0
Liver	Normal	22	M2209	0.47	129.68	2.8	1.68	2.04	20.81	21.49	575.53	91.25	91.55	44	4.7	19.45	4.87	19.89	1098.7	1134.28	1230.96	1266.67	0
Liver	Normal	4	M0401	0.39	141.28	3.01	1.74	2.18	17.97	18.38	803.53	51.27	50.75	53.05	6.28	20.2	6.5	20.66	1452.7	1684.28	1353.96	1400.67	0
Liver	Normal	22	M2202	0.72	200.7	2.89	2.12	2.71	30.84	30.15	514.74	97.75	97.65	62.53	4.16	25.36	4.35	25.6	1172.1	1126.16	1037.93	1054.78	1
Liver	Normal	10	M10_7507	0.58	217.9	3.1	2.21	2.89	25.04	24.53	1052.24	84.36	83.87	57.11	5.49	26.08	5.66	26.38	1443.1	1410.16	1124.93	1132.78	1
Liver	Normal	3	M0302	0.55	226.3	3.13	2.1	2.81	22.69	22.78	1168.24	61.75	61.01	80.92	6.95	27.93	7.18	28.17	1559.1	1519.16	1162.93	1190.78	1
Liver	Normal	34	M3406	1.2	328.8	4.59	3.95	4.02	47.33	46.83	1889.24	62.68	63.24	68.07	8.2	38.59	8.44	38.9	2184.1	2301.16	1649.93	1672.78	1
Liver	Normal	4	M0404	0.55	212.4	3.04	2.03	2.79	27.37	26.89	816.14	58.54	57.64	50.95	6.42	25.85	6.61	26.09	1484.1	1507.16	1134.93	1177.78	1
Liver	Normal	8	M0804	0.64	214.8	3.02	2.13	2.73	27.76	27.29	1055.24	63.06	62.28	60.01	5.3	26.95	5.49	27.22	1619.1	1623.16	1165.93	1149.78	1
Liver	Normal	28	M2807	0.53	200.2	2.72	2.12	2.56	22.06	22.31	1055.24	88.27	87.73	43.82	4.43	25.97	4.55	26.4	1313.1	1289.16	1043.93	1042.78	1
Liver	Normal	8	M0810	0.53	197.1	2.66	1.94	2.55	22	22.16	880.04	46.43	45.65	49.51	4.23	23.8	4.44	24.21	1363.1	1334.16	1095.93	1127.78	1
Liver	Normal	22	M2208	0.78	144	2.24	1.7	2.79	30.28	29.72	421.54	75.14	74.99	9.07	1.75	15.08	1.8	15.17	432.7	423.16	331.13	334.08	1
Liver	Normal	12	M1208	0.61	207.7	2.93	1.9	2.77	27.5	27.05	1047.24	27.2	26.43	68.92	5.72	23.7	5.88	23.95	1288.1	1276.16	1127.93	1143.78	1
Liver	Normal	20	M2010	1.46	382.8	6.2	4.29	5.01	61.19	61.38	1620.24	135.56	136.68	104.45	9.36	51.43	9.65	50.73	3282.1	3484.16	2115.93	2130.78	1
Liver	Normal	34	M3401	0.78	248.9	3.3	3.02	3.3	33.46	33.19	1151.24	174.16	175.88	49.01	4.72	26.91	4.95	27.23	1517.1	1573.16	1160.93	1163.78	1
Liver	Normal	10	M10_7508	0.57	197.3	2.7	2.03	2.56	25.58	25.27	913.54	89.36	89.33	49.1	5.24	24.87	5.36	25.32	1211.1	1214.16	923.43	913.08	1
Liver	CR	18	CR1801	0.59	185.3	2.66	2.28	2.37	20.63	21	1630.24	131.26	131.78	152.85	4.43	21.66	4.66	21.93	1401.1	1376.16	775.73	804.28	1
Liver	Normal	16	M1602	0.66	190.8	2.54	1.97	2.38	24.75	24.55	874.64	62.54	62.35	45.17	5.12	24.59	5.31	24.9	1310.1	1216.16	989.93	1005.78	1
Liver	CR	23	CR2305	0.6	187.4	2.47	2.4	2.34	22.65	22.72	1404.24	196.06	198.38	104.75	4.3	22.53	4.48	22.87	1280.1	1258.16	820.03	835.48	1
Liver	Normal	20	M2007	0.67	195.3	2.86	1.95	2.58	33.31	33.06	487.84	66.45	66.48	51.3	4.32	25.63	4.47	25.96	1302.1	1351.16	1064.93	1066.78	1
Liver	Normal	20	M2009	0.73	186.2	2.87	1.9	2.5	33.74	33.56	480.54	116.16	116.58	55.22	3.69	22.9	3.78	23.06	1162.1	1216.16	841.83	829.58	1
Liver	CR	18	CR1802	0.51	189.1	2.6	2.31	2.23	19.28	19.43	1677.24	107.76	108.98	127.85	4.61	20.9	4.79	21.06	1420.1	1428.16	946.23	954.68	1
Liver	Normal	22	M2206	0.6	171.8	2.25	1.83	2.27	27.3	26.92	547.14	73.93	74.09	37.02	3.62	20.61	3.77	20.92	1046.1	957.16	843.73	870.98	1
Liver	Normal	10	M10_7501	0.54	206.8	2.8	1.97	2.8	19.87	20.08	1053.24	57.36	56.78	54.45	4.8	26.13	4.99	26.47	1530.1	1538.16	1156.93	1187.78	1
Liver	Normal	30	M3010	0.63	191.2	2.68	2.22	2.54	28.94	28.74	973.84	89.47	89.74	44.65	4.32	25.61	4.47	26.05	1305.1	1299.16	954.73	948.28	1
Liver	Normal	3	M0306	0.53	214.7	2.8	1.85	2.84	23.01	22.49	844.44	72.95	72.69	61.86	5.56	23.15	5.72	23.21	1308.1	1287.16	1072.93	1104.78	1
Liver	Normal	32	M3209	0.85	179.9	2.57	1.91	2.61	30.62	30.43	1000.24	91.05	91.45	45.94	3.78	24.12	3.92	24.41	1110.1	1113.16	698.43	717.68	1
Liver	Normal	34	M3404	0.64	175.1	2.58	2.01	2.68	24.9	24.51	670.24	79.39	79.35	28.71	3.7	21.64	3.86	21.8	829.9	848.06	674.33	690.78	1
Liver	Normal	12	M1201	0.54	196.2	2.66	2.09	2.57	27.93	27.32	461.84	104.16	103.88	42.9	5.11	25.48	5.32	25.85	1098.1	1015.16	1088.93	1086.78	1
Liver	Normal	34	M3405	0.81	183.2	2.58	1.98	2.72	32.65	32.21	1181.24	64.94	64.21	41.72	3.21	23.36	3.3	23.68	842.1	881.66	576.43	589.98	1
Liver	Normal	16	M1601	0.51	198.2	2.73	1.98	2.76	22.74	22.18	1067.24	73.18	72.81	54.2	5.05	25.82	5.29	26.16	1346.1	1335.16	972.83	978.98	1
Liver	CR	10	CR1003	0.55	177.7	2.49	2	2.33	23.03	22.69	1498.24	123.86	124.38	142.25	4.33	21.21	4.53	21.39	1397.1	1364.16	802.43	816.78	1
Liver	Normal	3	M0303	1.93	529.9	8.38	5.43	7.09	80.56	81.42	2778.24	211.26	211.68	181.75	16.56	64.74	17	64.02	5189.1	5441.16	2767.93	2821.78	1
Liver	Normal	6	M0601	0.44	156.2	2.05	1.43	2.09	19.32	19.51	643.14	47.48	46.63	38.19	4.4	17.66	4.51	17.85	981.4	984.16	826.83	820.38	1
Liver	Normal	22	M2209	0.62	169.1	2.32	1.74	2.27	25.29	24.94	643.04	98.86	100.28	40.54	3.71	21.48	3.8	21.78	954.3	953.16	865.83	876.58	1
Liver	Normal	20	M2008	0.56	208.5	3.13	2.17	2.76	28.89	28.57	663.34	70.84	70.86	58.29	5.1	29.25	5.27	29.59	1542.1	1537.16	1219.93	1230.78	1
Liver	Normal	4	M0401	0.5	184	2.49	1.81	2.44	20.68	20.94	880.54	54.52	53.82	50.68	4.94	22.06	5.15	22.32	1387.1	1444.16	952.53	967.98	1
Liver	Normal	12	M1202	1.69	568.2	8.93	6.67	7.84	82.37	83.39	2075.24	147.46	150.08	127.35	13.96	69.4	14.34	68.81	4843.1	5093.16	3072.93	3140.78	1
Liver	Normal	30	M3007	0.56	169.5	2.46	1.59	2.44	20.37	20.68	903.94	101.86	102.38	49.97	4.03	22.84	4.16	23.17	1221.1	1211.16	984.73	983.48	1
Liver	Normal	32	M3210	0.56	168.1	2.46	1.6	2.46	20.35	20.55	908.24	102.06	102.28	49.4	4.03	22.75	4.25	23.01	1245.1	1172.16	976.43	1002.78	1
Liver	Normal	3	M0301	0.48	218.6	2.99	1.85	2.96	21.24	21.6	1347.24	50.42	49.58	73.93	6.82	26.11	7.06	26.55	1758.1	1790.16	1204.93	1202.78	1
Liver	Normal	6	M0608	0.6	186.4	2.58	1.84	2.51	57.36	58.1	1022.24	77.18	76.89	57.56	5.12	25.06	5.36	25.48	1411.1	1460.16	1092.93	1107.78	1
Liver	CR	27	CR2704	0.67	189	2.64	2.44	2.22	27.58	27.22	1323.24	138.46	139.78	95.9	4.5	23.4	4.68	23.67	1495.1	1500.16	1055.93	1087.78	1
Liver	Normal	26	M2603	2.41	546	8.58	6.59	8.04	94.64	95.9	2394.24	165.76	166.58	112.45	15.01	65.55	15.49	64.95	4754.1	5141.16	3080.93	3114.78	1
Liver	CR	23	CR2304	1.32	432.9	6.44	5.64	5.98	54.04	53.73	3708.24	414.66	416.58	251.85	10.86	52.01	11.27	51.17	4453.1	4596.16	2127.93	2138.78	1
Liver	CR	27	CR2705	0.66	176	2.44	2.29	2.08	26.4	25.98	1251.24	120.86	121.38	97.32	4.14	21.28	4.29	21.64	1406.1	1406.16	1034.93	1050.78	1
Liver	Normal	28	M2801	0.68	156.4	2.22	1.73	2.64	27.25	27.14	798.44	156.36	156.88	26.02	2.61	17.23	2.67	17.47	694.4	699.16	473.53	480.38	1
Liver	CR	18	CR1805	0.49	180.3	2.53	2.27	2.16	19.98	20.4	1424.24	185.96	186.98	131.25	4.57	22.39	4.74	22.68	1393.1	1393.16	882.23	884.38	1
Liver	Normal	26	M2604	1.29	431.1	6.55	4.9	6.31	54.52	55.3	2616.24	192.96	193.58	88.88	12.58	51.92	12.83	51.3	3324.1	3466.16	2433.93	2456.78	1
Liver	CR	18	CR1803	0.75	247.7	3.47	2.89	3.22	30.33	30.18	2354.24	160.36	160.28	144.05	5.75	26.79	6.01	27.14	2026.1	2135.16	1222.93	1217.78	1
Liver	CR	23	CR2301	0.55	170.7	2.37	2.34	2.26	16.62	16.93	1713.24	150.16	151.48	106.05	4.62	21.84	4.75	22.04	1462.1	1504.16	875.13	887.78	1
Liver	Normal	35	M3503	0.55	180.2	2.51	1.79	2.51	21.63	21.71	1126.24	75.29	75.08	41.59	4.71	24.19	4.89	24.58	1419.1	1480.16	1126.93	1133.78	1
Liver	Normal	6	M0603	0.62	198.1	2.87	1.87	2.7	26.2	26.13	812.44	59.44	58.92	50.61	5.76	24.63	6	24.97	1662.1	1692.16	1234.93	1239.78	1
Liver	Normal	4	M0410	0.46	210.9	2.87	2.02	2.86	23.52	23.43	943.04	84.06	83.92	68.03	6.61	24.5	6.89	24.82	1509.1	1524.16	1274.93	1300.78	1
Liver	Normal	12	M1205	0.48	183.8	2.57	1.79	2.53	22.28	22.54	964.14	55.6	55	48.64	4.68	23.36	4.82	23.56	1321.1	1318.16	1011.93	1028.78	1
Liver	Normal	10	M10_7502	0.44	183	2.42	1.76	2.46	16.96	17.27	939.04	57.49	56.66	50.25	4.47	25.26	4.59	25.59	1345.1	1307.16	1125.93	1145.78	1
Liver	Normal	32	M3204	0.72	160.8	2.32	1.62	2.08	26.56	26.57	960.44	136.46	137.08	61.95	4.27	22.86	4.43	23.16	1331.1	1338.16	1094.93	1116.78	1
Liver	Normal	6	M0610	0.53	189.8	2.69	2.09	2.42	23.02	22.94	1152.24	56.13	55.68	58.99	5.61	26.25	5.9	26.76	1604.1	1576.16	1176.93	1204.78	1
Liver	Normal	30	M3006	1.76	517.8	7.97	5.95	7.55	72.65	73.47	2153.24	342.26	346.08	122.25	12.36	67.31	12.76	66.63	4213.1	4601.16	2669.93	2732.78	1
Liver	CR	23	CR2302	0.58	190.5	2.66	2.36	2.5	25.5	25.46	1715.24	150.76	151.98	127.65	5.03	23.64	5.25	24.01	1740.1	1794.16	1096.93	1121.78	1
Liver	Normal	35	M3501R	1.01	222.2	3.25	2.68	3.87	43.22	43.06	1443.24	98.86	97.96	22.89	3.87	29.61	4.05	29.93	1080.1	1122.16	665.23	694.78	1
Liver	CR	10	CR1001	0.44	170.5	2.34	2.1	2.31	17.15	17.66	1587.24	104.96	105.58	100.15	4.24	20.4	4.4	20.65	1483.1	1506.16	933.33	967.58	1
Liver	Normal	8	M0808	0.44	158.7	2.08	1.63	2.2	17.71	18.01	791.44	53.85	53.13	38.51	3.69	20.24	3.84	20.55	1183.1	1220.16	1035.93	1039.78	1
Liver	CR	10	CR1004	0.54	177	2.44	2.15	2.33	24.94	24.99	1638.24	120.76	121.78	108.25	4.37	21.41	4.56	21.75	1515.1	1468.16	957.33	969.68	1
Liver	Normal	35	M3502	0.54	161.2	2.3	1.76	2.44	23.36	23.33	872.84	85.59	85.48	33.72	3.87	21.36	4.05	21.66	1114.1	1120.16	1083.93	1106.78	1
Liver	Normal	24	M2411	0.82	248.6	3.52	2.84	3.51	38.61	38.79	1138.24	67.19	66.72	75.5	6.31	35.14	6.52	35.65	1783.1	1818.16	1538.93	1552.78	1
Liver	Normal	24	M2401	0.55	173.7	2.36	1.81	2.35	25.45	25.49	756.54	47.23	46.17	69.36	4.06	23.27	4.19	23.54	1330.1	1314.16	1142.93	1142.78	1
Liver	Normal	28	M2809	0.7	164	2.25	1.76	2.06	39.43	39.48	654.64	132.96	132.88	34.97	3.97	21.98	4.21	22.27	1263.1	1267.16	886.03	905.48	1
Liver	Normal	16	M1603	0.54	193.7	2.68	1.72	2.69	25.42	25.44	1247.24	68.6	67.77	52.26	5.33	25.12	5.52	25.65	1520.1	1553.16	1187.93	1211.78	1
Liver	CR	10	CR1005	0.46	167.1	2.12	2	2.33	18.01	18.41	1603.24	96.32	96.46	90.76	4.07	19.39	4.19	19.72	1468.1	1456.16	830.83	834.38	1
Liver	Normal	28	M2805	0.5	160.9	2.13	1.62	2.39	20.97	21.26	831.74	86.48	86.59	41.7	3.74	21.02	3.89	21.43	940.1	954.16	777.43	784.98	1
Liver	Normal	26	M2606	0.51	172.3	2.24	2.06	2.18	21.39	21.71	732.04	94.3	94.91	36.91	5.02	21.74	5.2	21.97	1118.1	1105.16	1276.93	1301.78	1
Liver	Normal	24	M2409	0.47	161.1	2.23	1.5	2.29	19.19	19.68	786.84	69.04	68.6	47.3	4	24.2	4.14	24.59	1335.1	1304.16	1004.93	1027.78	1
Liver	Normal	24	M2405	0.46	155.8	2.19	1.55	2.22	20.41	20.51	559.54	98.34	98.11	52.89	3.79	24.58	3.93	24.97	1140.1	1105.16	896.83	894.28	1
Liver	Normal	4	M0407	0.48	186.7	2.51	1.81	2.58	25.91	25.75	796.64	79.13	78.59	52.55	5.52	21.99	5.64	22.27	1342.1	1349.16	1132.93	1136.78	1
Liver	Normal	8	M0805	0.5	192.5	2.59	1.83	2.51	23.41	23.28	971.94	75.89	76.01	60.89	5.31	26.14	5.44	26.59	1469.1	1448.16	1119.93	1152.78	1
Liver	CR	27	CR2702	0.85	287	3.88	3.46	3.48	35.65	35.53	2343.24	337.36	340.58	164.95	7.07	37.27	7.44	37.78	2101.1	2184.16	1283.93	1306.78	1
Liver	Normal	16	M1607	0.58	183.1	2.7	1.75	2.48	26.28	25.91	961.04	59.11	58.45	54.66	5.49	25.6	5.73	26.04	1641.1	1626.16	1310.93	1328.78	1
Liver	Normal	26	M2607	0.48	181.5	2.32	1.84	2.43	22.38	22.03	1032.24	76.14	75.59	44.02	4.34	23.67	4.43	24.09	1068.1	1048.16	961.13	980.58	1
Liver	Normal	32	M3207	0.13	14.75	0.24	1.05	0.21	2.47	2.67	134.94	7.56	8.72	1.76	0.5	2.7	0.54	2.5	279.8	1017.16	89.9	71.19	1
Liver	CR	27	CR2703	0.83	236.9	3.57	5.03	3.7	32.78	33.39	1945.24	223.96	221.48	160.95	6.13	33.38	6.73	34.91	2193.1	2956.16	1122.93	1212.78	1
Muscle	Normal	32	M3204	0.79	266.55	1.55	3.16	3.64	478.64	509.22	600.06	28.81	28.78	52.28	0.92	7.77	0.95	8.1	245.9	346.85	120	112.24	0
Muscle	Normal	26	M2607	0.94	187.45	1.08	2.24	2.5	93.34	98.32	123.96	28.02	27.6	25.62	0.82	7.43	0.91	7.73	190.6	240.05	66.08	63.56	0
Muscle	Normal	6	M0603	0.57	256.85	1.44	2.96	3.49	70.07	72.74	112.66	12.27	12.46	21.6	0.83	6.51	0.89	6.81	211.7	302.65	39.46	40.62	0
Muscle	Normal	35	M3503R	1.66	364.85	2.05	4.26	4.76	211.84	225.42	100.86	21.91	21.81	51.94	0.85	8.08	0.92	8.35	292.7	414.75	47.98	46.1	0
Muscle	Normal	30	M3004	0.89	219.65	1.25	2.59	2.85	73.5	76.24	152.96	13.25	13.46	15.21	0.89	6.57	0.95	6.88	188.3	272.65	32.95	34.99	0
Muscle	Normal	6	M0610	0.48	288.15	1.53	3.25	3.76	68.46	70.79	201.06	14.31	14.6	30.66	0.87	6.17	0.92	6.48	224.6	251.75	28.77	25.66	0
Muscle	Normal	12	M1202	0.81	226.55	1.27	2.61	3.05	87.94	91.82	111.66	14.13	14.32	24.87	0.82	5.79	0.85	5.99	202	263.85	33.8	28.77	0
Muscle	CR	10	CR1004	0.46	274.55	1.43	3.11	3.79	66.64	68.58	217.66	10.62	10.75	26.02	0.61	5.33	0.7	5.5	218.3	302.35	20.88	20.88	0
Muscle	CR	23	CR2305	0.43	276.65	1.46	3.19	3.66	71.96	74.75	267.36	12.85	13.09	19.59	0.9	6.79	0.93	7.12	210.8	253.55	29.42	27.12	0
Muscle	Normal	22	M2202	1.06	203.15	1.12	2.27	2.73	116.34	122.62	94.4	10.15	10.39	10.64	0.56	4.44	0.6	4.67	190.1	225.95	26.27	22.64	0
Muscle	CR	27	CR2704	0.83	268.65	1.41	3.12	3.58	92.84	97.02	203.16	9.71	9.88	21.17	0.68	5.51	0.71	5.67	200.2	264.95	24.61	23.9	0
Muscle	Normal	32	M3207	0.5	218.85	1.24	2.75	2.85	89.54	93.72	165.26	14.75	15.03	24.1	0.88	7.57	0.96	7.82	195.8	240.35	27.55	27.59	0
Muscle	Normal	20	M2010	0.67	252.35	1.41	2.94	3.31	117.74	123.42	125.36	12.38	12.64	43.7	0.73	6.02	0.77	6.28	232.1	288.75	23.64	23.06	0
Muscle	Normal	3	M0303	0.5	266.25	1.47	3.06	3.64	62.5	64.35	157.26	15	15.1	17.67	0.87	5.85	0.91	6.1	235.9	273.45	21.55	20.62	0
Muscle	Normal	10	M10_7501	0.61	237.35	1.31	2.72	3.22	59.92	62.24	177.46	10.01	10.09	6.79	0.84	5.68	0.89	5.84	186.9	216.25	25.26	25.49	0
Muscle	Normal	35	M3501R	0.74	237.75	1.3	2.8	3.27	89.34	93.42	183.46	29.57	28.96	28.53	0.86	7.86	0.91	8.22	195.4	328.95	46.4	43.5	0
Muscle	Normal	34	M3406	1.09	204.05	1.16	2.41	2.75	94.44	99.42	138.26	9.52	9.81	38	0.58	5.01	0.63	5.14	146.6	228.25	26.25	24.12	0
Muscle	Normal	8	M0805	0.54	244.55	1.36	2.85	3.36	66.2	68.73	147.96	16.15	16.31	54.81	0.71	5.27	0.82	5.48	244.8	300.55	18.36	16.55	0
Muscle	Normal	22	M2206	0.85	184.75	1.03	2.09	2.41	87.74	91.92	101.96	12.34	12.63	18.58	0.59	4.57	0.64	4.8	181.1	233.65	24.07	28.59	0
Muscle	Normal	16	M1601	0.58	253.95	1.39	2.89	3.39	114.84	120.72	144.96	9.39	9.59	10.81	0.6	5	0.65	5.18	214.4	281.45	20.45	17.13	0
Muscle	CR	10	CR1003	0.45	264.25	1.49	3.08	3.68	61.44	63.54	293.26	21.93	21.73	15.24	1.11	7.3	1.16	7.58	202.9	239.95	25.39	25.57	0
Muscle	Normal	4	M0404	0.54	260.35	1.49	3.05	3.66	68.64	71.39	125.16	14.57	14.75	73.59	0.86	6.84	0.94	7.09	248.2	297.55	17.68	19.72	0
Muscle	Normal	24	M2401	0.72	221.95	1.24	2.52	2.83	143.34	152.12	112.06	8.92	9.14	19.65	0.65	4.99	0.72	5.27	202.7	254.15	31.96	28.45	0
Muscle	CR	10	CR1001	0.49	252.65	1.36	2.95	3.51	64.27	66.32	211.76	13.48	13.65	61.9	0.75	5.8	0.8	5.98	209.2	257.65	20.3	18.81	0
Muscle	Normal	3	M0301	0.48	279.15	1.55	3.2	3.86	64.07	66.28	173.66	10.22	10.29	21.69	0.83	5.98	0.89	6.2	229.5	294.45	15.24	16.2	0
Muscle	Normal	28	M2801	0.91	289.65	1.67	3.5	3.96	111.24	117.12	233.56	21.47	21.28	64.96	0.95	7.57	1	7.89	254.1	354.75	31.38	30.76	0
Muscle	CR	27	CR2702	0.72	265.75	1.47	3.2	3.6	81.44	84.32	208.46	28.8	28.52	36.6	1.13	7.57	1.2	7.89	237.2	374.05	31.51	31.21	0
Muscle	Normal	32	M3209	0.64	249.05	1.46	3.05	3.51	98.04	102.62	163.46	17.43	17.11	27.96	0.96	7.57	1.03	7.91	204.2	309.35	32.18	31.08	0
Muscle	CR	27	CR2705	0.78	249.65	1.33	2.92	3.32	80.37	84.32	197.56	13.1	13.26	35.3	0.68	5.44	0.7	5.72	188.4	252.05	38.93	35.97	0
Muscle	Normal	12	M1205	0.92	211.95	1.21	2.47	2.8	64.66	67.1	132.76	13.81	13.99	75.84	0.83	5.49	0.86	5.68	185.8	256.15	23.84	20.59	0
Muscle	CR	23	CR2302	0.59	279.55	1.5	3.29	3.7	74.13	76.64	264.36	16.41	16.36	24.98	0.71	6.01	0.76	6.3	225.7	245.25	21.79	19.99	0
Muscle	Normal	32	M3210	0.78	221.95	1.29	2.68	3.06	118.44	124.32	117.06	12	12.33	25.58	0.62	5.26	0.69	5.47	200	266.75	21.25	24.9	0
Muscle	Normal	24	M2409	0.54	255.35	1.4	2.8	3.37	122.04	128.92	143.76	11.43	11.54	48.4	0.59	4.97	0.66	5.13	239.6	280.85	20.14	15.35	0
Muscle	CR	10	CR1005	0.66	255.65	1.45	3.03	3.55	61.17	63.32	343.56	14.19	14.39	31.92	0.98	6.62	1.03	6.89	221.9	278.75	22.94	24.65	0
Muscle	Normal	26	M2603	0.78	220.35	1.28	2.69	3	77.74	79.64	162.86	15.87	16.27	22.5	1	7.37	1.05	7.56	167.2	249.05	24.86	23.35	0
Muscle	Normal	10	M10_7507	0.64	224.25	1.29	3.21	3.13	64.9	67.53	125.26	10.96	11.2	28.02	0.77	5.72	0.76	6	137.1	608.55	16.6	26.73	0
Muscle	Normal	6	M0601	0.57	247.55	1.39	3.6	3.41	57.56	59.66	129.16	11.46	11.86	11.06	0.86	6.92	0.9	7.03	259.9	940.35	19.85	18.59	0
Muscle	Normal	16	M1602	0.48	271.75	1.55	3.12	3.75	75.63	78.49	178.16	13.92	14.05	34.92	0.94	6.28	0.97	6.53	239	330.15	16.84	19.09	0
Muscle	Normal	12	M1201	0.62	243.05	1.38	2.79	3.32	92.04	96.02	191.56	13.2	13.33	22.85	0.69	5.56	0.73	5.82	207.2	274.25	21.66	21.68	0
Muscle	Normal	30	M3007	1.03	240.65	1.38	2.75	2.97	128.64	135.62	158.16	10.5	10.84	13.67	0.75	5.64	0.8	5.86	205.5	276.85	28.69	23.86	0
Muscle	Normal	3	M0306	0.51	261.55	1.51	3.07	3.45	59.46	59.49	219.96	17.95	18.13	13.07	1.19	8.51	1.21	8.74	237.1	373.65	23.13	26.03	0
Muscle	Normal	16	M1603	0.85	248.85	1.53	4.39	3.43	72.38	75.37	215.36	16.5	15.83	16.53	1.36	7.79	1.34	8.17	291.8	1497.85	28.57	11.33	0
Muscle	Normal	16	M1607	0.54	287.15	1.64	3.35	3.74	106.44	111.02	330.86	48.39	48.65	61.54	1.01	7.24	1.08	7.62	222.6	397.65	29.41	29.35	0
Muscle	CR	23	CR2304	1.55	202.85	1.14	2.61	2.23	51.22	52.38	206.36	15.54	15.74	23.62	0.89	6.11	0.91	6.35	176.3	459.65	26.31	19.16	0
Muscle	Normal	30	M3010	0.87	226.35	1.33	3.35	3.14	165.04	170.42	105.16	11.84	12.42	16.53	0.63	5.55	0.67	5.72	201.8	691.45	28.1	20.03	0
Muscle	Normal	3	M0302	0.56	249.25	1.41	3.36	3.44	62.22	63.75	174.76	16.63	17.02	30.2	0.83	5.91	0.76	6.33	246.4	756.75	17.03	20.22	0
Muscle	Normal	28	M2807	1.13	319.25	1.88	3.86	4.25	126.14	132.72	263.66	34.14	34.15	39.3	1.43	16.79	1.45	17.53	306.1	540.95	37.22	38.83	0
Muscle	Normal	12	M1208	0.66	255.55	1.55	3.35	3.38	72.85	75.12	338.16	12.31	13.51	20.85	1.19	8.81	1.23	9.01	235.9	442.95	32.81	21.78	0
Muscle	Normal	4	M0410	0.52	256.45	1.47	3.93	3.38	124.44	127.42	199.96	11.59	12.83	62.65	0.83	9.61	0.91	10.18	305.3	1141.85	17.87	16.23	0
Muscle	Normal	34	M3401	0.63	248.25	1.43	3.34	3.35	105.54	110.72	145.66	16.85	16.54	59.04	0.68	6.23	0.72	6.43	204.3	807.85	27.96	45.26	0
Muscle	Normal	4	M0407	0.5	282.25	1.66	4.49	3.86	69.34	71.76	190.26	23.78	24	18.07	0.93	6.25	0.97	6.57	288.6	1011.55	19.76	24.81	0
Muscle	CR	18	CR1802	0.36	261.25	1.4	2.98	3.56	68.2	70.26	224.06	12.75	12.95	27.06	0.71	5.11	0.72	5.29	198.4	248.85	15.92	16.3	0
Muscle	CR	27	CR2703	0.66	309.95	1.82	3.89	4.16	82.57	84.92	285.46	23.1	22.62	35.2	1.39	9.82	1.37	10.18	284.5	525.65	51.47	53.91	0
Muscle	Normal	10	M10_7502	0.42	259.85	1.44	3	3.5	67.94	70.15	159.56	9.37	9.68	14.1	0.75	5.29	0.78	5.51	191.5	353.55	21.75	18.99	0
Muscle	Normal	10	M10_7508	0.51	251.55	1.48	3.58	3.53	65.37	67.56	130.66	12.24	12.54	10.64	0.92	6.42	0.94	6.65	197.7	800.65	27.28	28.66	0
Muscle	Normal	24	M2411	0.54	261.75	1.49	3.39	3.37	104.84	110.52	183.36	9.97	10.57	36.71	0.72	5.48	0.76	5.67	245.5	675.15	31.61	33.01	0
Muscle	Normal	6	M0608	0.53	274.35	1.54	3.41	3.73	120.14	125.32	176.76	11.86	12.22	22.74	0.77	6.22	0.81	6.52	209	579.55	30.59	17.74	0
Muscle	Normal	28	M2809	1.26	196.95	1.17	2.7	2.44	106.44	109.52	145.16	33.17	33.34	24.81	0.99	7.59	1.07	8.01	207.4	475.35	31.87	25.8	0
Muscle	Normal	34	M3404	0.66	231.65	1.45	2.81	3.34	79.76	82.43	146.16	22.38	21.93	34.33	1.32	7.88	1.44	8.23	177.1	267.75	42.31	34.3	0
Muscle	Normal	26	M2604	0.81	256.05	1.42	2.88	3.52	128.34	135.02	164.86	24.81	24.29	99.69	0.76	5.88	0.78	6.12	192.2	243.75	108.8	90.73	0
Muscle	CR	23	CR2301	0.65	257.15	1.36	2.92	3.29	72.88	76.42	216.56	18.63	18.59	24.18	0.78	6.78	0.82	6.95	202.2	478.65	26.71	23.7	0
Muscle	Normal	20	M2008	0.58	220.65	1.33	2.57	3.01	90.14	94.52	124.16	14.12	14.37	27.63	0.83	5.65	0.85	5.82	220.4	269.45	20.6	15.7	0
Muscle	CR	18	CR1801	0.49	271.05	1.57	3.11	3.65	54.56	55.72	485.86	42.72	42.29	17.92	1.47	9.26	1.47	9.59	204.1	275.75	36.43	29.32	0
Muscle	Normal	30	M3006	1.79	358.15	2.14	4.13	4.6	153.64	162.02	220.36	29.45	29.46	65.98	1.37	9.57	1.48	10.06	360.1	433.65	46.08	40.46	0
Muscle	CR	18	CR1805	0.46	261.75	1.39	2.95	3.52	66.3	68.57	251.46	15.18	15.31	25.88	0.71	5.22	0.82	5.49	198	247.85	21.1	18.62	0
Muscle	Normal	34	M3405	0.92	225.45	1.36	2.76	3.3	125.24	133.32	111.56	22.27	21.68	37.64	0.77	5.96	0.81	6.12	212.2	345.35	40.51	35.26	0
Muscle	Normal	8	M0804	0.63	222.25	1.23	2.48	2.98	64.94	67.49	116.36	16.5	16.43	47.01	0.57	4.46	0.6	4.73	208.3	288.65	19.98	16.51	0
Muscle	Normal	20	M2007	0.69	226.95	1.32	2.53	3.08	89.84	93.92	130.96	20.29	19.71	48.03	0.82	5.7	0.96	5.93	184.8	323.45	43.46	42.86	0
Muscle	Normal	22	M2208	0.49	252.35	1.5	2.9	3.37	84.53	88.22	172.26	14.4	14.72	31.71	0.99	6.52	1.03	6.87	222.1	279.95	23.86	22.01	0
Muscle	Normal	35	M3503	0.76	246.35	1.39	2.81	3.24	121.54	128.32	119.36	13.08	13.1	57.27	0.7	5.11	0.73	5.38	163.1	220.05	73.75	74	0
Muscle	Normal	26	M2606	0.52	258.35	1.53	2.92	3.53	85.74	89.92	207.26	19.95	19.84	34.02	0.95	6.57	1	6.84	206.8	256.95	22.3	18.68	0
Muscle	Normal	35	M3502	0.62	251.95	1.46	2.88	3.42	116.14	122.52	106.06	23.02	22.65	73.05	0.87	6.05	0.92	6.28	181.6	274.25	58.98	56.32	0
Muscle	Normal	20	M2009	0.57	235.65	1.43	2.72	3.34	78.68	82.2	139.06	14.76	14.51	21.63	1.01	6.56	1.07	6.78	219.6	269.75	22.33	20.81	0
Muscle	Normal	8	M0808	0.43	262.05	1.56	2.94	3.56	61.07	62.77	222.06	15.11	15.14	17.35	1.22	7	1.29	7.3	212.9	266.15	16.64	18.05	0
Muscle	CR	18	CR1803	0.56	277.65	1.46	3.04	3.69	76.75	79.76	338.36	25.67	25.1	60.71	0.62	5.5	0.71	5.75	217.8	278.75	19.53	20.94	0
Muscle	Normal	8	M0810	0.46	278.25	1.57	3.08	3.73	60.37	62.45	193.86	15.61	15.35	21.49	0.93	5.96	0.98	6.19	222.3	306.65	15.37	17.16	0
Muscle	Normal	24	M2405	0.56	251.55	1.46	2.81	3.33	119.44	125.12	191.66	17.08	17.09	26.31	0.89	5.69	0.95	5.93	206.8	292.35	23.14	23.26	0
Muscle	Normal	22	M2209	0.98	208.25	1.24	2.37	2.84	87.24	90.52	150.16	16.22	16.16	37.63	0.96	6.18	1.03	6.44	190.6	253.15	21.41	21.75	0
Muscle	Normal	4	M0401	0.63	270.45	1.56	3.12	3.76	71.12	74.09	157.96	20.44	20.13	38.23	0.74	5.36	0.8	5.56	253.3	299.25	15.14	15.33	0
Muscle	Normal	22	M2202	1.08	205.07	1.3	2.33	2.86	137.65	144.2	92.89	10.4	10.65	11.07	0.57	4.51	0.62	4.7	190.05	214.45	90.57	86.28	1
Muscle	Normal	10	M10_7507	0.67	234.97	1.52	2.88	3.46	97.46	101	122.71	11.26	11.67	31.87	0.81	5.78	0.89	6.01	207.85	250.75	49.08	49.43	1
Muscle	Normal	3	M0302	0.54	251.27	1.6	2.89	3.65	86.77	89.79	185.31	17.37	17.3	28.39	0.84	5.99	0.92	6.28	230.95	274.65	39.01	40.69	1
Muscle	Normal	34	M3406	1.14	213.17	1.4	2.55	2.97	129.35	134.3	144.41	9.69	9.97	40.17	0.64	5.4	0.74	5.56	168.05	228.15	35.93	35.09	1
Muscle	Normal	4	M0404	0.55	270.07	1.76	3.18	3.93	95.58	98.42	127.51	14.7	15.02	74.9	0.95	7.28	1.03	7.46	240.65	266.95	26.98	28.09	1
Muscle	Normal	8	M0804	0.64	226.77	1.43	2.6	3.14	93.21	97.1	120.31	16.19	16.53	45.25	0.6	4.84	0.67	5.04	239.25	287.05	25.78	24.24	1
Muscle	Normal	28	M2807	1.16	324.57	2.17	3.87	4.47	157.25	164.2	263.11	35.02	34.5	38.71	1.51	16.72	1.62	17.36	290.65	384.65	45.92	47.42	1
Muscle	Normal	8	M0810	0.49	290.97	1.84	3.38	4.04	92.37	95.68	198.71	15.84	16.21	21.5	1.04	6.7	1.09	6.97	241.15	296.45	21.79	20.6	1
Muscle	Normal	22	M2208	0.52	275.47	1.82	3.21	3.81	117.35	122.2	195.41	15.17	15.14	31.92	1.16	7.22	1.21	7.52	224.25	262.95	28.67	26.08	1
Muscle	Normal	12	M1208	0.68	264.07	1.8	3.06	3.64	103.55	106.8	377.81	11.52	11.81	22.44	1.28	8.55	1.4	8.87	225.15	252.55	22.71	25.41	1
Muscle	Normal	30	M3004	0.91	227.07	1.53	2.74	3.12	105.05	108.6	152.91	13.34	13.64	14.37	1.04	6.79	1.06	7	190.85	209.45	31.78	26.21	1
Muscle	Normal	20	M2010	0.7	261.67	1.73	3.11	3.6	151.45	158	125.81	12.54	12.84	45.4	0.81	6.33	0.89	6.54	235.05	265.95	26.96	28.08	1
Muscle	Normal	34	M3401	0.65	252.87	1.68	2.98	3.56	139.75	145.4	141.41	16.76	16.48	51.68	0.71	5.96	0.77	6.19	181.65	197.15	33.6	32.91	1
Muscle	Normal	10	M10_7508	0.53	260.57	1.74	3.23	3.79	98.78	101.7	111.21	12.23	12.39	11.04	0.96	6.26	1.05	6.5	203.85	244.35	19.78	19.38	1
Muscle	CR	18	CR1801	0.51	285.47	1.88	3.39	3.96	85.79	87.72	510.51	44.25	43.56	21.29	1.62	9.99	1.72	10.38	240.35	280.25	31.85	35.6	1
Muscle	Normal	16	M1602	0.51	285.37	1.92	3.42	4.17	109.85	112.7	187.71	14.51	14.66	38.54	1.08	6.61	1.14	6.76	257.25	285.65	23.17	22.25	1
Muscle	CR	23	CR2305	0.44	288.17	1.83	3.42	4.02	97.02	100.4	275.21	13.17	13.46	18.81	1.03	7.06	1.08	7.26	210.65	253.55	29.18	30.37	1
Muscle	Normal	20	M2007	0.75	247.07	1.64	2.79	3.46	125.75	131.2	143.31	21.1	20.77	51.69	0.95	6.17	1	6.45	214.75	265.35	48.65	49.66	1
Muscle	Normal	20	M2009	0.61	249.27	1.75	3	3.66	111.05	115.6	147.51	15.05	15.16	23.39	1.15	7.14	1.21	7.46	223.55	259.95	28.85	25.87	1
Muscle	CR	18	CR1802	0.37	277.47	1.75	3.24	3.89	101.45	104.9	235.91	12.93	12.98	26.93	0.77	5.56	0.82	5.81	211.25	221.95	21.98	21.29	1
Muscle	Normal	22	M2206	0.9	193.77	1.31	2.23	2.63	122.75	127.7	104.51	12.45	12.58	17.1	0.65	4.84	0.7	5.07	177.55	220.05	27.01	30.46	1
Muscle	Normal	10	M10_7501	0.67	259.87	1.76	3.05	3.72	95.64	98.38	178.91	10.27	10.55	5.98	0.98	6.09	1.04	6.34	203.65	227.05	17.37	18.47	1
Muscle	Normal	35	M3503R	1.76	389.87	2.69	4.68	5.35	260.15	272.9	101.01	22.63	22.46	52.45	0.99	8.33	1.06	8.65	288.65	351.25	39.67	38.65	1
Muscle	Normal	30	M3010	0.88	239.17	1.65	3.03	3.5	211.65	221.3	103.11	11.78	12.18	12.33	0.68	5.51	0.76	5.65	218.45	283.75	30.19	28.3	1
Muscle	Normal	3	M0306	0.53	285.47	2.16	3.28	4.1	93.32	95.44	235.11	18.91	18.47	13.08	1.41	8.3	1.5	8.61	232.15	249.65	17.97	21.82	1
Muscle	Normal	32	M3209	0.66	258.47	1.81	3.21	3.77	134.15	140.2	167.71	17.25	17.03	26.8	1.05	7.89	1.16	8.2	227.85	230.85	32.59	34.64	1
Muscle	Normal	34	M3404	0.69	247.67	1.84	3.14	3.7	108.55	111.8	147.91	22.82	22.41	38.11	1.49	8.44	1.58	8.75	202.75	267.95	42.45	41.54	1
Muscle	Normal	12	M1201	0.65	252.87	1.73	3	3.61	125.85	130.4	192.61	13.28	13.5	25.4	0.77	5.84	0.81	6.02	196.35	265.55	23.23	21.58	1
Muscle	Normal	34	M3405	0.97	237.37	1.71	3.01	3.61	164.25	170.6	109.11	22.79	22.41	41.83	0.83	6.29	0.92	6.44	209.95	356.75	44	40.92	1
Muscle	Normal	16	M1601	0.62	270.97	1.83	3.19	3.86	155.75	162.3	161.81	10.18	10.56	13.18	0.68	5.35	0.73	5.51	224.15	280.75	37.6	40.15	1
Muscle	CR	10	CR1003	0.47	275.87	1.92	3.32	4.04	93.88	96.03	295.81	22.01	21.66	17.13	1.27	7.49	1.33	7.75	224.85	258.05	24.08	23.38	1
Muscle	Normal	3	M0303	0.53	285.07	1.93	3.36	4.1	96.66	99.87	162.71	15.79	15.66	18.14	0.99	6.16	1.13	6.31	264.15	273.65	24.62	22.1	1
Muscle	Normal	6	M0601	0.6	269.17	1.82	3.24	3.89	94.13	96.59	135.91	12.09	12.2	10.92	1.03	6.68	1.06	6.9	212.25	259.15	24.59	21.42	1
Muscle	Normal	22	M2209	1.07	224.77	1.6	2.72	3.25	124.85	128.7	154.31	17.23	16.85	39.35	1.16	6.95	1.19	7.18	205.45	260.35	24.01	24.95	1
Muscle	Normal	20	M2008	0.62	238.97	1.74	2.88	3.36	128.05	132.3	134.41	14.64	14.63	30.35	0.97	5.99	1.03	6.23	225.15	258.05	19.83	22.75	1
Muscle	Normal	4	M0401	0.7	303.87	2.07	3.66	4.4	107.35	110	169.61	22.27	21.63	43.12	0.88	6.07	0.95	6.28	272.45	320.45	21.74	17.71	1
Muscle	Normal	12	M1202	0.89	248.17	1.74	2.94	3.53	128.15	132.2	110.71	13.76	14.07	26.02	0.98	6.24	1.05	6.47	212.75	283.75	26.04	24.19	1
Muscle	Normal	30	M3007	1.11	256.17	1.8	3.01	3.29	170.95	179.1	162.91	10.77	10.86	14.64	0.83	5.79	0.89	5.95	195.95	236.25	24.79	24.95	1
Muscle	Normal	32	M3210	0.83	233.97	1.67	2.89	3.37	159.05	164.7	115.71	11.94	12.25	25.05	0.72	5.38	0.81	5.61	190.05	237.25	22.13	23.78	1
Muscle	Normal	3	M0301	0.51	296.67	2.04	3.45	4.29	97.59	99.9	172.11	10.29	10.45	19.91	0.94	6.05	1.03	6.26	239.45	272.95	19.54	18.9	1
Muscle	Normal	6	M0608	0.57	294.57	2.04	3.42	4.22	157.35	163.6	182.01	12.51	12.72	26.38	0.84	6.14	0.92	6.34	254.25	292.05	24.39	27.58	1
Muscle	CR	27	CR2704	0.87	284.57	1.92	3.44	4.04	122.35	126.2	201.21	9.89	10.28	22.39	0.76	5.51	0.84	5.67	213.05	243.75	27.32	26.52	1
Muscle	Normal	26	M2603	0.84	235.27	1.71	2.95	3.39	113.15	116.6	166.61	16.74	16.5	23.03	1.13	7.4	1.2	7.66	194.25	218.75	21.01	21.93	1
Muscle	CR	23	CR2304	1.74	217.17	1.5	2.64	2.49	84.71	86.58	209.71	15.26	15.03	22.99	0.97	6.07	1.03	6.31	201.35	251.85	22.52	22.44	1
Muscle	CR	27	CR2705	0.8	254.77	1.69	3.07	3.56	114.35	118.2	196.51	12.76	12.9	35.36	0.75	5.48	0.8	5.7	173.55	256.15	38.19	37.62	1
Muscle	Normal	28	M2801	0.98	310.17	2.23	3.86	4.46	152.05	158.6	243.01	22.07	21.67	61.78	1.11	7.77	1.18	8.08	259.85	379.45	31.48	32.26	1
Muscle	CR	18	CR1805	0.47	278.37	1.82	3.27	3.88	100.55	103.7	257.21	15.36	15.3	26.19	0.82	5.56	0.85	5.71	207.15	246.35	21.03	19.76	1
Muscle	Normal	26	M2604	0.87	275.47	1.89	3.22	3.98	169.05	176.5	175.21	25.62	24.97	109.82	0.83	6.07	0.91	6.32	216.65	232.95	96.18	99.76	1
Muscle	CR	18	CR1803	0.61	297.27	1.93	3.46	4.2	115.25	118.2	345.61	26.5	26.06	63.37	0.76	5.96	0.79	6.17	239.55	288.45	24.49	23.15	1
Muscle	CR	23	CR2301	0.68	276.17	1.83	3.37	3.75	105.35	106.6	216.91	19.05	18.7	26.69	0.82	6.11	0.86	6.31	189.65	335.15	29.52	24.79	1
Muscle	Normal	35	M3503	0.82	265.87	1.86	3.19	3.67	159.75	164.8	120.41	13.44	13.65	60.71	0.81	5.48	0.89	5.69	175.85	240.95	84.29	86.3	1
Muscle	Normal	6	M0604	0.63	282.87	2.05	3.47	4.15	106.65	107.7	115.11	12.78	13.21	23.76	0.99	6.8	1.05	7.05	237.95	363.25	23.12	21.7	1
Muscle	Normal	4	M0410	0.57	285.27	2.04	3.34	4.04	170.65	176.5	195.21	12.27	12.57	69.39	0.86	9.35	0.94	9.67	231.05	283.35	19.2	16.44	1
Muscle	Normal	12	M1205	0.94	219.77	1.64	4	3.09	98.78	101.5	142.41	13.49	14.73	78.92	1.11	6.11	1.01	6.46	163.05	956.95	19.2	34.24	1
Muscle	Normal	10	M10_7502	0.46	286.77	1.99	3.35	4.08	105.95	108.3	169.41	9.7	9.94	12.55	0.86	5.49	0.96	5.78	223.55	216.75	26.91	24.23	1
Muscle	Normal	32	M3204	0.78	280.07	2.16	3.52	4.18	161.65	167.7	191.01	22.71	22.37	45.96	1.03	6.69	1.09	6.97	259.75	337.05	26.88	33.16	1
Muscle	Normal	6	M0610	0.56	314.17	2.28	6.04	4.46	109.75	112.9	227.91	15.59	16.88	35.7	1.16	7.19	1.39	7.3	283.55	1794.75	31.04	29.62	1
Muscle	Normal	30	M3006	1.93	398.77	2.95	6.13	5.21	206.25	208.8	234.61	29.49	31.31	85.38	1.73	10.82	1.78	11.21	387.05	1434.75	46.28	58.43	1
Muscle	CR	23	CR2302	0.69	305.67	2.15	5.72	4.26	115.05	118.3	257.21	17.25	17.98	34.65	1	6.91	0.96	7.42	264.05	1435.75	19.91	23.35	1
Muscle	Normal	35	M3501R	0.81	260.67	1.84	3.37	3.73	130.85	134.4	193.21	29.72	29.58	28.59	0.99	8.4	1.03	8.77	194.85	510.75	47.63	49.71	1
Muscle	CR	10	CR1001	0.53	269.47	1.85	3.21	3.96	101.95	104.4	222.21	13.77	13.66	61.57	0.87	5.99	0.91	6.27	213.55	254.45	22.7	26.37	1
Muscle	Normal	8	M0808	0.48	284.47	2.12	3.41	4.14	96.27	98.62	228.11	16.25	15.94	18.08	1.4	7.24	1.46	7.56	237.95	263.05	15.79	22.26	1
Muscle	CR	10	CR1004	0.52	304.07	2.04	3.53	4.48	103.25	105.7	236.61	11.15	11.47	28.82	0.92	5.85	0.98	6.03	226.65	274.45	16.61	19.58	1
Muscle	Normal	35	M3502	0.66	270.97	1.94	3.22	3.84	153.15	158.2	110.01	23.78	23.23	78.55	0.99	6.25	1.05	6.48	189.85	254.15	62.51	64.83	1
Muscle	Normal	24	M2411	0.58	277.27	2.06	3.19	3.88	155.85	161	209.21	10.11	10.18	37.97	0.79	5.22	0.87	5.38	198.45	210.15	27.59	24.12	1
Muscle	Normal	24	M2401	0.77	238.17	1.7	2.75	3.2	186.85	193.4	114.91	9.05	9.25	17.77	0.76	5.1	0.83	5.28	202.25	244.95	32.49	30.04	1
Muscle	Normal	28	M2809	1.37	201.17	1.52	2.69	2.65	134.05	138.4	144.61	34.45	33.67	28.27	1.14	7.25	1.18	7.53	190.15	274.25	26.99	31.93	1
Muscle	Normal	16	M1603	0.96	269.57	2.03	3.22	3.92	114.25	117.7	213.71	17.2	16.65	19.3	1.42	7.43	1.46	7.66	195.55	258.45	21.36	24.97	1
Muscle	CR	10	CR1005	0.71	269.87	1.97	3.3	3.98	98.43	100.8	338.81	14.64	14.24	29.57	1.08	6.61	1.16	6.85	218.15	259.15	25.05	23.9	1
Muscle	Normal	28	M2805	1.87	466.67	3.67	6.04	7.02	346.55	359.2	286.41	24.56	24.29	23.3	1.45	10.34	1.61	10.66	514.95	641.75	58.04	53.23	1
Muscle	Normal	26	M2606	0.57	276.27	2.09	3.35	4.08	124.75	129.5	215.91	20.61	20.23	37.91	1.09	6.78	1.19	7	206.15	280.15	24.99	26.24	1
Muscle	Normal	24	M2409	0.58	277.17	1.95	3.2	3.87	169.15	175.4	149.51	11.8	12.15	52.14	0.74	5.29	0.83	5.48	230.95	355.05	16.5	20.35	1
Muscle	Normal	24	M2405	0.61	266.07	1.94	3.17	3.79	180.35	186.2	195.81	17.6	17.24	29.91	1.04	6.2	1.06	6.52	219.65	275.45	24.71	27.45	1
Muscle	Normal	4	M0407	0.51	316.97	2.28	3.58	4.53	119.95	123.7	191.01	26	25.32	22.07	0.92	6.16	0.98	6.39	243.35	286.95	20.75	18.93	1
Muscle	Normal	8	M0805	0.59	264.97	1.93	3.16	3.87	125.15	129	149.81	16.86	16.57	57.5	0.85	5.73	0.92	6.01	231.25	263.05	17.18	15.59	1
Muscle	CR	27	CR2702	0.74	275.37	1.98	3.62	3.97	137.45	139.8	204.11	28.89	27.74	33.62	1.26	7.77	1.36	8.02	230.65	418.65	25.94	32.18	1
Muscle	Normal	16	M1607	0.59	322.17	2.35	3.77	4.48	180.65	185.6	354.51	51.11	51.43	70.95	1.21	7.81	1.27	8.06	229.85	287.75	35.35	30.75	1
Muscle	Normal	26	M2607	0.97	197.27	1.53	3.05	2.85	149.65	151	121.41	28.94	26.91	24.45	0.98	8	0.95	8.3	213.25	519.55	27.57	22.03	1
Muscle	Normal	32	M3207	0.52	229.27	1.72	2.93	3.16	105.45	108.4	160.81	15.06	14.7	24.78	1	7.21	1.06	7.41	193.75	215.35	29.7	34.77	1
Muscle	CR	27	CR2703	0.69	320.87	2.46	4.19	4.62	92.56	93.85	309.41	25.1	23.73	32.16	1.54	8.97	1.65	9.41	297.95	451.85	58.76	61.81	1
Pancreas	Normal	32	M3204	0.91	324.58	2.96	2.24	3.53	106.99	109.51	1651.36	84.52	83.44	59.25	1.23	27.06	1.29	27.98	457.08	614.62	158.81	158.97	0
Pancreas	Normal	26	M2607	1.05	385.18	3.5	2.52	4.25	114.29	118.31	1786.36	98.16	96.37	77.54	1.44	27.94	1.48	29.15	496.68	612.72	181.31	176.57	0
Pancreas	Normal	6	M0603	0.77	405.68	3.67	2.53	4.48	121.69	125.21	1627.36	34.34	33.58	65.57	1.39	35.82	1.47	37.14	519.08	573.82	173.81	176.77	0
Pancreas	Normal	35	M3503R	1.11	336.78	3.03	2.78	3.8	134.69	139.81	1486.36	95.21	95.73	104.58	1.31	34.05	1.34	35.34	497.98	592.32	171.11	157.47	0
Pancreas	Normal	30	M3004	1.34	448.58	4.06	2.95	4.84	138.59	143.61	2045.36	103.45	105.37	85.4	1.74	32.87	1.77	34.22	651.28	735.62	223.01	231.37	0
Pancreas	Normal	6	M0610	0.78	345.78	3.18	2.42	3.87	111.69	115.01	2041.36	49.53	48.93	55.08	1.32	34.76	1.42	36.43	514.48	690.62	146.31	154.17	0
Pancreas	Normal	12	M1202	0.74	277.78	2.48	1.59	3.09	74.48	76.22	913.96	62.32	62.19	70.25	1.38	17.84	1.44	18.64	354.58	427.42	123.21	116.77	0
Pancreas	CR	10	CR1004	0.75	390.58	3.46	2.4	4.26	118.29	122.91	2812.36	62.72	62.52	86.85	1.36	26.98	1.41	28.3	575.88	700.62	146.01	142.57	0
Pancreas	CR	23	CR2305	1.08	356.38	3.13	2.54	3.98	132.99	137.91	2451.36	95.45	96.05	123.98	1.24	26.99	1.29	28.18	529.28	630.42	195.51	196.37	0
Pancreas	Normal	22	M2202	1.07	353.18	3.13	2.37	3.94	119.19	123.41	1754.36	100.35	101.37	76.7	1.1	28.34	1.15	29.55	532.48	563.82	146.71	159.07	0
Pancreas	CR	27	CR2704	0.75	348.88	2.92	2.61	3.68	145.89	152.91	1877.36	80.48	80.76	80.68	1.1	37.72	1.17	39.51	495.08	568.22	157.51	149.47	0
Pancreas	Normal	32	M3207	1.08	330.78	2.92	2.51	3.89	106.29	108.91	1964.36	89.11	88.87	69.05	1.46	30.2	1.49	31.39	537.78	669.82	221.51	234.17	0
Pancreas	Normal	20	M2010	1.15	276.38	2.36	2.18	3.08	104.79	108.21	1144.36	63.97	63.11	53.4	1.11	25.99	1.19	27.13	453.98	582.82	142.01	145.47	0
Pancreas	Normal	3	M0303	0.64	342.78	3.08	2.32	3.75	111.09	114.61	2033.36	29.66	28.88	62.78	1.59	39.21	1.64	40.78	462.38	558.02	136.11	131.07	0
Pancreas	Normal	10	M10_7501	0.9	342.68	3.08	2.33	3.6	114.69	118.21	2086.36	60.84	60.43	57.17	1.22	31.42	1.26	32.81	515.68	654.82	163.41	160.77	0
Pancreas	Normal	35	M3501R	1.68	236.18	2.09	1.51	2.76	119.89	123.81	1076.36	81.54	81.63	34.93	0.75	17.15	0.77	17.81	299.68	455.52	156.61	157.17	0
Pancreas	Normal	34	M3406	1.04	339.78	2.99	2.44	3.75	119.59	123.81	1979.36	75.9	75.54	60.38	1.22	25.95	1.25	27.16	406.08	563.12	191.01	184.07	0
Pancreas	Normal	8	M0805	0.78	334.68	2.99	2.3	3.69	123.49	127.61	1685.36	49.94	49.04	77.67	1.19	33.36	1.25	34.86	513.88	633.82	142.41	133.37	0
Pancreas	Normal	22	M2206	1.54	320.18	2.86	2.06	3.49	109.79	114.01	1369.36	92.28	92.23	66.9	1.09	24.34	1.13	25.48	490.48	561.62	154.11	143.07	0
Pancreas	Normal	16	M1601	0.75	358.68	3.24	2.33	3.95	112.19	116.11	1966.36	57.8	57.46	76.1	1.24	30.1	1.28	31.57	542.08	660.22	173.11	168.67	0
Pancreas	CR	10	CR1003	0.73	435.28	3.85	2.65	4.84	143.19	148.41	3179.36	67.37	67.29	116.18	1.42	29.93	1.4	31.23	606.18	747.72	186.01	181.97	0
Pancreas	Normal	4	M0404	0.86	352.28	3.24	2.13	3.87	102.59	106.31	1494.36	33.61	32.83	66.47	1.24	29.94	1.24	31.25	507.28	618.82	142.51	145.67	0
Pancreas	Normal	24	M2401	1.16	363.08	3.26	2.44	4.07	126.99	131.91	1640.36	93.39	93.48	134.68	1.17	29.61	1.22	31.08	525.58	617.12	162.51	171.07	0
Pancreas	CR	10	CR1001	0.59	344.18	3.13	2.07	3.99	103.29	107.51	2473.36	58.13	58.1	74.32	1.14	23.71	1.12	24.82	479.28	547.02	146.21	144.47	0
Pancreas	Normal	3	M0301	1.02	299.08	2.8	2.17	3.41	104.29	106.81	1970.36	90.94	91.44	69.86	1.16	30.7	1.21	32.18	469.08	539.02	136.81	139.47	0
Pancreas	Normal	28	M2801	1.32	333.78	3.11	2.3	3.73	111.19	115.11	1851.36	98.46	99.97	66.84	1.32	26.21	1.38	27.28	484.48	715.22	176.31	174.97	0
Pancreas	CR	27	CR2702	1.03	310.38	2.73	2.1	3.36	119.59	124.71	1574.36	97.31	97.71	76.01	1.02	26.45	1.05	27.43	456.58	596.22	136.71	137.37	0
Pancreas	Normal	32	M3209	1.51	232.28	2.05	1.85	2.67	113.19	117.41	1064.36	76.83	76.99	55.07	0.93	24.23	0.99	25.27	374.18	526.82	148.61	146.07	0
Pancreas	CR	27	CR2705	0.64	248.98	2.09	1.6	2.68	92.4	94.85	1379.36	54.99	54.37	58.19	0.82	17.46	0.85	18.24	293.78	397.72	140.21	138.07	0
Pancreas	Normal	12	M1205	0.77	345.38	3.17	2.22	3.76	107.69	111.61	1671.36	55.74	55.77	71.98	1.18	26.75	1.19	27.99	474.08	560.32	146.01	152.87	0
Pancreas	CR	23	CR2302	1.06	379.38	3.43	2.5	4.42	127.59	132.11	2523.36	110.45	112.17	128.38	1.39	27.99	1.45	29.2	569.88	731.72	168.81	179.77	0
Pancreas	Normal	32	M3210	1.17	303.88	2.77	2.21	3.4	111.39	115.01	1557.36	71.17	71	55.34	1.14	27.24	1.16	28.61	489.28	593.72	155.91	158.47	0
Pancreas	Normal	24	M2409	1.03	361.08	3.36	2.34	4.33	104.39	107.11	2243.36	98.95	99.87	100.88	1.4	29.82	1.41	31.23	599.38	761.52	151.91	161.57	0
Pancreas	CR	10	CR1005	0.75	349.78	3.33	1.98	4.09	94.56	97.48	2411.36	66.94	67.38	86.46	1.19	24.39	1.22	25.5	487.88	579.12	145.41	150.37	0
Pancreas	Normal	26	M2603	1.13	362.98	3.39	2.49	4.08	121.89	125.51	1481.36	75.84	75.21	64	1.26	28.36	1.31	29.69	561.38	649.32	181.51	187.57	0
Pancreas	Normal	10	M10_7507	1.01	304.58	2.7	2.32	3.11	117.19	122.01	1587.36	53.01	52.35	60.37	1.18	31.12	1.24	32.4	451.98	561.52	142.61	134.27	0
Pancreas	Normal	6	M0601	0.99	343.38	3.18	2.07	3.76	101.39	104.41	1661.36	60.52	60.16	63.61	1.26	30.13	1.31	31.42	490.38	660.62	165.61	154.57	0
Pancreas	Normal	16	M1602	1.03	378.78	3.54	2.67	4.29	131.49	136.31	1923.36	71.11	71.36	70.95	1.39	31.43	1.45	32.83	552.18	734.22	182.61	182.57	0
Pancreas	Normal	12	M1201	0.73	302.28	2.73	1.76	3.32	81.7	84.15	1529.36	46.56	45.76	56.06	1.11	22.46	1.12	23.4	403.58	468.12	160.71	146.87	0
Pancreas	Normal	30	M3007	0.97	288.38	2.58	2.05	3.34	101.89	105.81	1557.36	77.97	77.55	59.24	1.11	21.12	1.13	22.04	434.88	587.72	158.71	166.27	0
Pancreas	Normal	3	M0306	0.71	366.08	3.51	2.18	4.11	104.79	108.71	2199.36	30.86	30.68	56.06	1.33	30.9	1.37	32.35	455.48	560.52	157.21	165.87	0
Pancreas	Normal	16	M1603	0.9	375.08	3.35	2.67	4.05	134.29	140.01	1859.36	60.31	60.14	68.15	1.37	35.15	1.48	36.72	524.98	663.42	181.71	179.87	0
Pancreas	Normal	16	M1607	0.84	386.48	3.55	2.71	4.2	137.79	144.01	1669.36	62.71	62.17	81.31	1.34	34.18	1.39	35.62	550.18	648.52	190.51	189.17	0
Pancreas	CR	23	CR2304	0.85	345.68	3.04	2.74	3.71	177.49	187.31	2671.36	90.06	90.22	83.44	1.13	28.76	1.2	30.15	530.78	636.52	165.61	179.77	0
Pancreas	Normal	30	M3010	0.93	309.08	2.9	2.43	3.7	155.59	163.21	1417.36	79.62	80	55.42	1.22	31.27	1.28	32.53	487.18	611.92	159.81	166.47	0
Pancreas	Normal	3	M0302	0.75	339.78	3.17	2.36	3.84	114.59	118.61	2151.36	33.23	33.01	58.28	1.27	34.9	1.32	36.47	461.18	564.12	149.71	152.67	0
Pancreas	Normal	28	M2807	0.83	316.58	2.81	2.21	3.6	107.09	110.31	1900.36	81.07	81.14	54.8	1.27	25.14	1.31	26.33	394.88	479.42	163.91	164.67	0
Pancreas	Normal	12	M1208	0.9	352.48	3.27	2.22	3.75	101.89	105.51	2228.36	231.85	235.57	79.47	1.52	36.3	1.56	37.6	508.08	692.12	198.21	210.87	0
Pancreas	Normal	4	M0410	0.7	392.28	3.66	2.32	4.25	112.39	116.61	2535.36	30.6	30.11	70.44	1.44	35.24	1.53	36.66	513.28	604.92	164.21	164.67	0
Pancreas	Normal	34	M3401	1.8	513.18	4.78	3.6	5.83	224.89	238.51	3310.36	136.85	139.47	98.52	2.02	38.65	2.07	40.36	857.78	1163.82	324.21	309.97	0
Pancreas	Normal	4	M0407	0.9	308.78	2.95	1.84	3.47	90.33	93.63	1869.36	32.48	32.38	62.62	1.25	23.85	1.33	24.94	417.88	553.72	158.01	144.57	0
Pancreas	CR	18	CR1802	0.69	353.68	3.3	1.8	4.13	85.53	88.63	2404.36	75.93	75.8	99.27	1.15	21.31	1.22	22.31	464.68	595.92	166.41	180.57	0
Pancreas	CR	27	CR2703	0.91	343.28	2.97	2.51	3.75	147.19	154.41	1592.36	87.06	87.74	72.61	1.07	28.66	1.16	29.93	485.88	664.02	166.11	167.07	0
Pancreas	Normal	10	M10_7502	0.89	347.08	3.32	2.36	3.96	115.79	120.01	2012.36	79.82	79.43	66.74	1.35	31.36	1.39	32.79	540.68	691.92	167.31	182.47	0
Pancreas	Normal	10	M10_7508	0.63	359.08	3.45	2.24	4.2	103.99	107.41	1711.36	52.66	52.11	64.07	1.34	35.05	1.38	36.58	507.28	634.62	172.41	186.17	0
Pancreas	Normal	24	M2411	1.14	307.68	2.84	2.38	3.61	119.59	123.61	1798.36	71.79	72.26	82.74	1.21	27.32	1.21	28.54	486.78	636.82	182.41	183.17	0
Pancreas	Normal	6	M0608	0.87	347.28	3.27	2.51	3.86	114.59	119.41	2022.36	64.84	64.81	64.94	1.58	36.23	1.68	37.66	594.58	732.42	232.21	226.07	0
Pancreas	Normal	28	M2809	1.46	300.08	2.72	2.19	3.68	119.19	123.81	963.66	135.75	137.97	51.95	1.25	25.89	1.33	27.11	471.38	625.12	140.21	140.57	0
Pancreas	Normal	34	M3404	1	315.48	2.78	2.25	3.59	130.09	135.51	1373.36	67.98	68.29	73.22	1.14	25.05	1.13	26.14	435.58	621.12	193.61	190.27	0
Pancreas	Normal	26	M2604	1.08	357.78	3.39	2.33	4.08	107.89	111.31	1654.36	88.6	88.93	65.3	1.31	26.83	1.36	27.98	551.28	713.82	201.21	200.77	0
Pancreas	CR	23	CR2301	0.98	306.48	2.72	2.12	3.58	115.59	120.31	2270.36	100.95	102.27	85.34	1.12	24.65	1.16	25.82	432.78	585.22	183.41	188.77	0
Pancreas	Normal	20	M2008	0.93	343.08	3.15	2.68	3.85	137.39	143.31	1413.36	81.58	81.61	77.04	1.46	31.52	1.48	32.89	515.18	659.32	179.71	182.67	0
Pancreas	CR	18	CR1801	0.6	338.78	3.22	1.7	3.95	82.06	84.57	2462.36	72.32	71.63	98.51	1.18	21.53	1.21	22.45	426.38	524.22	170.21	183.77	0
Pancreas	Normal	30	M3006	0.82	295.58	2.73	1.92	3.49	98.02	101.41	1520.36	85.11	85.25	63.11	1.25	22	1.32	22.91	437.18	556.52	171.01	173.37	0
Pancreas	CR	18	CR1805	0.88	348.68	3.39	1.86	3.92	88.88	91.86	2614.36	85	84.58	92.49	1.2	25.23	1.26	26.4	480.18	555.92	169.01	171.67	0
Pancreas	Normal	28	M2805	1.2	302.88	2.84	2.42	3.36	123.69	128.21	1717.36	67.41	67.44	56.73	1.15	28.86	1.21	30.02	447.58	510.62	179.51	170.97	0
Pancreas	Normal	34	M3405	1.71	290.78	2.72	1.87	3.27	127.69	132.91	1270.36	65.27	64.71	52.32	0.94	21.52	0.98	22.44	285.78	583.42	173.71	180.87	0
Pancreas	Normal	8	M0804	0.96	328.38	3.11	2.21	3.68	109.49	113.11	1736.36	69.77	69.75	60.52	1.24	30.39	1.25	31.79	510.48	658.12	161.41	167.47	0
Pancreas	Normal	20	M2007	1.03	325.88	3.13	2.1	3.76	102.89	106.11	1454.36	69.58	69.61	66.69	1.1	22.88	1.19	23.79	445.08	613.72	165.11	172.67	0
Pancreas	Normal	22	M2208	0.84	292.28	2.87	1.98	3.47	100.58	103.41	1321.36	79.63	80.02	90.09	1.08	21.71	1.07	22.73	465.68	539.52	156.51	143.47	0
Pancreas	Normal	35	M3503	1.05	341.18	3.21	2.38	3.77	118.99	122.81	1818.36	88.82	88.47	58.92	1.23	29.57	1.31	30.89	511.98	654.42	205.51	192.57	0
Pancreas	Normal	26	M2606	1.04	378.98	3.47	2.5	4.16	140.39	145.71	1926.36	69.29	68.63	70.22	1.4	30.79	1.51	32.15	448.68	583.12	212.81	194.07	0
Pancreas	Normal	35	M3502	1.11	333.98	3.11	2.39	3.78	154.19	161.01	1519.36	100.45	101.07	66.04	1.34	28.1	1.38	29.34	490.48	651.22	198.01	184.77	0
Pancreas	Normal	20	M2009	1.07	349.08	3.51	2.02	4.24	105.19	108.51	1647.36	115.45	116.07	93.1	1.26	29.41	1.32	30.61	491.28	643.92	155.41	149.27	0
Pancreas	Normal	8	M0808	1.08	341.98	3.35	2.02	3.85	100.07	103.11	1748.36	55.89	55.76	59.13	1.22	26.07	1.25	27.01	512.28	632.02	161.51	165.57	0
Pancreas	CR	18	CR1803	0.96	328.78	3.21	1.82	3.87	91.47	94.56	2061.36	127.65	130.77	92.13	1.11	24.77	1.13	25.76	497.28	617.12	168.21	147.07	0
Pancreas	Normal	8	M0810	0.96	388.28	3.78	2.38	4.41	116.79	120.31	2100.36	59.57	58.95	79.76	1.39	29.46	1.48	30.68	592.68	712.82	189.91	201.37	0
Pancreas	Normal	24	M2405	1.17	319.48	3.22	2.01	3.75	90.41	93.75	1892.36	82.99	83.36	98.66	1.26	31.86	1.31	33.3	454.68	552.92	126.11	139.47	0
Pancreas	Normal	22	M2209	0.91	342.28	3.24	2.18	3.88	111.39	115.71	1584.36	66.76	67.19	64.39	1.25	23.68	1.2	24.93	503.98	557.52	186.01	188.57	0
Pancreas	Normal	4	M0401	0.81	369.38	3.46	2.28	4.24	108.09	111.71	2165.36	43.06	42.94	67.08	1.34	29.55	1.4	30.93	519.68	632.82	177.51	172.37	0
Pancreas	Normal	22	M2202	1.15	385.73	4.4	2.8	4.55	128.38	131.91	1811.26	102.46	104.62	83.13	1.26	27.86	1.3	28.99	542.12	610.1	252.33	254.28	1
Pancreas	Normal	10	M10_7507	1.15	349.73	3.87	2.88	3.72	131.68	134.81	1686.26	55.56	55.73	63.83	1.38	32.31	1.4	33.68	467.92	593.8	188.03	190.98	1
Pancreas	Normal	3	M0302	0.84	382.83	4.41	2.85	4.44	125.78	129.81	2241.26	34.48	34.39	65.3	1.42	35.64	1.48	37.14	493.92	552.7	183.73	182.28	1
Pancreas	Normal	34	M3406	1.15	378.83	4.25	2.91	4.38	130.98	134.91	2018.26	77.35	78.26	64.4	1.39	26.01	1.48	26.91	419.12	529.5	236.03	234.68	1
Pancreas	Normal	4	M0404	0.95	391.33	4.58	2.53	4.52	112.58	114.71	1542.26	34.81	34.56	69.64	1.44	29.82	1.45	31.04	526.42	600.6	163.23	177.08	1
Pancreas	Normal	8	M0804	1.05	363.43	4.14	2.63	4.19	117.98	121.21	1777.26	70.83	71.57	68.45	1.35	31.09	1.4	32.28	548.72	624.5	159.23	171.78	1
Pancreas	Normal	28	M2807	0.92	353.13	3.85	2.62	4.13	115.78	119.31	1924.26	82.24	83.68	57.99	1.44	25.22	1.49	26.06	437.02	515.3	175.93	175.58	1
Pancreas	Normal	8	M0810	1.02	422.83	4.87	2.74	4.88	123.38	127.51	2120.26	59.19	59.1	81.33	1.51	29.57	1.55	30.89	625.02	726.2	200.73	194.48	1
Pancreas	Normal	22	M2208	0.89	314.33	3.66	2.25	3.79	105.48	108.21	1326.26	79.75	80.64	97.74	1.17	21.76	1.16	22.69	493.32	541.1	150.93	160.78	1
Pancreas	Normal	12	M1208	1	393.33	4.48	2.63	4.3	110.48	113.71	2280.26	238.16	243.82	87.98	1.65	36.84	1.71	38.05	569.12	686.3	210.03	219.38	1
Pancreas	Normal	30	M3004	1.33	441.33	5.01	3.09	5.05	136.78	141.01	1921.26	103.96	105.42	80.38	1.75	29.05	1.75	30.07	595.22	767.8	252.13	253.28	1
Pancreas	Normal	20	M2010	1.31	316.03	3.48	2.66	3.78	119.58	123.11	1219.26	68.12	68.82	60.35	1.34	26.73	1.38	27.75	479.92	631.2	171.23	181.28	1
Pancreas	Normal	34	M3401	2	578.43	6.64	4.3	6.74	249.78	260.41	3413.26	143.46	146.92	106.05	2.27	39.74	2.39	41.4	885.92	1152.6	338.73	339.08	1
Pancreas	Normal	10	M10_7508	0.67	388.73	4.53	2.57	4.64	109.88	113.01	1698.26	52.04	52.11	63.37	1.44	34.64	1.49	36.19	512.52	597.6	169.33	171.08	1
Pancreas	CR	18	CR1801	0.65	376.23	4.33	2.01	4.53	89.42	90.64	2526.26	75.35	76.53	109.15	1.3	22.27	1.36	23.09	473.12	548.9	200.33	192.48	1
Pancreas	Normal	16	M1602	1.15	425.53	4.89	3.15	4.97	160.18	166.31	1994.26	73.43	74.56	74.66	1.6	32.01	1.66	33.27	575.72	819	200.23	202.88	1
Pancreas	CR	23	CR2305	1.16	385.83	4.33	2.91	4.59	144.58	149.21	2513.26	97.27	99.42	122.35	1.36	26.02	1.41	27.04	554.92	698	213.33	217.78	1
Pancreas	Normal	20	M2007	1.13	359.23	4.17	2.47	4.24	111.18	114.41	1497.26	70.6	70.98	71.73	1.27	23.41	1.27	24.35	471.62	594.8	163.03	176.68	1
Pancreas	Normal	20	M2009	1.17	387.13	4.67	2.37	4.85	118.58	121.11	1706.26	118.26	120.52	95.59	1.43	29.89	1.47	31.21	466.42	613.1	169.03	168.78	1
Pancreas	CR	18	CR1802	0.79	411.43	4.73	2.21	4.94	97.04	98.89	2565.26	81.66	82.77	107.65	1.34	22.33	1.35	23.32	520.22	592.3	191.13	204.08	1
Pancreas	Normal	22	M2206	1.69	352.73	4.1	2.42	4.12	122.28	126.01	1416.26	95.01	96.42	66.31	1.24	24.27	1.26	25.16	497.92	567.7	163.93	176.78	1
Pancreas	Normal	10	M10_7501	0.99	382.13	4.49	2.77	4.31	126.88	131.01	2185.26	63.44	64.04	61.02	1.42	31.26	1.43	32.61	538.42	635.2	184.93	198.28	1
Pancreas	Normal	35	M3503R	1.17	358.73	4.1	3.12	4.37	145.88	150.81	1516.26	96.74	97.76	111.75	1.41	32.91	1.48	34.15	516.82	629.6	184.03	190.78	1
Pancreas	Normal	30	M3010	1.03	343.13	4.06	2.87	4.32	172.38	178.71	1466.26	81.89	83.09	60.15	1.41	31.45	1.47	32.72	493.22	616.5	185.33	178.58	1
Pancreas	Normal	3	M0306	0.8	414.83	4.94	2.61	4.88	117.68	121.21	2304.26	32.33	31.95	63.55	1.55	31.55	1.59	32.82	480.72	574.1	182.53	180.48	1
Pancreas	Normal	32	M3209	1.72	263.13	2.98	2.25	3.25	129.18	132.31	1129.26	81.84	82.95	60.58	1.06	24.84	1.12	25.92	398.92	516.6	154.13	161.88	1
Pancreas	Normal	34	M3404	1.08	343.43	3.75	2.62	4.04	139.48	143.91	1380.26	68.11	69.49	77.01	1.23	24.95	1.26	25.93	478.22	678.6	188.93	194.78	1
Pancreas	Normal	12	M1201	0.77	313.43	3.56	1.91	3.62	83.03	84.48	1445.26	45.78	44.86	54.58	1.18	20.28	1.21	21.03	362.52	468.8	138.63	143.78	1
Pancreas	Normal	34	M3405	1.86	318.23	3.67	2.21	3.72	139.58	144.01	1283.26	66.17	66.24	52.38	1.05	21.8	1.1	22.57	286.42	559.7	189.43	188.38	1
Pancreas	Normal	16	M1601	0.88	408.53	4.78	2.81	4.79	127.78	131.41	2058.26	65.47	65.88	82.89	1.49	30.45	1.55	31.55	563.12	727.7	200.53	199.28	1
Pancreas	CR	10	CR1003	0.81	489.93	5.61	3.13	5.77	157.98	163.61	3287.26	69.82	70.21	120.35	1.67	29.7	1.69	30.94	650.22	753.7	205.93	215.88	1
Pancreas	Normal	3	M0303	0.71	385.73	4.53	2.73	4.49	123.98	127.41	2144.26	31.57	31.17	65.76	1.51	38.57	1.54	40.17	482.72	580.9	155.73	164.98	1
Pancreas	Normal	6	M0601	1.08	375.93	4.45	2.41	4.34	174.08	180.31	1724.26	61.24	61.88	67.96	1.42	29.6	1.49	30.74	500.62	613	165.43	176.28	1
Pancreas	Normal	22	M2209	0.96	373.13	4.33	2.5	4.34	119.08	122.51	1572.26	64.02	64.3	68.64	1.31	23.83	1.34	24.72	490.92	613.2	192.13	188.88	1
Pancreas	Normal	20	M2008	1.03	384.63	4.4	3.16	4.48	152.68	157.31	1454.26	83.76	84.75	83.89	1.64	32.18	1.74	33.54	508.22	696.9	191.53	194.48	1
Pancreas	Normal	4	M0401	0.86	394.83	4.6	2.61	4.71	115.88	118.51	2098.26	39.23	38.88	70.5	1.45	29.43	1.49	30.72	518.12	596.3	176.53	166.28	1
Pancreas	Normal	12	M1202	0.78	297.63	3.49	1.79	3.62	79.97	80.83	914.46	63.07	63.26	71.23	1.5	16.89	1.52	17.65	361.02	507.5	140.33	142.58	1
Pancreas	Normal	30	M3007	1.06	319.03	3.62	2.39	3.93	112.48	115.41	1583.26	79.54	80.74	60.49	1.27	20.9	1.32	21.69	442.02	601.9	165.23	179.28	1
Pancreas	Normal	32	M3210	1.28	336.13	3.98	2.6	3.99	122.88	126.21	1586.26	72.25	72.86	57.36	1.31	26.91	1.32	28.03	507.52	633.1	171.23	179.78	1
Pancreas	Normal	3	M0301	1.15	344.83	4.2	2.63	4.19	117.48	121.11	1913.26	56.26	56.56	74.78	1.4	31.1	1.46	32.44	524.62	643.2	162.73	159.58	1
Pancreas	Normal	6	M0608	0.98	393.73	4.64	2.98	4.53	127.48	131.31	2079.26	67.19	67.32	70.64	1.84	36.38	1.92	37.78	598.72	744.4	242.93	230.38	1
Pancreas	CR	27	CR2704	0.81	384.13	4.29	3.04	4.42	163.78	168.71	1943.26	83.66	85.18	83.89	1.33	36.91	1.38	38.47	528.32	642.2	188.43	184.28	1
Pancreas	Normal	26	M2603	1.23	401.23	4.78	2.89	4.75	132.98	136.61	1501.26	77.02	77.74	65.1	1.43	27.67	1.47	28.86	560.72	688	204.63	200.58	1
Pancreas	CR	23	CR2304	0.95	389.73	4.38	3.26	4.41	200.78	208.71	2802.26	93.32	94.81	93.24	1.34	29.17	1.38	30.37	543.02	664.1	181.63	178.58	1
Pancreas	CR	27	CR2705	0.7	271.13	2.94	1.85	3.12	99.78	102.21	1406.26	57.01	56.64	56.9	0.91	17.07	0.93	17.73	315.22	368.1	154.53	154.38	1
Pancreas	Normal	28	M2801	1.53	385.63	4.69	2.81	4.65	129.18	132.21	2000.26	105.46	106.62	73.78	1.6	26.58	1.63	27.5	515.32	712.8	212.73	209.58	1
Pancreas	CR	18	CR1805	0.97	387.73	4.71	2.19	4.57	97.24	98.52	2678.26	87.16	87.91	100.75	1.37	25.22	1.41	26.2	513.72	560.5	187.83	186.28	1
Pancreas	Normal	26	M2604	1.22	406.53	4.88	2.8	4.85	124.48	127.91	1732.26	92.67	93.5	65.45	1.54	27.59	1.56	28.8	550.22	709.6	212.93	219.68	1
Pancreas	CR	18	CR1803	1.06	363.33	4.43	2.14	4.5	100.68	102.71	2139.26	132.46	135.12	96.38	1.28	24.74	1.31	25.83	480.02	574.8	156.43	173.78	1
Pancreas	CR	23	CR2301	1.03	324.43	3.67	2.37	3.99	121.58	123.81	2210.26	98.54	99.62	86.44	1.23	23.79	1.23	24.6	437.52	533.2	190.33	188.98	1
Pancreas	Normal	35	M3503	1.14	371.33	4.4	2.75	4.33	129.68	132.61	1830.26	89.37	90.75	64.6	1.41	29.5	1.47	30.74	527.62	613.1	212.03	217.38	1
Pancreas	Normal	6	M0604	0.8	430.53	5.09	2.77	5.15	131.68	135.01	1667.26	37.56	37.34	66.54	1.56	34.04	1.64	35.44	523.02	658.4	203.93	203.68	1
Pancreas	Normal	4	M0410	0.77	430.13	5.24	2.72	4.97	123.98	127.11	2553.26	30.56	30.32	75.94	1.71	34.51	1.7	35.91	512.72	635.3	180.03	180.38	1
Pancreas	Normal	12	M1205	0.86	390.63	4.67	2.64	4.54	120.98	123.81	1739.26	58.14	57.81	74.46	1.41	26.68	1.46	27.86	493.72	637.2	177.03	187.18	1
Pancreas	Normal	10	M10_7502	1.04	415.63	5.07	2.97	5	135.68	140.31	2203.26	85.37	86.59	80.33	1.63	33.2	1.67	34.55	604.22	727	220.33	221.18	1
Pancreas	Normal	32	M3204	0.96	347.03	3.99	2.42	4.1	116.18	119.01	1670.26	84.31	84.99	56.28	1.29	25.4	1.34	26.38	488.92	637.2	182.13	192.38	1
Pancreas	Normal	6	M0610	0.85	382.03	4.64	2.77	4.64	124.68	127.71	2130.26	51.49	51.79	59.4	1.54	33.85	1.59	35.25	531.92	691	182.73	185.88	1
Pancreas	Normal	30	M3006	0.91	331.53	3.92	2.28	4.16	108.88	111.11	1586.26	91.06	91.97	64.89	1.46	22.56	1.5	23.45	442.12	590.4	193.13	198.08	1
Pancreas	CR	23	CR2302	1.19	426.03	5.09	2.96	5.33	143.48	147.21	2631.26	118.56	120.52	136.75	1.65	27.67	1.67	28.95	618.22	717.2	203.83	196.68	1
Pancreas	Normal	35	M3501R	1.89	265.13	3.2	1.78	3.43	136.98	140.31	1130.26	86.44	86.46	35.48	0.93	16.92	0.97	17.62	303.92	482.9	195.93	187.58	1
Pancreas	CR	10	CR1001	0.64	379.23	4.57	2.37	4.72	113.88	116.31	2531.26	59.32	59.12	77.68	1.28	22.96	1.36	23.94	494.52	599.2	164.23	162.98	1
Pancreas	Normal	8	M0808	1.17	372.93	4.64	2.34	4.43	111.68	114.81	1777.26	56.64	56.61	61.49	1.42	26.01	1.41	27.1	527.72	640.7	169.83	174.58	1
Pancreas	CR	10	CR1004	0.8	421.33	5.01	2.7	5.02	130.08	133.81	2855.26	63.8	64.21	91.94	1.53	25.63	1.58	26.63	565.82	651.6	159.23	178.28	1
Pancreas	Normal	35	M3502	1.12	325.63	3.84	2.48	3.9	154.98	160.71	1337.26	98.7	100.02	65.73	1.31	24.17	1.41	25.16	477.72	636.8	180.73	182.98	1
Pancreas	Normal	24	M2411	1.27	342.83	4.07	2.78	4.27	132.38	136.51	1854.26	73.72	74.89	79.11	1.37	27	1.44	28.2	515.52	621.5	196.03	212.48	1
Pancreas	Normal	24	M2401	1.24	390.43	4.71	2.76	4.79	137.98	141.31	1645.26	93.95	94.74	138.45	1.34	28.12	1.39	29.31	544.02	636.9	191.83	181.88	1
Pancreas	Normal	28	M2809	1.62	332.33	3.89	2.56	4.34	131.38	134.61	991.26	140.96	143.52	53.47	1.42	25.6	1.46	26.7	474.32	615.7	153.13	154.48	1
Pancreas	Normal	16	M1603	1.01	420.83	4.86	3.11	4.83	150.88	154.51	1899.26	62.41	62.75	69.99	1.62	34.86	1.67	36.27	528.22	614.7	213.63	200.08	1
Pancreas	CR	10	CR1005	0.84	401.63	4.99	2.35	5.03	106.78	109.61	2535.26	70.29	70.59	93.02	1.43	24.32	1.49	25.37	532.82	635.9	175.03	175.18	1
Pancreas	Normal	28	M2805	1.33	342.03	4.08	2.84	4.02	140.88	144.71	1777.26	68.79	68.81	62.89	1.39	29.25	1.45	30.49	450.62	547	190.53	193.98	1
Pancreas	Normal	26	M2606	1.15	421.13	4.93	2.99	4.89	155.18	159.61	1969.26	72.78	72.84	78.18	1.7	30.88	1.74	32.25	482.22	658	217.23	204.18	1
Pancreas	Normal	24	M2409	1.11	397.43	4.93	2.89	5.08	130.98	132.81	2279.26	101.96	102.52	100.35	1.7	30.53	1.8	31.68	618.12	913.9	165.83	192.28	1
Pancreas	Normal	24	M2405	1.29	355.13	4.51	2.34	4.4	100.58	103.11	1952.26	85.09	86.68	107.75	1.45	32.23	1.5	33.41	483.72	527	141.33	156.38	1
Pancreas	Normal	4	M0407	0.99	341.23	4.2	2.13	4.11	99.28	101.71	1895.26	33.43	32.99	62.7	1.47	23.14	1.53	24.06	419.02	550.3	158.43	159.78	1
Pancreas	Normal	8	M0805	0.78	362.43	4.38	2.61	4.38	129.18	133.11	1699.26	50.3	50.42	77.89	1.38	31.17	1.46	32.56	535.32	640	163.43	166.58	1
Pancreas	CR	27	CR2702	1.15	347.83	4.01	2.44	4.08	134.48	138.51	1629.26	101.16	102.72	81.35	1.22	25.48	1.27	26.43	451.92	591.2	170.73	169.38	1
Pancreas	Normal	16	M1607	0.95	439.53	5.28	3.22	5.12	157.28	161.91	1745.26	65.44	65.45	93.13	1.6	34.57	1.66	35.78	596.72	691	221.73	224.38	1
Pancreas	Normal	26	M2607	1.09	403.73	4.75	2.72	4.95	123.38	126.31	1778.26	96.6	97.42	76.08	1.6	25.54	1.62	26.67	517.22	601.7	195.13	201.78	1
Pancreas	Normal	32	M3207	1.06	324.03	3.96	3.3	4.15	109.88	109.51	1802.26	85.77	85.37	65.51	1.75	28.55	1.6	29.7	577.32	1226.6	219.33	215.78	1
Pancreas	CR	27	CR2703	0.99	369.83	4.18	2.92	4.3	159.88	164.01	1601.26	86.22	87.49	75.74	1.26	27.46	1.24	28.7	500.22	675.1	188.03	179.68	1
Kidney	Normal	32	M3204	0.02	-36.8	-0.63	-0.24	-0.58	-0.33	0.34	-279.67	-35.44	-35.45	20.61	-1.04	-7.65	-1.11	-7.89	-234.24	-291.79	-257.57	-280.47	0
Kidney	Normal	26	M2607	0.85	81.31	0.9	1.17	1	49.82	51.18	498.03	11.73	9.96	111.17	1.52	4.28	1.45	4.48	854.76	982.41	95.23	76.83	0
Kidney	Normal	6	M0603	0.76	91.81	1.13	1.21	1.17	32.07	32.94	315.33	-4.76	-5.84	136.67	2.44	5.52	2.41	5.79	790.76	935.41	132.23	147.13	0
Kidney	Normal	35	M3503R	0.95	71.61	0.86	1.04	0.94	68.09	70.22	388.53	51.27	50.54	161.37	1.42	3.59	1.39	3.63	699.76	868.41	17.93	16.53	0
Kidney	Normal	30	M3004	0.81	80.11	1.08	1.49	0.98	45.92	45.72	425.93	5.89	5.68	93.97	1.68	4.35	1.67	4.34	884.76	1030.41	8.73	-9.57	0
Kidney	Normal	6	M0610	0.64	77.71	1.05	0.96	1.08	27.45	28.63	714.03	6.29	6.16	135.47	2.19	3.72	2.3	3.87	607.76	702.41	18.53	-21.07	0
Kidney	Normal	12	M1202	0.78	83.41	1.08	0.93	1.11	29.17	29.99	227.93	-4.04	-4.51	82.52	2.31	3.49	2.38	3.59	747.76	824.41	58.93	53.73	0
Kidney	CR	10	CR1004	1.72	275.51	3.9	3.08	3.7	69.7	72.21	2163.03	151.47	153.54	616.37	6.99	18.58	7.11	19.32	2422.76	2565.41	589.73	559.43	0
Kidney	CR	23	CR2305	0.91	110.61	1.52	1.31	1.44	35.72	36.42	824.03	29.63	29.52	276.87	2.79	4.83	2.85	5.03	868.76	979.41	222.83	212.63	0
Kidney	Normal	22	M2202	0.92	68.91	0.87	0.78	1	32.68	33.35	270.73	5.7	5.74	110.17	1.67	2.42	1.67	2.51	683.76	832.41	6.03	-28.47	0
Kidney	CR	27	CR2704	0.82	101.11	1.23	1.16	1.31	50.78	52.05	628.03	39.04	40.04	281.17	2.23	4	2.31	4.24	771.76	871.41	137.83	132.13	0
Kidney	Normal	32	M3207	2.18	214.41	3.01	2.57	3.01	136.2	143.27	1120.03	99.87	101.64	284.87	5.02	16.73	5.2	17.49	2392.76	2832.41	443.43	429.23	0
Kidney	Normal	20	M2010	0.96	94.51	1.31	1.09	1.3	45.8	47.16	516.03	23.32	22.72	129.87	2.1	4.9	2.2	5.1	860.76	1056.41	56.93	32.83	0
Kidney	Normal	3	M0303	0.77	99.31	1.38	1.01	1.33	29.11	29.76	846.03	9.53	9.13	188.47	2.73	5.42	2.85	5.62	667.76	707.41	30.83	27.03	0
Kidney	Normal	10	M10_7501	0.74	82.21	1.06	0.84	1.09	31.22	31.81	680.03	7.96	7.9	156.57	1.99	3.02	1.98	3.17	619.76	715.41	14.83	6.23	0
Kidney	Normal	35	M3501R	1.13	61.21	0.75	0.75	0.9	79.92	83.24	64.13	-0.43	-1.07	166.87	1.26	1.09	1.33	1.1	756.76	996.41	207.63	197.93	0
Kidney	Normal	34	M3406	0.96	71.61	0.83	0.81	0.91	75.09	77.61	478.03	-15.59	-16.18	161.57	1.4	1.42	1.44	1.58	875.76	1039.41	88.33	61.53	0
Kidney	Normal	8	M0805	0.61	77.71	1.02	0.79	1.04	26.89	27.36	533.03	9.13	8.91	112.27	1.89	3.12	1.99	3.26	657.76	697.41	-45.97	-60.47	0
Kidney	Normal	22	M2206	0.95	73.31	0.95	0.82	1	37.97	39.09	335.63	12.61	12.19	110.37	1.52	2.43	1.6	2.51	627.76	825.41	-16.67	-33.87	0
Kidney	Normal	16	M1601	0.77	86.51	1.16	0.93	1.18	32.76	32.96	708.03	10.08	9.75	129.37	2.29	10.42	2.34	10.87	859.76	1022.41	30.63	15.43	0
Kidney	CR	10	CR1003	0.64	94.21	1.35	1.07	1.38	30.41	30.81	792.03	40.55	40.51	294.17	2.29	3.54	2.33	3.69	648.76	714.41	89.83	56.73	0
Kidney	Normal	4	M0404	0.77	100.21	1.37	1	1.38	31.05	31.79	452.43	3.41	3.06	128.57	2.75	5.29	2.84	5.51	828.76	930.41	77.13	70.53	0
Kidney	Normal	24	M2401	0.78	56.31	0.68	0.57	0.8	32.4	33.08	368.53	22.15	21.43	87.14	1.12	0.76	1.19	0.81	660.76	745.41	-75.67	-83.97	0
Kidney	CR	10	CR1001	0.68	82.31	1.13	0.89	1.13	30.06	30.28	696.03	33.03	32.56	273.47	1.94	2	2.01	2.05	526.76	568.41	-2.77	-5.67	0
Kidney	Normal	3	M0301	0.72	95.21	1.31	0.97	1.27	30.07	30.35	843.03	5.78	5.56	186.77	2.53	4.79	2.61	4.96	676.76	727.41	32.33	24.33	0
Kidney	Normal	28	M2801	1.06	81.81	1.05	0.87	1	59.02	60.63	469.93	-9.54	-10.73	226.67	1.43	2.72	1.49	2.82	1256.76	1561.41	84.23	71.43	0
Kidney	CR	27	CR2702	0.89	116.71	1.24	1.11	1.26	60.96	62.76	509.03	31.3	31.66	135.97	2.17	3.45	2.17	3.64	750.76	870.41	146.93	151.63	0
Kidney	Normal	32	M3209	0.89	71.71	0.84	0.78	0.89	61.21	63.27	232.93	22.89	22.79	127.87	1.43	1.71	1.46	1.87	828.76	939.41	-10.37	-38.17	0
Kidney	CR	27	CR2705	0.95	113.11	1.24	1.2	1.36	97.6	101.27	463.23	125.47	126.14	185.17	1.63	4.09	1.73	4.29	950.76	1117.41	503.63	498.13	0
Kidney	Normal	12	M1205	0.79	91.71	1.24	0.91	1.22	33.18	33.51	528.03	11.01	10.33	118.27	2.36	3.73	2.46	3.87	780.76	904.41	46.43	31.83	0
Kidney	CR	23	CR2302	0.97	101.11	1.51	1.24	1.4	40.82	41.75	862.03	25.69	25.63	260.77	2.63	4.4	2.71	4.61	883.76	1065.41	147.23	137.53	0
Kidney	Normal	32	M3210	0.95	65.41	0.82	0.68	0.84	49.43	50.39	321.33	8.08	6.7	137.27	1.39	1.4	1.44	1.45	716.76	835.41	-51.07	-39.17	0
Kidney	Normal	24	M2409	1.37	161.21	2.25	1.68	2.25	62.98	64.56	1081.03	37.3	37.35	169.47	3.65	10.63	3.79	11.01	1522.76	1769.41	152.33	149.63	0
Kidney	CR	10	CR1005	0.77	105.11	1.46	1.09	1.38	29.18	29.31	872.03	59.87	60.54	363.87	2.54	3.61	2.65	3.86	833.76	987.41	165.43	154.93	0
Kidney	Normal	26	M2603	1.17	80.91	1.08	0.81	1.14	48.26	49.07	321.13	3.22	2.43	87.97	1.95	2.86	1.99	3.1	747.76	978.41	48.33	31.53	0
Kidney	Normal	10	M10_7507	0.85	103.31	1.49	1.07	1.41	37.06	38.01	574.03	16.06	15.41	145.57	2.86	5.6	2.94	5.79	1037.76	1142.41	96.13	93.73	0
Kidney	Normal	6	M0601	0.54	61.31	0.85	0.57	0.82	23.7	23.96	349.53	-1	-1.56	118.07	1.74	3.15	1.74	3.3	602.76	633.41	-30.27	-42.07	0
Kidney	Normal	16	M1602	0.81	92.51	1.3	0.93	1.25	34.93	35.65	684.03	17.45	16.95	140.27	2.47	4.13	2.49	4.24	949.76	1103.41	70.53	81.53	0
Kidney	Normal	12	M1201	0.99	94.61	1.36	0.95	1.3	30.99	31.37	677.03	9.35	8.57	83.99	2.69	4.38	2.74	4.48	1129.76	1250.41	105.13	95.03	0
Kidney	Normal	30	M3007	2.49	281.11	4.31	3.17	3.91	133	138.57	1845.03	75.57	76.54	296.37	6.72	23.29	6.9	24.4	3118.76	3757.41	562.73	562.43	0
Kidney	Normal	3	M0306	0.69	91.51	1.28	0.81	1.16	27.49	27.68	779.03	3.63	2.32	166.87	2.53	3.47	2.47	3.63	830.76	961.41	33.83	32.83	0
Kidney	Normal	16	M1603	0.85	87.31	1.18	0.79	1.12	34.6	34.75	570.03	-2.13	-3.04	91.57	2.11	4.62	2.19	4.82	688.76	936.41	20.53	23.03	0
Kidney	Normal	16	M1607	0.78	89.81	1.23	0.85	1.19	34.67	34.96	400.13	-1.17	-1.74	140.87	2.27	3.88	2.43	3.89	1033.76	1143.41	106.43	91.93	0
Kidney	CR	23	CR2304	0.95	101.01	1.54	1.21	1.38	39.88	40.3	750.03	34.84	34.63	337.97	2.6	3.77	2.65	3.91	861.76	1058.41	143.43	136.03	0
Kidney	Normal	30	M3010	1.99	194.91	2.95	2.19	2.72	114.9	120.47	1068.03	52.67	53.74	175.87	4.64	13.88	4.74	14.54	1976.76	2382.41	382.93	373.23	0
Kidney	Normal	3	M0302	0.65	86.61	1.26	0.8	1.18	26.56	26.7	748.03	10.29	9.54	191.77	2.44	4.05	2.46	4.2	657.76	821.41	70.03	47.53	0
Kidney	Normal	28	M2807	1.7	182.01	2.81	2.08	2.6	89.2	92.47	1334.03	71.17	71.04	277.77	4.27	14.08	4.38	14.53	2248.76	2541.41	287.83	282.43	0
Kidney	Normal	12	M1208	0.84	89.91	1.27	0.82	1.12	33.22	33.72	1024.03	-9.01	-9.9	166.17	2.34	3.19	2.37	3.44	1034.76	1217.41	161.73	131.33	0
Kidney	Normal	4	M0410	0.69	89.91	1.33	0.79	1.13	28.48	28.37	810.03	-8.06	-9.32	126.77	2.45	3.17	2.54	3.34	790.76	1046.41	32.53	21.53	0
Kidney	Normal	34	M3401	1.22	114.71	1.62	1.24	1.45	74.52	76.55	526.03	26.56	26.23	264.77	2.84	6.06	2.98	6.32	1247.76	1564.41	266.13	241.23	0
Kidney	Normal	4	M0407	0.62	88.51	1.32	0.84	1.14	32.29	32.37	730.03	6.05	5.28	142.77	2.66	3.09	2.77	3.34	951.76	1142.41	98.33	90.33	0
Kidney	CR	18	CR1802	0.69	90.61	1.34	0.95	1.21	32.57	32.48	717.03	24.03	24.04	264.17	2.28	2.7	2.4	2.77	707.76	823.41	131.33	115.43	0
Kidney	CR	27	CR2703	0.79	98.91	1.27	1.07	1.2	45.76	46.35	529.03	33.43	33.61	212.77	2.18	2.9	2.16	2.93	720.76	878.41	166.73	141.63	0
Kidney	Normal	10	M10_7502	0.78	94.71	1.44	0.92	1.23	31.96	32.37	737.03	37.23	37.07	173.87	2.5	4.31	2.56	4.46	966.76	1087.41	116.43	104.53	0
Kidney	Normal	10	M10_7508	0.72	87.71	1.34	0.86	1.26	31.38	31.56	455.53	-0.56	-1.27	117.77	2.57	3.85	2.64	4.09	805.76	906.41	63.43	70.43	0
Kidney	Normal	24	M2411	0.93	84.01	1.16	0.87	1.09	44.98	46.26	710.03	-4.08	-5.21	185.97	1.77	2.91	1.84	3.15	1116.76	1341.41	133.03	113.93	0
Kidney	Normal	6	M0608	0.82	82.71	1.31	0.86	1.2	29.1	28.98	709.03	25.65	25.38	143.97	2.35	3.74	2.42	3.92	655.76	874.41	48.53	27.43	0
Kidney	Normal	28	M2809	0.93	71.61	1.08	0.74	0.85	53.05	53.95	-33.17	14.35	13.33	130.97	1.73	2.46	1.71	2.51	715.76	898.41	-4.17	1.13	0
Kidney	Normal	34	M3404	1.02	68.61	0.93	0.64	0.92	74.39	76.29	192.03	10.75	9.65	111.27	1.38	1.15	1.41	1.19	565.76	858.41	106.53	104.13	0
Kidney	Normal	26	M2604	1.16	80.11	1.09	0.72	1.05	78.84	80.87	270.03	12.25	11.24	83.88	1.7	2.09	1.66	2.14	617.76	853.41	44.43	65.93	0
Kidney	CR	23	CR2301	1	94.11	1.53	1.1	1.03	35.05	35.6	778.03	33.79	33.79	284.27	2.44	3.37	2.43	3.61	843.76	948.41	187.03	200.73	0
Kidney	Normal	20	M2008	0.92	92.31	1.36	0.87	1.23	54.38	55.37	358.03	0.78	-0.7	123.37	2.13	3.73	2.22	3.93	786.76	995.41	34.43	32.23	0
Kidney	CR	18	CR1801	1.55	177.41	2.8	1.91	2.36	81.88	84.19	1275.03	59.37	59.24	525.67	4.43	9.91	4.5	10.44	1519.76	1768.41	429.73	422.83	0
Kidney	Normal	30	M3006	0.86	78.01	1.08	0.77	0.99	62.03	63.13	378.93	10.29	9.55	160.67	1.8	2.51	1.87	2.63	833.76	1042.41	70.13	69.13	0
Kidney	CR	18	CR1805	0.81	84.91	1.28	0.84	1.11	37.28	37.59	605.03	30.6	29.91	223.97	2.11	2.09	2.24	2.18	519.76	743.41	44.03	49.13	0
Kidney	Normal	28	M2805	0.8	58.91	0.79	0.5	0.68	40.06	40.63	346.63	-11.55	-12.86	108.67	1.26	0.47	1.29	0.56	578.76	739.41	-18.77	-27.67	0
Kidney	Normal	34	M3405	1.21	75.11	1.02	0.77	0.77	81.05	83.52	138.53	-13.75	-15.09	231.67	1.64	1.89	1.7	2.12	1013.76	1351.41	272.23	254.63	0
Kidney	Normal	8	M0804	0.75	88.11	1.32	0.83	1.19	32.37	32.95	626.03	16.15	15.24	140.97	2.32	7.12	2.41	7.35	898.76	1149.41	47.53	52.73	0
Kidney	Normal	20	M2007	1.13	92.51	1.28	0.93	1.09	43.11	43.55	353.93	12.75	11.58	129.67	2.35	3.84	2.34	4.04	980.76	1210.41	75.53	77.73	0
Kidney	Normal	22	M2208	0.83	75.91	1.08	0.69	1	36.6	37.27	311.93	5.51	4.42	114.07	1.73	1.96	1.77	2.05	765.76	866.41	18.23	-2.87	0
Kidney	Normal	35	M3503	1.02	106.61	1.47	1.11	1.32	75.18	76.59	547.03	33.86	34.16	218.77	2.6	4.92	2.61	5.21	1043.76	1318.41	197.03	178.33	0
Kidney	Normal	26	M2606	1.04	85.11	1.22	0.81	1.06	77.2	79.21	580.03	3.08	2.38	121.07	2.2	1.89	2.23	1.95	1000.76	1307.41	118.13	70.53	0
Kidney	Normal	35	M3502	1.04	83.01	1.16	0.86	1.06	80.54	83.05	223.43	13.03	11.85	164.47	1.96	2.45	1.91	2.54	725.76	1051.41	71.03	68.63	0
Kidney	Normal	20	M2009	1.16	83.41	1.2	0.75	1.22	49.88	50.72	337.73	3.51	2.79	126.47	1.76	2.68	1.8	2.67	668.76	920.41	-11.87	-24.77	0
Kidney	Normal	8	M0808	0.56	49.41	0.76	0.4	0.72	21.63	21.78	329.23	1.73	1.13	61.62	1.25	-0.1	1.32	-0.04	481.76	594.41	-86.67	-90.77	0
Kidney	CR	18	CR1803	0.72	91.31	1.4	0.98	1.18	31.54	32.03	593.03	30.77	30.41	271.67	2.31	2.37	2.42	2.48	742.76	874.41	111.23	86.03	0
Kidney	Normal	8	M0810	0.75	98.51	1.47	0.9	1.31	29.89	30.27	747.03	11.95	11.64	123.17	2.69	4.33	2.74	4.51	797.76	850.41	59.63	62.83	0
Kidney	Normal	24	M2405	0.78	80.51	1.14	0.76	1.05	36.07	36.17	486.03	15.07	15.15	160.97	1.77	2.92	1.76	2.96	880.76	1084.41	47.93	33.13	0
Kidney	Normal	22	M2209	0.89	68.21	0.97	0.6	0.95	35.34	35.38	292.53	-1.92	-3.24	94.07	1.49	1.31	1.51	1.38	606.76	725.41	-9.27	-25.17	0
Kidney	Normal	4	M0401	0.7	89.41	1.39	0.86	1.25	33.11	33.23	770.03	21.31	20.82	132.57	2.6	4.08	2.76	4.18	757.76	790.41	66.53	44.23	0
Kidney	Normal	22	M2202	0.89	67.18	0.72	0.66	0.93	31.4	32.08	259.93	5.88	5.08	110.27	1.47	2.58	1.53	2.79	706.84	800.63	47.46	64.01	1
Kidney	Normal	10	M10_7507	0.79	95.38	1.16	0.96	1.27	36.25	37.3	572.03	15.57	14.86	141.87	2.58	5.88	2.59	6.17	1030.84	1169.63	107.76	104.61	1
Kidney	Normal	3	M0302	0.63	84.08	1	0.77	1.12	27.81	28.05	782.03	11.01	9.75	189.17	2.19	4.56	2.27	4.9	707.84	753.63	68.36	61.3	1
Kidney	Normal	34	M3406	0.89	65.78	0.62	0.65	0.78	71.73	73.37	462.33	-16.46	-17.35	149.37	1.2	1.28	1.25	1.48	820.84	1027.63	79.16	68.01	1
Kidney	Normal	4	M0404	0.71	91.58	1.07	0.84	1.23	29.68	29.72	426.93	1.62	0.41	119.27	2.46	5.09	2.54	5.3	818.84	936.63	64.96	73.91	1
Kidney	Normal	8	M0804	0.7	82.08	0.94	0.76	1.07	31.55	32.2	615.03	14.56	14.09	132.37	1.99	7.35	2.08	7.68	886.84	1015.63	38.56	15.21	1
Kidney	Normal	28	M2807	1.62	175.28	2.27	1.91	2.42	86.98	90.13	1323.03	69.16	69.12	271.07	3.88	14.3	3.97	14.87	2053.84	2410.63	231.96	265.11	1
Kidney	Normal	8	M0810	0.72	95.48	1.11	0.88	1.21	29.75	30.2	767.03	13.21	12.03	118.87	2.34	5.05	2.36	5.2	802.84	873.63	18.96	15.91	1
Kidney	Normal	22	M2208	0.84	81.48	0.89	0.76	1.04	38.73	39.82	368.03	8.82	7.7	111.47	1.69	3.23	1.73	3.4	838.84	931.63	4.96	10.41	1
Kidney	Normal	12	M1208	0.78	85.48	0.96	0.76	1.01	33.29	33.1	1015.03	-9.44	-10.22	153.97	2.02	3.28	2.08	3.61	942.84	1136.63	109.76	91.3	1
Kidney	Normal	30	M3004	0.81	79.48	0.82	0.72	0.93	44.89	45.89	409.73	5.24	4.29	90.87	1.66	2.77	1.78	2.92	683.84	865.63	-7.24	10.71	1
Kidney	Normal	20	M2010	0.8	76.48	0.94	0.75	1.01	36.59	37.47	414.73	14.9	13.86	106.87	1.63	3.42	1.71	3.62	717.84	873.63	-3.34	-2.2	1
Kidney	Normal	34	M3401	1.15	107.98	1.25	1.14	1.3	71.66	73.19	499.03	25.66	24.06	252.97	2.49	6.07	2.54	6.42	1176.84	1461.63	219.06	205.41	1
Kidney	Normal	10	M10_7508	0.69	83.98	1.03	0.8	1.16	30.41	30.77	437.73	-0.89	-2.25	113.47	2.24	4.1	2.25	4.31	742.84	862.63	46.76	49.71	1
Kidney	CR	18	CR1801	1.47	166.18	2.2	1.76	2.19	79.5	81.33	1248.03	55.96	56.82	486.77	3.82	10.03	4.06	10.43	1421.84	1695.63	338.66	345.81	1
Kidney	Normal	16	M1602	0.81	94.98	1.14	0.91	1.25	36.25	36.44	718.03	19.8	19.89	146.47	2.41	4.73	2.5	4.98	991.84	1219.63	74.36	83.3	1
Kidney	CR	23	CR2305	0.83	101.98	1.29	1.05	1.28	33.22	33.37	747.03	26.61	25.56	252.17	2.41	4.24	2.47	4.5	823.84	914.63	174.86	214.31	1
Kidney	Normal	20	M2007	1.07	87.58	0.99	0.8	0.98	41.55	41.86	345.23	11.36	10.5	118.47	1.91	3.87	1.99	4.01	876.84	1055.63	12.56	25.11	1
Kidney	Normal	20	M2009	1.14	84.78	0.98	0.74	1.18	50.14	51.36	369.43	4.92	3.17	122.37	1.58	3.27	1.64	3.45	704.84	918.63	-32.94	-26.7	1
Kidney	CR	18	CR1802	0.7	92.58	1.13	0.93	1.19	33.16	33.56	733.03	26.64	26.17	248.87	2.09	3.19	2.19	3.46	736.84	834.63	116.06	106.51	1
Kidney	Normal	22	M2206	0.9	69.58	0.82	0.67	0.91	36.42	36.8	304.63	11.74	10.52	98.47	1.42	2.19	1.46	2.28	651.84	829.63	-15.84	-17.9	1
Kidney	Normal	10	M10_7501	0.75	82.98	1.01	0.76	1.08	31.3	31.58	677.03	9.61	8.7	145.87	1.93	3.33	2.04	3.5	669.84	863.63	29.16	29.11	1
Kidney	Normal	35	M3503R	0.91	65.98	0.78	0.64	0.88	65.9	66.89	359.03	47.56	46.92	161.07	1.38	2.19	1.44	2.42	649.84	760.63	-12.74	-2.5	1
Kidney	Normal	30	M3010	1.89	185.78	2.54	2	2.55	112.55	115.63	1024.03	50.46	50.32	162.87	4.21	13.71	4.39	14.31	1859.84	2290.63	347.86	354.91	1
Kidney	Normal	3	M0306	0.66	87.98	1.1	0.75	1.09	26.61	26.66	772.03	2.98	1.95	152.47	2.31	3.56	2.37	3.67	833.84	1004.63	8.06	30.01	1
Kidney	Normal	32	M3209	0.84	66.38	0.72	0.66	0.79	59.79	61.04	206.73	21.89	21.15	117.07	1.29	1.69	1.37	1.71	792.84	945.63	-12.14	-37.4	1
Kidney	Normal	34	M3404	0.98	64.68	0.73	0.6	0.83	72.57	74.02	180.53	9.9	8.64	107.57	1.16	1.14	1.17	1.29	584.84	728.63	72.66	70.51	1
Kidney	Normal	12	M1201	0.97	92.58	1.2	0.91	1.23	30.79	31.02	699.03	10.22	9.24	80.83	2.5	4.48	2.57	4.68	1122.84	1367.63	83.36	99.61	1
Kidney	Normal	34	M3405	1.2	76.08	0.87	0.78	0.75	82.18	84.66	140.23	-13.03	-14.13	228.57	1.47	2.38	1.57	2.46	1015.84	1322.63	238.96	222.21	1
Kidney	Normal	16	M1601	0.74	83.58	1.06	0.79	1.09	31.18	31.71	676.03	9.36	8.47	128.87	2.19	10.34	2.26	10.78	884.84	966.63	26.46	29.11	1
Kidney	CR	10	CR1003	0.55	83.38	1.11	0.83	1.16	25.98	26.19	698.03	34.96	33.85	271.57	1.91	2.51	2.09	2.55	549.84	583.63	55.46	49.11	1
Kidney	Normal	3	M0303	0.78	103.28	1.38	0.91	1.34	29.48	29.4	847.03	11.03	10.14	188.77	2.75	5.6	2.83	6.02	717.84	807.63	61.26	38.11	1
Kidney	Normal	6	M0601	0.53	60.58	0.77	0.53	0.79	23.42	23.65	352.13	-0.11	-1.26	115.27	1.66	1.52	1.78	1.52	593.84	619.63	-4.24	-8	1
Kidney	Normal	22	M2209	0.85	67.68	0.79	0.57	0.87	35.37	35.16	295.43	-1.96	-3.55	95.07	1.29	1.54	1.39	1.69	667.84	605.63	-23.64	-43.6	1
Kidney	Normal	20	M2008	0.91	91.48	1.17	0.84	1.17	53.95	54.88	368.43	0.62	-1.02	118.77	1.99	4.08	2.03	4.31	788.84	929.63	13.16	39.01	1
Kidney	Normal	4	M0401	0.68	86.68	1.16	0.82	1.19	32.45	32.28	754.03	20.44	19.74	125.97	2.3	4.22	2.34	4.42	743.84	810.63	35.86	27.11	1
Kidney	Normal	12	M1202	0.78	84.38	1.09	0.75	1.11	29.54	29.87	213.63	-4.05	-5.2	73.37	2.18	3.11	2.35	3.24	714.84	826.63	70.46	75.2	1
Kidney	Normal	30	M3007	2.39	268.38	3.84	2.91	3.71	129.25	132.83	1763.03	71.16	70.22	275.47	6.36	22.6	6.56	23.5	2870.84	3343.63	527.36	549.41	1
Kidney	Normal	32	M3210	0.91	62.48	0.75	0.6	0.78	48.36	48.95	295.43	7.39	6.29	126.87	1.3	1.27	1.42	1.36	660.84	890.63	-43.04	-25.7	1
Kidney	Normal	3	M0301	0.7	92.98	1.24	0.85	1.2	29.01	29.62	819.03	5.45	4.29	175.57	2.5	4.6	2.57	4.78	665.84	666.63	66.26	34.71	1
Kidney	Normal	6	M0608	0.77	77.48	1.09	0.76	1.08	27.31	27.19	665.03	23.35	22.92	135.67	2.09	3.43	2.1	3.68	623.84	762.63	16.56	6.9	1
Kidney	CR	27	CR2704	0.77	93.38	1.16	0.94	1.17	48.16	48.68	559.03	35.75	35.42	231.07	2.03	3.28	2.14	3.43	719.84	818.63	124.76	132.91	1
Kidney	Normal	26	M2603	1.11	75.68	0.99	0.7	1.05	46.88	47.07	288.33	1.22	0.34	81.63	1.87	2.35	1.94	2.53	708.84	942.63	58.86	34.8	1
Kidney	CR	23	CR2304	0.95	102.28	1.5	1.17	1.37	40.29	40.16	747.03	35.37	34.63	329.37	2.59	3.86	2.61	3.98	908.84	1071.63	162.66	148.61	1
Kidney	CR	27	CR2705	0.92	112.08	1.21	1.1	1.31	96.95	99.83	457.93	125.26	125.42	178.97	1.69	4.04	1.7	4.21	917.84	1192.63	515.06	505.11	1
Kidney	Normal	28	M2801	1.09	85.58	1.09	0.82	1.02	60.93	61.73	491.03	-7.92	-9.27	225.17	1.54	2.94	1.6	3.19	1263.84	1602.63	109.66	117.91	1
Kidney	CR	18	CR1805	0.82	86.78	1.2	0.86	1.13	38.37	38.21	628.03	32.55	31.57	212.47	2.09	2.42	2.15	2.53	624.84	755.63	39.36	71.2	1
Kidney	Normal	26	M2604	1.11	74.88	0.93	0.62	0.97	78.25	79.97	252.03	10.41	9.81	82.01	1.42	1.76	1.45	1.89	590.84	828.63	41.56	31.3	1
Kidney	CR	18	CR1803	0.71	92.08	1.26	0.97	1.15	32.22	32.03	606.03	31.9	31.46	269.27	2.19	2.72	2.27	2.89	712.84	892.63	89.46	93.91	1
Kidney	CR	23	CR2301	1	95.78	1.42	1.09	1.02	36.02	35.98	803.03	35.67	35.03	282.37	2.36	3.76	2.51	3.93	854.84	1015.63	220.56	229.01	1
Kidney	Normal	35	M3503	0.99	103.28	1.3	1.03	1.24	74.11	75.75	524.03	33.47	32.32	211.17	2.35	4.82	2.41	5.15	972.84	1255.63	156.56	151.51	1
Kidney	Normal	6	M0604	0.79	93.68	1.26	0.87	1.24	33.04	33.08	306.23	-4.64	-5.77	151.67	2.85	4.28	2.87	4.59	814.84	890.63	170.46	145.91	1
Kidney	Normal	4	M0410	0.73	96.38	1.34	0.82	1.2	30.25	29.95	850.03	-6.51	-7.81	127.07	2.61	3.7	2.77	3.98	818.84	971.63	57.86	66.91	1
Kidney	Normal	12	M1205	0.77	90.88	1.22	0.81	1.17	32.6	32.38	500.03	10.51	9.04	111.57	2.46	3.55	2.58	3.59	767.84	966.63	39.96	57.51	1
Kidney	Normal	10	M10_7502	0.83	100.68	1.46	0.96	1.32	34.73	34.64	828.03	42.9	42.17	178.67	2.66	5.01	2.68	5.31	1053.84	1189.63	189.46	155.91	1
Kidney	Normal	32	M3204	-0.23	-64.18	-0.98	-0.89	-0.99	-12.43	-12.34	-484.21	-51.08	-50.87	-8.36	-1.71	-10.92	-1.75	-11.33	-483.71	-527.35	-417.7	-420.37	1
Kidney	Normal	6	M0610	0.66	81.18	1.15	0.76	1.12	27.97	28.05	686.03	7.12	5.47	134.87	2.16	3.19	2.2	3.3	662.84	758.63	27.96	31.01	1
Kidney	Normal	30	M3006	0.84	76.88	0.99	0.75	0.96	61.65	62.65	373.03	10.01	8.99	157.67	1.74	2.48	1.86	2.6	770.84	986.63	31.06	58.91	1
Kidney	CR	23	CR2302	0.91	94.28	1.43	1.08	1.3	38.33	38.95	793.03	22.4	21.25	243.07	2.52	3.68	2.5	3.9	836.84	987.63	148.06	147.41	1
Kidney	Normal	35	M3501R	1.12	60.78	0.8	0.62	0.86	79.79	81.64	50.43	-0.18	-1.66	156.97	1.32	0.91	1.38	0.88	788.84	1066.63	235.46	247.61	1
Kidney	CR	10	CR1001	0.65	77.78	1.13	0.76	1.04	28.41	28.31	640.03	30.38	29.57	256.17	1.91	1.45	1.98	1.51	496.84	595.63	34.16	23.8	1
Kidney	Normal	8	M0808	0.56	50.08	0.72	0.42	0.71	22.16	22.25	343.63	3.51	2.16	63.36	1.24	0.22	1.33	0.28	549.84	564.63	-86.64	-93.9	1
Kidney	CR	10	CR1004	1.19	182.08	2.67	1.84	2.43	47.61	47.97	1393.03	94.96	94.82	432.67	4.58	10.13	4.73	10.62	1456.84	1738.63	371.96	347.61	1
Kidney	Normal	35	M3502	1.04	87.18	1.16	0.84	1.08	82.89	84.92	235.13	14.59	13.98	169.47	1.85	2.93	2	2.94	779.84	1081.63	88.36	78.7	1
Kidney	Normal	24	M2411	0.9	79.28	1.03	0.79	1.01	44.39	44.64	676.03	-5.62	-6.63	177.97	1.56	2.49	1.65	2.6	1030.84	1244.63	105.96	88.51	1
Kidney	Normal	24	M2401	0.76	52.68	0.69	0.44	0.74	31.04	31.1	347.33	21.05	20.21	84.07	1.11	0.32	1.24	0.35	659.84	768.63	-69.44	-76.8	1
Kidney	Normal	28	M2809	0.92	69.28	1.02	0.71	0.83	53.03	53.74	-33.37	14.19	13.46	124.77	1.67	2.36	1.67	2.56	703.84	861.63	1.46	-14.3	1
Kidney	Normal	16	M1603	0.83	84.58	1.15	0.72	1.08	34.41	34.29	549.03	-2.94	-4.17	87.28	2.07	4.27	2.13	4.58	761.84	816.63	43.06	21.71	1
Kidney	CR	10	CR1005	0.76	105.28	1.49	1.02	1.36	28.67	28.7	840.03	59.36	59.12	361.57	2.59	3.34	2.74	3.64	839.84	1008.63	194.36	182.71	1
Kidney	Normal	28	M2805	0.83	62.98	0.84	0.56	0.74	42.56	43.05	387.53	-9.9	-11.09	108.47	1.35	0.95	1.44	0.99	638.84	846.63	-3.44	5.3	1
Kidney	Normal	26	M2606	1.01	81.68	1.13	0.7	0.99	75.45	77.09	536.03	1.28	0.1	117.07	1.96	1.51	2.03	1.63	974.84	1183.63	98.56	82.3	1
Kidney	Normal	24	M2409	1.35	158.98	2.28	1.57	2.21	65.22	66.22	1059.03	37.12	36.63	157.37	3.68	10.2	3.91	10.74	1495.84	1804.63	185.26	197.81	1
Kidney	Normal	24	M2405	0.77	79.78	1.07	0.72	1.01	35.81	35.74	485.03	15.25	13.94	151.07	1.7	2.81	1.78	3.03	876.84	979.63	42.46	32.11	1
Kidney	Normal	4	M0407	0.64	90.68	1.33	0.84	1.18	33.21	33.22	751.03	6.78	5.9	144.67	2.69	3.32	2.82	3.5	991.84	1148.63	107.76	113.11	1
Kidney	Normal	8	M0805	0.61	77.88	1.09	0.66	1.01	26.43	26.45	525.03	9.46	8.39	106.67	1.99	2.93	2.02	3.03	708.84	766.63	-10.34	-17	1
Kidney	CR	27	CR2702	0.84	114.98	1.29	1	1.25	61.54	61.77	501.03	31.61	31.43	132.37	2.25	3.23	2.32	3.38	747.84	895.63	187.66	185.21	1
Kidney	Normal	16	M1607	0.79	90.88	1.26	0.82	1.2	35.38	35.22	400.33	-0.96	-2.09	143.27	2.32	3.74	2.43	3.96	1041.84	1116.63	122.66	107.91	1
Kidney	Normal	26	M2607	0.87	82.58	1.06	0.77	1.08	50.61	51.21	475.03	10.47	9.88	118.97	1.77	2.79	1.83	3.07	814.84	991.63	77.16	81.2	1
Kidney	Normal	32	M3207	2.39	236.38	3.53	2.66	3.38	151.85	157.63	1218.03	110.66	110.72	296.37	5.59	18.12	5.89	18.88	2631.84	3140.63	566.46	586.41	1
Kidney	CR	27	CR2703	0.76	94.58	1.17	0.96	1.12	44.91	44.76	489.03	31.46	30.5	199.47	2.03	2.39	2.03	2.58	711.84	885.63	149.76	157.91	1
