# Supplementary material for: Systematic age‐, organ‐, and diet‐associated ionome remodeling and the development of ionomic aging clocks
Source: Aging Cell. 2020 Apr 23;19(5):e13119. doi: 10.1111/acel.13119 (PMC7253066; doi:10.1111/acel.13119)
Supplement: Supplementary file 4 [file ACEL-19-e13119-s004.xlsx]

## Sheet: Table. S3
Element	PC1	PC2	PC3	PC4	PC5	PC6	PC7	PC8	PC9	PC10	PC11	PC12	PC13	PC14	PC15	PC16	PC17	PC18	PC19
Na23	0.180075	-0.272761	-0.160308	-0.358372	-0.122609	0.0524655	-0.299359	0.546474	-0.481819	0.160081	0.120579	-0.204733	0.0662528	-0.106742	0.051388	0.0155064	0.00346083	-0.00434999	-0.00916495
Mg24	0.261123	0.212012	-0.0993567	0.305907	-0.102134	-0.16923	0.0713562	0.200156	-0.304091	0.0331726	0.0414093	0.273538	-0.0191143	0.620564	-0.346984	-0.121912	-0.0785737	0.0215859	0.0414282
P31	0.299229	0.121212	-0.159848	0.214126	0.0281043	-0.0955848	0.17014	0.0773225	-0.0442297	0.130571	0.0953797	0.457273	0.391304	-0.530667	0.142356	-0.237256	0.167613	-0.0203075	-0.0502615
S34	0.260104	0.200137	-0.251858	0.149743	-0.235258	-0.0749896	-0.209759	0.0497988	0.120452	-0.00201497	-0.0346274	0.101007	-0.706617	-0.315219	-0.0330328	0.269366	-0.0186322	0.0125957	-0.0157326
K39	0.253344	0.221741	-0.0387481	0.337239	-0.100306	-0.0823911	0.287561	0.0521263	0.0336708	-0.0265526	0.333833	-0.656341	0.165096	0.00461783	0.225014	0.207062	-0.0641921	-0.0113019	0.00773549
Ca40	0.150977	-0.342679	-0.235468	0.0201898	0.376437	-0.31606	-0.0393898	-0.126326	0.106475	0.100513	0.100652	-0.0229285	-0.0369951	0.0387219	-0.00177028	0.0539193	0.050276	0.385434	0.596535
Ca44	0.148356	-0.345226	-0.233632	0.0202634	0.377919	-0.316176	-0.0363466	-0.129582	0.107483	0.0944164	0.112524	-0.025565	-0.0677858	0.109848	-0.0198929	0.0223289	-0.1151	-0.380676	-0.577419
Mn55	0.0986096	0.23257	0.439049	0.0365871	0.0682995	-0.516556	-0.458754	0.252621	0.259116	0.0618438	-0.280534	-0.120001	0.161389	-0.0189989	0.031556	-0.0656395	0.0190288	-0.0130901	-0.00269747
Fe56	0.26854	-0.0988534	0.348544	0.108206	0.0247398	0.0840441	-0.182223	-0.357756	-0.310821	-0.0786256	0.081259	-0.000778309	-0.0447479	-0.197813	-0.00699666	-0.193332	-0.649869	0.0239921	0.0720651
Fe57	0.272911	-0.0927279	0.334508	0.0993506	0.0323449	0.0818137	-0.203692	-0.358887	-0.314601	-0.0558253	0.0939686	-0.000486773	-0.0601389	0.0880001	0.0609273	0.169663	0.674927	-0.0174217	-0.0807127
Co59	0.124782	-0.230493	0.139105	0.450398	0.233499	0.593248	-0.140832	0.308646	0.298672	0.294313	-0.0764912	-0.00637573	-0.0292762	0.0642972	-0.0232805	-0.0104811	-0.0101659	-0.00447516	0.0071087
Cu63	0.276988	0.0863894	0.165414	-0.3586	-0.0938872	0.0330136	0.194174	-0.0750597	0.113799	0.457703	-0.0447437	0.254468	-0.0338994	0.279841	0.497128	0.252537	-0.159977	0.0380816	-0.00222456
Zn64	0.312157	-0.0334659	0.0419059	-0.214976	0.0270446	0.114902	0.000209476	0.122309	0.267748	-0.458696	0.144814	0.0736434	0.072671	0.0659721	-0.0684211	-0.00938695	-0.0268829	0.597367	-0.379626
Cu65	0.284909	0.0773559	0.140084	-0.33276	-0.0431797	0.0439108	0.265408	-0.113931	0.169507	0.372619	0.0199891	-0.250231	-0.090128	-0.144516	-0.592122	-0.256827	0.128291	-0.0467758	0.021427
Zn66	0.311826	-0.0334006	0.0426946	-0.215821	0.0311508	0.113582	0.00399233	0.131896	0.244652	-0.477259	0.13676	0.124286	0.0385651	0.0751485	0.0108937	0.0202806	0.0102795	-0.585693	0.386492
Se78	0.259359	0.179515	-0.176985	-0.0606355	0.392821	0.123937	0.20709	0.00487826	-0.256304	-0.177313	-0.716687	-0.183025	-0.0180227	-0.0339913	0.0766235	0.0334657	-0.000734871	0.00449098	-0.012875
Se82	0.135009	0.191227	-0.486138	-0.0593353	-0.212263	0.213015	-0.501601	-0.378654	0.17618	0.0952588	-0.0783455	-0.13064	0.298068	0.174194	0.0457822	-0.186794	0.00174956	-0.0156009	0.0141286
Mo95	0.10965	-0.406564	0.00631658	0.121244	-0.425253	-0.0877113	0.0815301	-0.0827654	0.0643933	-0.0240367	-0.343794	0.0567402	0.348937	-0.0776194	-0.294718	0.505992	-0.0935318	-0.0188838	-0.00027847
Mo98	0.105973	-0.405918	0.0128158	0.124013	-0.412772	-0.13084	0.180277	0.0169381	0.0941088	-0.0956458	-0.243271	-0.124626	-0.223852	0.104217	0.319224	-0.562949	0.124591	0.0114041	-0.00360617
