# Supplementary material for: Systematic age‐, organ‐, and diet‐associated ionome remodeling and the development of ionomic aging clocks
Source: Aging Cell. 2020 Apr 23;19(5):e13119. doi: 10.1111/acel.13119 (PMC7253066; doi:10.1111/acel.13119)
Supplement: Supplementary file 5 [file ACEL-19-e13119-s005.xlsx]

## Sheet: Sheet1
Nutrients	Normal	CR
Calcium %	0.85	1.03
Phosphorus %	0.61	0.93
Phosphorus(non-phytate)%	0.28
Potassium %	0.95	0.59
Magensium %	0.25	0.2
Sulfur %	0.24
Sodium %	0.25	0.3
Chlorine %	0.41	0.48
Fluorine ppm	4.4
Iron ppm	200
Zinc ppm	150	48.41
Manganese ppm	150
Copper ppm	22	13.28
Cobalt ppm	0.56	0.53
Iodine ppm	1.9	2.01
Chromium ppm	0.01
Selenium ppm	0.46	0.3
